# Supplementary material for: Sparse recurrent excitatory connectivity in the microcircuit of the adult mouse and human cortex
Source: eLife. 2018 Sep 26;7:e37349. doi: 10.7554/eLife.37349 (PMC6158007; doi:10.7554/eLife.37349)
Supplement: Figure 1—source data 1. [file elife-37349-fig1-data1.csv]

Figure1C L2/3 sweep 0 time(s)	0.0	1e-05	2e-05	3.0000000000000004e-05	4e-05	5e-05	6.000000000000001e-05	7.000000000000001e-05	8e-05	9e-05	0.0001	0.00011	0.00012000000000000002	0.00013000000000000002	0.00014000000000000001	0.00015000000000000001	0.00016	0.00017	0.00018	0.00019	0.0002	0.00021	0.00022	0.00023	0.00024000000000000003	0.00025	0.00026000000000000003	0.00027	0.00028000000000000003	0.00029	0.00030000000000000003	0.00031	0.00032	0.00033000000000000005	0.00034	0.00035000000000000005	0.00036	0.00037000000000000005	0.00038	0.00039000000000000005	0.0004	0.00041000000000000005	0.00042	0.00043000000000000004	0.00044	0.00045000000000000004	0.00046	0.00047000000000000004	0.00048000000000000007
Figure1C L2/3 sweep 0 membrane voltage(V)	-3.2758762e-05	-1.5110259e-06	-3.2758762e-05	-1.5110259e-06	-1.5110259e-06	-3.2758762e-05	-1.5110259e-06	-1.5110259e-06	-3.2758762e-05	-6.401395e-05	-3.2758762e-05	-1.5110259e-06	-9.526168e-05	-3.2758762e-05	-3.2758762e-05	-3.2758762e-05	-3.2758762e-05	-6.401395e-05	-3.2758762e-05	-3.2758762e-05	2.973671e-05	-1.5110259e-06	-3.2758762e-05	-1.5110259e-06	-6.401395e-05	-1.5110259e-06	-1.5110259e-06	-1.5110259e-06	-3.2758762e-05	-6.401395e-05	-1.5110259e-06	-6.401395e-05	-3.2758762e-05	-1.5110259e-06	-6.401395e-05	-3.2758762e-05	-6.401395e-05	-3.2758762e-05	-1.5110259e-06	-1.5110259e-06	-1.5110259e-06	-1.5110259e-06	-1.5110259e-06	-1.5110259e-06	2.973671e-05	-1.5110259e-06	2.973671e-05	-3.2758762e-05	2.973671e-05
Figure1C L2/3 sweep 1 time(s)	0.0	1e-05	2e-05	3.0000000000000004e-05	4e-05	5e-05	6.000000000000001e-05	7.000000000000001e-05	8e-05	9e-05	0.0001	0.00011	0.00012000000000000002	0.00013000000000000002	0.00014000000000000001	0.00015000000000000001	0.00016	0.00017	0.00018	0.00019	0.0002	0.00021	0.00022	0.00023	0.00024000000000000003	0.00025	0.00026000000000000003	0.00027	0.00028000000000000003	0.00029	0.00030000000000000003	0.00031	0.00032	0.00033000000000000005	0.00034	0.00035000000000000005	0.00036	0.00037000000000000005	0.00038	0.00039000000000000005	0.0004	0.00041000000000000005	0.00042	0.00043000000000000004	0.00044	0.00045000000000000004	0.00046	0.00047000000000000004	0.00048000000000000007
Figure1C L2/3 sweep 1 membrane voltage(V)	3.225729e-05	-6.149337e-05	3.225729e-05	-6.149337e-05	3.225729e-05	1.0095537e-06	3.225729e-05	1.0095537e-06	1.0095537e-06	6.3505024e-05	3.225729e-05	1.0095537e-06	3.225729e-05	6.3505024e-05	6.3505024e-05	1.0095537e-06	1.0095537e-06	1.0095537e-06	-6.149337e-05	1.0095537e-06	-6.149337e-05	-9.27411e-05	1.0095537e-06	-6.149337e-05	3.225729e-05	-6.149337e-05	1.0095537e-06	1.0095537e-06	-6.149337e-05	1.0095537e-06	3.225729e-05	1.0095537e-06	3.225729e-05	-6.149337e-05	3.225729e-05	3.225729e-05	3.225729e-05	3.225729e-05	6.3505024e-05	1.0095537e-06	-6.149337e-05	1.0095537e-06	-6.149337e-05	3.225729e-05	1.0095537e-06	-6.149337e-05	6.3505024e-05	3.225729e-05	6.3505024e-05
Figure1C L2/3 sweep 2 time(s)	0.0	1e-05	2e-05	3.0000000000000004e-05	4e-05	5e-05	6.000000000000001e-05	7.000000000000001e-05	8e-05	9e-05	0.0001	0.00011	0.00012000000000000002	0.00013000000000000002	0.00014000000000000001	0.00015000000000000001	0.00016	0.00017	0.00018	0.00019	0.0002	0.00021	0.00022	0.00023	0.00024000000000000003	0.00025	0.00026000000000000003	0.00027	0.00028000000000000003	0.00029	0.00030000000000000003	0.00031	0.00032	0.00033000000000000005	0.00034	0.00035000000000000005	0.00036	0.00037000000000000005	0.00038	0.00039000000000000005	0.0004	0.00041000000000000005	0.00042	0.00043000000000000004	0.00044	0.00045000000000000004	0.00046	0.00047000000000000004	0.00048000000000000007
Figure1C L2/3 sweep 2 membrane voltage(V)	1.0024636e-06	1.0024636e-06	1.0024636e-06	1.0024636e-06	1.0024636e-06	1.0024636e-06	-3.0245272e-05	3.225765e-05	-3.0245272e-05	3.225765e-05	1.0024636e-06	-3.0245272e-05	1.0024636e-06	6.350539e-05	3.225765e-05	3.225765e-05	1.0024636e-06	-3.0245272e-05	3.225765e-05	-3.0245272e-05	-3.0245272e-05	-3.0245272e-05	1.0024636e-06	6.350539e-05	-3.0245272e-05	3.225765e-05	1.0024636e-06	1.0024636e-06	3.225765e-05	1.0024636e-06	1.0024636e-06	6.350539e-05	3.225765e-05	1.0024636e-06	1.0024636e-06	3.225765e-05	1.0024636e-06	3.225765e-05	3.225765e-05	1.0024636e-06	6.350539e-05	6.350539e-05	3.225765e-05	1.0024636e-06	1.0024636e-06	3.225765e-05	-3.0245272e-05	-3.0245272e-05	1.0024636e-06
Figure1C L2/3 sweep 3 time(s)	0.0	1e-05	2e-05	3.0000000000000004e-05	4e-05	5e-05	6.000000000000001e-05	7.000000000000001e-05	8e-05	9e-05	0.0001	0.00011	0.00012000000000000002	0.00013000000000000002	0.00014000000000000001	0.00015000000000000001	0.00016	0.00017	0.00018	0.00019	0.0002	0.00021	0.00022	0.00023	0.00024000000000000003	0.00025	0.00026000000000000003	0.00027	0.00028000000000000003	0.00029	0.00030000000000000003	0.00031	0.00032	0.00033000000000000005	0.00034	0.00035000000000000005	0.00036	0.00037000000000000005	0.00038	0.00039000000000000005	0.0004	0.00041000000000000005	0.00042	0.00043000000000000004	0.00044	0.00045000000000000004	0.00046	0.00047000000000000004	0.00048000000000000007
Figure1C L2/3 sweep 3 membrane voltage(V)	-3.125146e-05	-3.125146e-05	-3.7252903e-09	-3.7252903e-09	6.2499195e-05	-3.125146e-05	-3.125146e-05	6.2499195e-05	6.2499195e-05	-3.7252903e-09	6.2499195e-05	6.2499195e-05	-3.7252903e-09	6.2499195e-05	-3.7252903e-09	9.374693e-05	9.374693e-05	-3.7252903e-09	6.2499195e-05	-3.125146e-05	9.374693e-05	-3.125146e-05	6.2499195e-05	-3.7252903e-09	-3.7252903e-09	-3.7252903e-09	-3.7252903e-09	6.2499195e-05	6.2499195e-05	6.2499195e-05	-3.7252903e-09	6.2499195e-05	-3.7252903e-09	6.2499195e-05	-3.7252903e-09	6.2499195e-05	-3.7252903e-09	6.2499195e-05	-3.7252903e-09	6.2499195e-05	-3.125146e-05	-3.125146e-05	6.2499195e-05	-3.7252903e-09	-3.7252903e-09	-3.125146e-05	6.2499195e-05	6.2499195e-05	9.374693e-05
Figure1C L2/3 sweep 4 time(s)	0.0	1e-05	2e-05	3.0000000000000004e-05	4e-05	5e-05	6.000000000000001e-05	7.000000000000001e-05	8e-05	9e-05	0.0001	0.00011	0.00012000000000000002	0.00013000000000000002	0.00014000000000000001	0.00015000000000000001	0.00016	0.00017	0.00018	0.00019	0.0002	0.00021	0.00022	0.00023	0.00024000000000000003	0.00025	0.00026000000000000003	0.00027	0.00028000000000000003	0.00029	0.00030000000000000003	0.00031	0.00032	0.00033000000000000005	0.00034	0.00035000000000000005	0.00036	0.00037000000000000005	0.00038	0.00039000000000000005	0.0004	0.00041000000000000005	0.00042	0.00043000000000000004	0.00044	0.00045000000000000004	0.00046	0.00047000000000000004	0.00048000000000000007
Figure1C L2/3 sweep 4 membrane voltage(V)	5.042841e-06	-2.6204894e-05	6.753831e-05	5.042841e-06	3.6290578e-05	-2.6204894e-05	-2.6204894e-05	5.042841e-06	-2.6204894e-05	-2.6204894e-05	-2.6204894e-05	-2.6204894e-05	-5.7460078e-05	-2.6204894e-05	5.042841e-06	5.042841e-06	-2.6204894e-05	5.042841e-06	-5.7460078e-05	-2.6204894e-05	-5.7460078e-05	5.042841e-06	-2.6204894e-05	5.042841e-06	5.042841e-06	5.042841e-06	5.042841e-06	-2.6204894e-05	5.042841e-06	5.042841e-06	-2.6204894e-05	-2.6204894e-05	3.6290578e-05	-2.6204894e-05	-2.6204894e-05	-2.6204894e-05	-2.6204894e-05	-2.6204894e-05	5.042841e-06	5.042841e-06	-2.6204894e-05	5.042841e-06	-2.6204894e-05	3.6290578e-05	5.042841e-06	5.042841e-06	-2.6204894e-05	6.753831e-05	-2.6204894e-05
Figure1C L2/3 sweep 5 time(s)	0.0	1e-05	2e-05	3.0000000000000004e-05	4e-05	5e-05	6.000000000000001e-05	7.000000000000001e-05	8e-05	9e-05	0.0001	0.00011	0.00012000000000000002	0.00013000000000000002	0.00014000000000000001	0.00015000000000000001	0.00016	0.00017	0.00018	0.00019	0.0002	0.00021	0.00022	0.00023	0.00024000000000000003	0.00025	0.00026000000000000003	0.00027	0.00028000000000000003	0.00029	0.00030000000000000003	0.00031	0.00032	0.00033000000000000005	0.00034	0.00035000000000000005	0.00036	0.00037000000000000005	0.00038	0.00039000000000000005	0.0004	0.00041000000000000005	0.00042	0.00043000000000000004	0.00044	0.00045000000000000004	0.00046	0.00047000000000000004	0.00048000000000000007
Figure1C L2/3 sweep 5 membrane voltage(V)	0.00012550887	0.0001567566	0.0001567566	0.00012550887	0.0001567566	0.0001567566	0.0001567566	0.0001567566	0.00012550887	0.0001567566	0.00018800434	0.00012550887	0.0001567566	0.0001567566	0.0001567566	0.00012550887	0.0001567566	0.00021925208	9.425369e-05	0.0001567566	0.0001567566	0.00018800434	0.00012550887	0.00012550887	9.425369e-05	9.425369e-05	9.425369e-05	9.425369e-05	9.425369e-05	9.425369e-05	9.425369e-05	0.0001567566	9.425369e-05	6.300596e-05	9.425369e-05	0.00012550887	6.300596e-05	6.300596e-05	9.425369e-05	0.00012550887	9.425369e-05	9.425369e-05	6.300596e-05	0.0001567566	9.425369e-05	6.300596e-05	0.00012550887	0.0001567566	9.425369e-05
Figure1C L2/3 sweep 6 time(s)	0.0	1e-05	2e-05	3.0000000000000004e-05	4e-05	5e-05	6.000000000000001e-05	7.000000000000001e-05	8e-05	9e-05	0.0001	0.00011	0.00012000000000000002	0.00013000000000000002	0.00014000000000000001	0.00015000000000000001	0.00016	0.00017	0.00018	0.00019	0.0002	0.00021	0.00022	0.00023	0.00024000000000000003	0.00025	0.00026000000000000003	0.00027	0.00028000000000000003	0.00029	0.00030000000000000003	0.00031	0.00032	0.00033000000000000005	0.00034	0.00035000000000000005	0.00036	0.00037000000000000005	0.00038	0.00039000000000000005	0.0004	0.00041000000000000005	0.00042	0.00043000000000000004	0.00044	0.00045000000000000004	0.00046	0.00047000000000000004	0.00048000000000000007
Figure1C L2/3 sweep 6 membrane voltage(V)	-1.5142704e-06	-1.5142704e-06	-1.5142704e-06	2.9740915e-05	6.0988652e-05	-1.5142704e-06	-3.2762004e-05	2.9740915e-05	-3.2762004e-05	-1.5142704e-06	-1.5142704e-06	-1.5142704e-06	2.9740915e-05	6.0988652e-05	-1.5142704e-06	2.9740915e-05	6.0988652e-05	-3.2762004e-05	-1.5142704e-06	2.9740915e-05	-1.5142704e-06	6.0988652e-05	2.9740915e-05	2.9740915e-05	-1.5142704e-06	6.0988652e-05	-1.5142704e-06	2.9740915e-05	2.9740915e-05	9.223638e-05	2.9740915e-05	-3.2762004e-05	2.9740915e-05	2.9740915e-05	2.9740915e-05	9.223638e-05	-1.5142704e-06	2.9740915e-05	6.0988652e-05	2.9740915e-05	6.0988652e-05	2.9740915e-05	-1.5142704e-06	6.0988652e-05	6.0988652e-05	-1.5142704e-06	6.0988652e-05	2.9740915e-05	-1.5142704e-06
Figure1C L2/3 sweep 7 time(s)	0.0	1e-05	2e-05	3.0000000000000004e-05	4e-05	5e-05	6.000000000000001e-05	7.000000000000001e-05	8e-05	9e-05	0.0001	0.00011	0.00012000000000000002	0.00013000000000000002	0.00014000000000000001	0.00015000000000000001	0.00016	0.00017	0.00018	0.00019	0.0002	0.00021	0.00022	0.00023	0.00024000000000000003	0.00025	0.00026000000000000003	0.00027	0.00028000000000000003	0.00029	0.00030000000000000003	0.00031	0.00032	0.00033000000000000005	0.00034	0.00035000000000000005	0.00036	0.00037000000000000005	0.00038	0.00039000000000000005	0.0004	0.00041000000000000005	0.00042	0.00043000000000000004	0.00044	0.00045000000000000004	0.00046	0.00047000000000000004	0.00048000000000000007
Figure1C L2/3 sweep 7 membrane voltage(V)	0.00019253994	0.00025504286	0.00019253994	0.00022378768	0.0002862906	0.00022378768	0.00025504286	0.00019253994	0.00019253994	0.00022378768	0.00022378768	0.0002862906	0.0002862906	0.00022378768	0.00019253994	0.00019253994	0.00025504286	0.00025504286	0.00019253994	0.00025504286	0.00025504286	0.00022378768	0.00022378768	0.0002862906	0.00022378768	0.00031753833	0.00019253994	0.0001612922	0.00022378768	0.0001612922	0.00022378768	0.0001612922	0.00019253994	0.00013003702	0.0001612922	0.00019253994	0.00019253994	0.00019253994	0.0001612922	0.00022378768	0.00019253994	0.00019253994	0.0001612922	0.00019253994	0.00013003702	0.00019253994	0.0001612922	0.0001612922	0.0001612922
Figure1C L2/3 sweep 8 time(s)	0.0	1e-05	2e-05	3.0000000000000004e-05	4e-05	5e-05	6.000000000000001e-05	7.000000000000001e-05	8e-05	9e-05	0.0001	0.00011	0.00012000000000000002	0.00013000000000000002	0.00014000000000000001	0.00015000000000000001	0.00016	0.00017	0.00018	0.00019	0.0002	0.00021	0.00022	0.00023	0.00024000000000000003	0.00025	0.00026000000000000003	0.00027	0.00028000000000000003	0.00029	0.00030000000000000003	0.00031	0.00032	0.00033000000000000005	0.00034	0.00035000000000000005	0.00036	0.00037000000000000005	0.00038	0.00039000000000000005	0.0004	0.00041000000000000005	0.00042	0.00043000000000000004	0.00044	0.00045000000000000004	0.00046	0.00047000000000000004	0.00048000000000000007
Figure1C L2/3 sweep 8 membrane voltage(V)	-6.149337e-05	-0.00015524402	1.0095537e-06	1.0095537e-06	1.0095537e-06	-3.0245632e-05	1.0095537e-06	1.0095537e-06	-3.0245632e-05	1.0095537e-06	1.0095537e-06	1.0095537e-06	1.0095537e-06	-6.149337e-05	-6.149337e-05	1.0095537e-06	-3.0245632e-05	-3.0245632e-05	-3.0245632e-05	1.0095537e-06	1.0095537e-06	1.0095537e-06	-3.0245632e-05	3.225729e-05	3.225729e-05	1.0095537e-06	3.225729e-05	1.0095537e-06	1.0095537e-06	3.225729e-05	1.0095537e-06	1.0095537e-06	1.0095537e-06	-6.149337e-05	1.0095537e-06	-3.0245632e-05	-3.0245632e-05	-6.149337e-05	-3.0245632e-05	-6.149337e-05	-6.149337e-05	-3.0245632e-05	-6.149337e-05	-0.00015524402	-3.0245632e-05	-3.0245632e-05	1.0095537e-06	-9.27411e-05	-3.0245632e-05
Figure1C L2/3 sweep 9 time(s)	0.0	1e-05	2e-05	3.0000000000000004e-05	4e-05	5e-05	6.000000000000001e-05	7.000000000000001e-05	8e-05	9e-05	0.0001	0.00011	0.00012000000000000002	0.00013000000000000002	0.00014000000000000001	0.00015000000000000001	0.00016	0.00017	0.00018	0.00019	0.0002	0.00021	0.00022	0.00023	0.00024000000000000003	0.00025	0.00026000000000000003	0.00027	0.00028000000000000003	0.00029	0.00030000000000000003	0.00031	0.00032	0.00033000000000000005	0.00034	0.00035000000000000005	0.00036	0.00037000000000000005	0.00038	0.00039000000000000005	0.0004	0.00041000000000000005	0.00042	0.00043000000000000004	0.00044	0.00045000000000000004	0.00046	0.00047000000000000004	0.00048000000000000007
Figure1C L2/3 sweep 9 membrane voltage(V)	-3.124401e-05	3.7252903e-09	3.7252903e-09	3.125146e-05	3.7252903e-09	3.7252903e-09	3.125146e-05	3.125146e-05	3.7252903e-09	3.7252903e-09	3.7252903e-09	3.7252903e-09	-3.124401e-05	-3.124401e-05	3.7252903e-09	-3.124401e-05	3.7252903e-09	3.7252903e-09	3.7252903e-09	-6.2499195e-05	3.7252903e-09	-3.124401e-05	-3.124401e-05	-3.124401e-05	3.7252903e-09	3.7252903e-09	-6.2499195e-05	-9.374693e-05	-3.124401e-05	-3.124401e-05	-3.124401e-05	-3.124401e-05	-3.124401e-05	3.7252903e-09	-9.374693e-05	-9.374693e-05	-3.124401e-05	3.7252903e-09	-3.124401e-05	3.7252903e-09	3.7252903e-09	3.7252903e-09	3.7252903e-09	3.125146e-05	-3.124401e-05	-6.2499195e-05	3.125146e-05	9.375438e-05	3.125146e-05
Figure1C L2/3 sweep 10 time(s)	0.0	1e-05	2e-05	3.0000000000000004e-05	4e-05	5e-05	6.000000000000001e-05	7.000000000000001e-05	8e-05	9e-05	0.0001	0.00011	0.00012000000000000002	0.00013000000000000002	0.00014000000000000001	0.00015000000000000001	0.00016	0.00017	0.00018	0.00019	0.0002	0.00021	0.00022	0.00023	0.00024000000000000003	0.00025	0.00026000000000000003	0.00027	0.00028000000000000003	0.00029	0.00030000000000000003	0.00031	0.00032	0.00033000000000000005	0.00034	0.00035000000000000005	0.00036	0.00037000000000000005	0.00038	0.00039000000000000005	0.0004	0.00041000000000000005	0.00042	0.00043000000000000004	0.00044	0.00045000000000000004	0.00046	0.00047000000000000004	0.00048000000000000007
Figure1C L2/3 sweep 10 membrane voltage(V)	4.5389656e-06	6.704189e-05	4.5389656e-06	4.5389656e-06	4.5389656e-06	4.5389656e-06	-5.7963956e-05	4.5389656e-06	6.704189e-05	3.57867e-05	-5.7963956e-05	3.57867e-05	4.5389656e-06	3.57867e-05	4.5389656e-06	6.704189e-05	3.57867e-05	-8.921169e-05	4.5389656e-06	-2.6708769e-05	-5.7963956e-05	4.5389656e-06	4.5389656e-06	4.5389656e-06	-2.6708769e-05	3.57867e-05	-5.7963956e-05	3.57867e-05	6.704189e-05	3.57867e-05	4.5389656e-06	3.57867e-05	4.5389656e-06	3.57867e-05	3.57867e-05	3.57867e-05	3.57867e-05	3.57867e-05	3.57867e-05	6.704189e-05	3.57867e-05	6.704189e-05	6.704189e-05	3.57867e-05	0.00012953735	6.704189e-05	4.5389656e-06	3.57867e-05	3.57867e-05
Figure1C L2/3 sweep 11 time(s)	0.0	1e-05	2e-05	3.0000000000000004e-05	4e-05	5e-05	6.000000000000001e-05	7.000000000000001e-05	8e-05	9e-05	0.0001	0.00011	0.00012000000000000002	0.00013000000000000002	0.00014000000000000001	0.00015000000000000001	0.00016	0.00017	0.00018	0.00019	0.0002	0.00021	0.00022	0.00023	0.00024000000000000003	0.00025	0.00026000000000000003	0.00027	0.00028000000000000003	0.00029	0.00030000000000000003	0.00031	0.00032	0.00033000000000000005	0.00034	0.00035000000000000005	0.00036	0.00037000000000000005	0.00038	0.00039000000000000005	0.0004	0.00041000000000000005	0.00042	0.00043000000000000004	0.00044	0.00045000000000000004	0.00046	0.00047000000000000004	0.00048000000000000007
Figure1C L2/3 sweep 11 membrane voltage(V)	6.048682e-05	9.173455e-05	0.0001854852	0.00021673294	0.00021673294	0.0001854852	0.00012298228	0.0001854852	0.0001854852	0.0001854852	0.00012298228	9.173455e-05	0.00021673294	0.00021673294	9.173455e-05	0.0001854852	0.00021673294	0.0001854852	0.00012298228	0.00012298228	9.173455e-05	0.0001854852	0.0001854852	0.00012298228	0.0001854852	0.0001854852	0.00024798067	0.0001854852	0.00012298228	0.00021673294	0.0001854852	0.0001854852	0.0001854852	0.00021673294	0.00024798067	0.00021673294	0.0001854852	9.173455e-05	0.0001854852	0.0001854852	0.0001854852	0.0001854852	0.0001854852	9.173455e-05	9.173455e-05	6.048682e-05	6.048682e-05	9.173455e-05	0.0001854852
Figure1C L2/3 sweep 12 time(s)	0.0	1e-05	2e-05	3.0000000000000004e-05	4e-05	5e-05	6.000000000000001e-05	7.000000000000001e-05	8e-05	9e-05	0.0001	0.00011	0.00012000000000000002	0.00013000000000000002	0.00014000000000000001	0.00015000000000000001	0.00016	0.00017	0.00018	0.00019	0.0002	0.00021	0.00022	0.00023	0.00024000000000000003	0.00025	0.00026000000000000003	0.00027	0.00028000000000000003	0.00029	0.00030000000000000003	0.00031	0.00032	0.00033000000000000005	0.00034	0.00035000000000000005	0.00036	0.00037000000000000005	0.00038	0.00039000000000000005	0.0004	0.00041000000000000005	0.00042	0.00043000000000000004	0.00044	0.00045000000000000004	0.00046	0.00047000000000000004	0.00048000000000000007
Figure1C L2/3 sweep 12 membrane voltage(V)	3.1255186e-05	3.1255186e-05	3.1255186e-05	6.250292e-05	-1.3552527e-20	-3.1247735e-05	-1.3552527e-20	-1.3552527e-20	-3.1247735e-05	-3.1247735e-05	-1.3552527e-20	-1.3552527e-20	-3.1247735e-05	-1.3552527e-20	-3.1247735e-05	3.1255186e-05	-6.249547e-05	3.1255186e-05	-3.1247735e-05	-1.3552527e-20	-3.1247735e-05	-3.1247735e-05	-3.1247735e-05	-3.1247735e-05	-6.249547e-05	-3.1247735e-05	-6.249547e-05	-3.1247735e-05	-9.3750656e-05	-9.3750656e-05	-9.3750656e-05	-6.249547e-05	-6.249547e-05	-9.3750656e-05	-1.3552527e-20	-1.3552527e-20	-3.1247735e-05	-3.1247735e-05	-3.1247735e-05	-9.3750656e-05	-1.3552527e-20	-1.3552527e-20	-1.3552527e-20	-1.3552527e-20	-9.3750656e-05	-3.1247735e-05	-3.1247735e-05	-9.3750656e-05	-9.3750656e-05
Figure1C L2/3 sweep 13 time(s)	0.0	1e-05	2e-05	3.0000000000000004e-05	4e-05	5e-05	6.000000000000001e-05	7.000000000000001e-05	8e-05	9e-05	0.0001	0.00011	0.00012000000000000002	0.00013000000000000002	0.00014000000000000001	0.00015000000000000001	0.00016	0.00017	0.00018	0.00019	0.0002	0.00021	0.00022	0.00023	0.00024000000000000003	0.00025	0.00026000000000000003	0.00027	0.00028000000000000003	0.00029	0.00030000000000000003	0.00031	0.00032	0.00033000000000000005	0.00034	0.00035000000000000005	0.00036	0.00037000000000000005	0.00038	0.00039000000000000005	0.0004	0.00041000000000000005	0.00042	0.00043000000000000004	0.00044	0.00045000000000000004	0.00046	0.00047000000000000004	0.00048000000000000007
Figure1C L2/3 sweep 13 membrane voltage(V)	-0.00012953735	-9.828962e-05	-0.00012953735	-9.828962e-05	-9.828962e-05	-0.00012953735	-9.828962e-05	-9.828962e-05	-9.828962e-05	-0.00012953735	-6.703444e-05	-0.00012953735	-0.00016078509	-0.00016078509	-0.00012953735	-9.828962e-05	-9.828962e-05	-0.00012953735	-9.828962e-05	-0.00012953735	-9.828962e-05	-9.828962e-05	-9.828962e-05	-0.00012953735	-6.703444e-05	-0.00012953735	-0.00012953735	-9.828962e-05	-9.828962e-05	-6.703444e-05	-9.828962e-05	-9.828962e-05	-0.00012953735	-9.828962e-05	-4.5389656e-06	-6.703444e-05	-4.5389656e-06	-9.828962e-05	-0.00012953735	-0.00012953735	-0.00012953735	-0.00012953735	-6.703444e-05	-9.828962e-05	-0.00012953735	-9.828962e-05	-9.828962e-05	-9.828962e-05	-9.828962e-05
Figure1C L2/3 sweep 14 time(s)	0.0	1e-05	2e-05	3.0000000000000004e-05	4e-05	5e-05	6.000000000000001e-05	7.000000000000001e-05	8e-05	9e-05	0.0001	0.00011	0.00012000000000000002	0.00013000000000000002	0.00014000000000000001	0.00015000000000000001	0.00016	0.00017	0.00018	0.00019	0.0002	0.00021	0.00022	0.00023	0.00024000000000000003	0.00025	0.00026000000000000003	0.00027	0.00028000000000000003	0.00029	0.00030000000000000003	0.00031	0.00032	0.00033000000000000005	0.00034	0.00035000000000000005	0.00036	0.00037000000000000005	0.00038	0.00039000000000000005	0.0004	0.00041000000000000005	0.00042	0.00043000000000000004	0.00044	0.00045000000000000004	0.00046	0.00047000000000000004	0.00048000000000000007
Figure1C L2/3 sweep 14 membrane voltage(V)	-0.00018800434	-0.00018800434	-9.425369e-05	-0.0001567566	-0.0001567566	-0.0001567566	-9.425369e-05	-0.0001567566	-9.425369e-05	-9.425369e-05	-9.425369e-05	-9.425369e-05	-0.0001567566	-9.425369e-05	-0.0001567566	-9.425369e-05	-0.00018800434	-9.425369e-05	-0.00018800434	-0.0001567566	-0.0001567566	-0.0001567566	-0.00021925208	-0.0001567566	-0.00021925208	-0.00021925208	-0.0001567566	-0.00018800434	-0.0001567566	-0.00018800434	-0.0001567566	-0.0001567566	-0.00018800434	-0.0001567566	-0.00021925208	-0.0001567566	-9.425369e-05	-0.00018800434	-9.425369e-05	-9.425369e-05	-0.00018800434	-0.00018800434	-6.300596e-05	-6.300596e-05	-6.300596e-05	-9.425369e-05	-6.300596e-05	-3.175822e-05	-6.300596e-05
Figure1C L2/3 sweep 15 time(s)	0.0	1e-05	2e-05	3.0000000000000004e-05	4e-05	5e-05	6.000000000000001e-05	7.000000000000001e-05	8e-05	9e-05	0.0001	0.00011	0.00012000000000000002	0.00013000000000000002	0.00014000000000000001	0.00015000000000000001	0.00016	0.00017	0.00018	0.00019	0.0002	0.00021	0.00022	0.00023	0.00024000000000000003	0.00025	0.00026000000000000003	0.00027	0.00028000000000000003	0.00029	0.00030000000000000003	0.00031	0.00032	0.00033000000000000005	0.00034	0.00035000000000000005	0.00036	0.00037000000000000005	0.00038	0.00039000000000000005	0.0004	0.00041000000000000005	0.00042	0.00043000000000000004	0.00044	0.00045000000000000004	0.00046	0.00047000000000000004	0.00048000000000000007
Figure1C L2/3 sweep 15 membrane voltage(V)	-6.351007e-05	-6.351007e-05	-3.2262335e-05	-1.0071502e-06	-3.2262335e-05	-6.351007e-05	-9.475781e-05	-1.0071502e-06	-3.2262335e-05	-9.475781e-05	-1.0071502e-06	-6.351007e-05	-6.351007e-05	-9.475781e-05	-6.351007e-05	-3.2262335e-05	-6.351007e-05	-1.0071502e-06	-3.2262335e-05	-3.2262335e-05	-6.351007e-05	-3.2262335e-05	-6.351007e-05	-1.0071502e-06	-6.351007e-05	-6.351007e-05	-1.0071502e-06	-3.2262335e-05	-1.0071502e-06	-1.0071502e-06	-3.2262335e-05	-6.351007e-05	-6.351007e-05	-3.2262335e-05	-1.0071502e-06	-3.2262335e-05	-6.351007e-05	-3.2262335e-05	-6.351007e-05	-3.2262335e-05	-1.0071502e-06	-3.2262335e-05	-3.2262335e-05	3.0240584e-05	-3.2262335e-05	-6.351007e-05	-6.351007e-05	-6.351007e-05	-6.351007e-05
Figure1C L2/3 sweep 16 time(s)	0.0	1e-05	2e-05	3.0000000000000004e-05	4e-05	5e-05	6.000000000000001e-05	7.000000000000001e-05	8e-05	9e-05	0.0001	0.00011	0.00012000000000000002	0.00013000000000000002	0.00014000000000000001	0.00015000000000000001	0.00016	0.00017	0.00018	0.00019	0.0002	0.00021	0.00022	0.00023	0.00024000000000000003	0.00025	0.00026000000000000003	0.00027	0.00028000000000000003	0.00029	0.00030000000000000003	0.00031	0.00032	0.00033000000000000005	0.00034	0.00035000000000000005	0.00036	0.00037000000000000005	0.00038	0.00039000000000000005	0.0004	0.00041000000000000005	0.00042	0.00043000000000000004	0.00044	0.00045000000000000004	0.00046	0.00047000000000000004	0.00048000000000000007
Figure1C L2/3 sweep 16 membrane voltage(V)	1.5121074e-06	3.2759843e-05	3.2759843e-05	6.4007574e-05	1.5121074e-06	1.5121074e-06	3.2759843e-05	3.2759843e-05	1.5121074e-06	3.2759843e-05	3.2759843e-05	-2.9735627e-05	3.2759843e-05	1.5121074e-06	9.526276e-05	6.4007574e-05	3.2759843e-05	3.2759843e-05	3.2759843e-05	3.2759843e-05	1.5121074e-06	1.5121074e-06	1.5121074e-06	-2.9735627e-05	1.5121074e-06	1.5121074e-06	3.2759843e-05	6.4007574e-05	3.2759843e-05	1.5121074e-06	6.4007574e-05	6.4007574e-05	3.2759843e-05	6.4007574e-05	3.2759843e-05	3.2759843e-05	6.4007574e-05	3.2759843e-05	-2.9735627e-05	1.5121074e-06	1.5121074e-06	3.2759843e-05	3.2759843e-05	1.5121074e-06	1.5121074e-06	1.5121074e-06	1.5121074e-06	1.5121074e-06	1.5121074e-06
Figure1C L2/3 sweep 17 time(s)	0.0	1e-05	2e-05	3.0000000000000004e-05	4e-05	5e-05	6.000000000000001e-05	7.000000000000001e-05	8e-05	9e-05	0.0001	0.00011	0.00012000000000000002	0.00013000000000000002	0.00014000000000000001	0.00015000000000000001	0.00016	0.00017	0.00018	0.00019	0.0002	0.00021	0.00022	0.00023	0.00024000000000000003	0.00025	0.00026000000000000003	0.00027	0.00028000000000000003	0.00029	0.00030000000000000003	0.00031	0.00032	0.00033000000000000005	0.00034	0.00035000000000000005	0.00036	0.00037000000000000005	0.00038	0.00039000000000000005	0.0004	0.00041000000000000005	0.00042	0.00043000000000000004	0.00044	0.00045000000000000004	0.00046	0.00047000000000000004	0.00048000000000000007
Figure1C L2/3 sweep 17 membrane voltage(V)	6.502061e-05	3.377288e-05	3.377288e-05	6.502061e-05	6.502061e-05	3.377288e-05	6.502061e-05	3.377288e-05	3.377288e-05	6.502061e-05	2.5176953e-06	3.377288e-05	6.502061e-05	3.377288e-05	3.377288e-05	-9.122551e-05	-2.8730039e-05	2.5176953e-06	-5.9977774e-05	3.377288e-05	-2.8730039e-05	-2.8730039e-05	2.5176953e-06	-2.8730039e-05	2.5176953e-06	3.377288e-05	3.377288e-05	2.5176953e-06	2.5176953e-06	2.5176953e-06	-2.8730039e-05	-2.8730039e-05	-2.8730039e-05	3.377288e-05	2.5176953e-06	2.5176953e-06	2.5176953e-06	2.5176953e-06	2.5176953e-06	2.5176953e-06	2.5176953e-06	3.377288e-05	2.5176953e-06	3.377288e-05	2.5176953e-06	3.377288e-05	-2.8730039e-05	3.377288e-05	3.377288e-05
Figure1C L2/3 sweep 18 time(s)	0.0	1e-05	2e-05	3.0000000000000004e-05	4e-05	5e-05	6.000000000000001e-05	7.000000000000001e-05	8e-05	9e-05	0.0001	0.00011	0.00012000000000000002	0.00013000000000000002	0.00014000000000000001	0.00015000000000000001	0.00016	0.00017	0.00018	0.00019	0.0002	0.00021	0.00022	0.00023	0.00024000000000000003	0.00025	0.00026000000000000003	0.00027	0.00028000000000000003	0.00029	0.00030000000000000003	0.00031	0.00032	0.00033000000000000005	0.00034	0.00035000000000000005	0.00036	0.00037000000000000005	0.00038	0.00039000000000000005	0.0004	0.00041000000000000005	0.00042	0.00043000000000000004	0.00044	0.00045000000000000004	0.00046	0.00047000000000000004	0.00048000000000000007
Figure1C L2/3 sweep 18 membrane voltage(V)	-6.502061e-05	-2.5176953e-06	-3.377288e-05	-3.377288e-05	-2.5176953e-06	-2.5176953e-06	-6.502061e-05	-6.502061e-05	-2.5176953e-06	-2.5176953e-06	-3.377288e-05	2.8730039e-05	-3.377288e-05	2.8730039e-05	-2.5176953e-06	2.8730039e-05	-2.5176953e-06	2.8730039e-05	-3.377288e-05	-6.502061e-05	2.8730039e-05	5.9977774e-05	2.8730039e-05	2.8730039e-05	-2.5176953e-06	2.8730039e-05	-2.5176953e-06	-2.5176953e-06	-2.5176953e-06	-6.502061e-05	-6.502061e-05	-2.5176953e-06	2.8730039e-05	-3.377288e-05	-2.5176953e-06	2.8730039e-05	-2.5176953e-06	2.8730039e-05	2.8730039e-05	-2.5176953e-06	-2.5176953e-06	-2.5176953e-06	2.8730039e-05	2.8730039e-05	-2.5176953e-06	2.8730039e-05	0.00012248069	5.9977774e-05	2.8730039e-05
Figure1C L2/3 sweep 19 time(s)	0.0	1e-05	2e-05	3.0000000000000004e-05	4e-05	5e-05	6.000000000000001e-05	7.000000000000001e-05	8e-05	9e-05	0.0001	0.00011	0.00012000000000000002	0.00013000000000000002	0.00014000000000000001	0.00015000000000000001	0.00016	0.00017	0.00018	0.00019	0.0002	0.00021	0.00022	0.00023	0.00024000000000000003	0.00025	0.00026000000000000003	0.00027	0.00028000000000000003	0.00029	0.00030000000000000003	0.00031	0.00032	0.00033000000000000005	0.00034	0.00035000000000000005	0.00036	0.00037000000000000005	0.00038	0.00039000000000000005	0.0004	0.00041000000000000005	0.00042	0.00043000000000000004	0.00044	0.00045000000000000004	0.00046	0.00047000000000000004	0.00048000000000000007
Figure1C L2/3 sweep 19 membrane voltage(V)	8.8715264e-05	0.000119963	8.8715264e-05	0.000119963	5.7460078e-05	0.000119963	0.000119963	5.7460078e-05	5.7460078e-05	0.000119963	2.6212345e-05	2.6212345e-05	5.7460078e-05	5.7460078e-05	0.000119963	0.000119963	8.8715264e-05	5.7460078e-05	0.000119963	0.00015121074	2.6212345e-05	5.7460078e-05	5.7460078e-05	5.7460078e-05	0.000119963	5.7460078e-05	5.7460078e-05	-3.6290578e-05	0.000119963	8.8715264e-05	5.7460078e-05	5.7460078e-05	8.8715264e-05	0.000119963	5.7460078e-05	5.7460078e-05	-5.0353906e-06	2.6212345e-05	2.6212345e-05	2.6212345e-05	2.6212345e-05	-5.0353906e-06	8.8715264e-05	2.6212345e-05	2.6212345e-05	5.7460078e-05	2.6212345e-05	0.000119963	5.7460078e-05
Figure1C L2/3 sweep 20 time(s)	0.0	1e-05	2e-05	3.0000000000000004e-05	4e-05	5e-05	6.000000000000001e-05	7.000000000000001e-05	8e-05	9e-05	0.0001	0.00011	0.00012000000000000002	0.00013000000000000002	0.00014000000000000001	0.00015000000000000001	0.00016	0.00017	0.00018	0.00019	0.0002	0.00021	0.00022	0.00023	0.00024000000000000003	0.00025	0.00026000000000000003	0.00027	0.00028000000000000003	0.00029	0.00030000000000000003	0.00031	0.00032	0.00033000000000000005	0.00034	0.00035000000000000005	0.00036	0.00037000000000000005	0.00038	0.00039000000000000005	0.0004	0.00041000000000000005	0.00042	0.00043000000000000004	0.00044	0.00045000000000000004	0.00046	0.00047000000000000004	0.00048000000000000007
Figure1C L2/3 sweep 20 membrane voltage(V)	-2.8730039e-05	3.376543e-05	6.502061e-05	6.502061e-05	6.502061e-05	2.5176953e-06	2.5176953e-06	2.5176953e-06	3.376543e-05	2.5176953e-06	6.502061e-05	6.502061e-05	6.502061e-05	3.376543e-05	2.5176953e-06	6.502061e-05	3.376543e-05	6.502061e-05	6.502061e-05	6.502061e-05	6.502061e-05	3.376543e-05	6.502061e-05	9.626835e-05	9.626835e-05	6.502061e-05	3.376543e-05	3.376543e-05	6.502061e-05	9.626835e-05	9.626835e-05	9.626835e-05	2.5176953e-06	6.502061e-05	3.376543e-05	3.376543e-05	6.502061e-05	3.376543e-05	0.00012751609	0.00012751609	2.5176953e-06	6.502061e-05	9.626835e-05	6.502061e-05	6.502061e-05	9.626835e-05	0.00012751609	9.626835e-05	0.00012751609
Figure1C L2/3 sweep 21 time(s)	0.0	1e-05	2e-05	3.0000000000000004e-05	4e-05	5e-05	6.000000000000001e-05	7.000000000000001e-05	8e-05	9e-05	0.0001	0.00011	0.00012000000000000002	0.00013000000000000002	0.00014000000000000001	0.00015000000000000001	0.00016	0.00017	0.00018	0.00019	0.0002	0.00021	0.00022	0.00023	0.00024000000000000003	0.00025	0.00026000000000000003	0.00027	0.00028000000000000003	0.00029	0.00030000000000000003	0.00031	0.00032	0.00033000000000000005	0.00034	0.00035000000000000005	0.00036	0.00037000000000000005	0.00038	0.00039000000000000005	0.0004	0.00041000000000000005	0.00042	0.00043000000000000004	0.00044	0.00045000000000000004	0.00046	0.00047000000000000004	0.00048000000000000007
Figure1C L2/3 sweep 21 membrane voltage(V)	-2.6212345e-05	-5.7460078e-05	-5.7460078e-05	5.042841e-06	5.042841e-06	-8.870781e-05	-2.6212345e-05	-8.870781e-05	-2.6212345e-05	5.042841e-06	-5.7460078e-05	-2.6212345e-05	-2.6212345e-05	-5.7460078e-05	-5.7460078e-05	3.6290578e-05	3.6290578e-05	6.753831e-05	5.042841e-06	6.753831e-05	5.042841e-06	5.042841e-06	3.6290578e-05	5.042841e-06	3.6290578e-05	3.6290578e-05	5.042841e-06	5.042841e-06	5.042841e-06	-2.6212345e-05	-2.6212345e-05	5.042841e-06	5.042841e-06	9.87935e-05	5.042841e-06	5.042841e-06	5.042841e-06	5.042841e-06	6.753831e-05	6.753831e-05	6.753831e-05	6.753831e-05	6.753831e-05	6.753831e-05	3.6290578e-05	0.00013004123	3.6290578e-05	3.6290578e-05	3.6290578e-05
Figure1C L2/3 sweep 22 time(s)	0.0	1e-05	2e-05	3.0000000000000004e-05	4e-05	5e-05	6.000000000000001e-05	7.000000000000001e-05	8e-05	9e-05	0.0001	0.00011	0.00012000000000000002	0.00013000000000000002	0.00014000000000000001	0.00015000000000000001	0.00016	0.00017	0.00018	0.00019	0.0002	0.00021	0.00022	0.00023	0.00024000000000000003	0.00025	0.00026000000000000003	0.00027	0.00028000000000000003	0.00029	0.00030000000000000003	0.00031	0.00032	0.00033000000000000005	0.00034	0.00035000000000000005	0.00036	0.00037000000000000005	0.00038	0.00039000000000000005	0.0004	0.00041000000000000005	0.00042	0.00043000000000000004	0.00044	0.00045000000000000004	0.00046	0.00047000000000000004	0.00048000000000000007
Figure1C L2/3 sweep 22 membrane voltage(V)	-0.00021824433	-0.00012449367	-0.00015574886	-0.00012449367	-0.00018699659	-0.00015574886	-0.00012449367	-0.00018699659	-0.00015574886	-0.00018699659	-0.00015574886	-0.00021824433	-0.00018699659	-0.00018699659	-0.00018699659	-0.0002494995	-0.00012449367	-0.00021824433	-0.00021824433	-0.00018699659	-0.00021824433	-0.00018699659	-0.00012449367	-0.00012449367	-0.00018699659	-0.00021824433	-0.00012449367	-0.00012449367	-0.00012449367	-0.00015574886	-0.00018699659	-0.00018699659	-0.00015574886	-0.00018699659	-0.00018699659	-0.00012449367	-0.00015574886	-0.00012449367	-0.00012449367	-0.00015574886	-0.00012449367	-0.00012449367	-0.00015574886	-0.00012449367	-0.00012449367	-0.00012449367	-0.00018699659	-0.00012449367	-0.00012449367
Figure1C L2/3 sweep 23 time(s)	0.0	1e-05	2e-05	3.0000000000000004e-05	4e-05	5e-05	6.000000000000001e-05	7.000000000000001e-05	8e-05	9e-05	0.0001	0.00011	0.00012000000000000002	0.00013000000000000002	0.00014000000000000001	0.00015000000000000001	0.00016	0.00017	0.00018	0.00019	0.0002	0.00021	0.00022	0.00023	0.00024000000000000003	0.00025	0.00026000000000000003	0.00027	0.00028000000000000003	0.00029	0.00030000000000000003	0.00031	0.00032	0.00033000000000000005	0.00034	0.00035000000000000005	0.00036	0.00037000000000000005	0.00038	0.00039000000000000005	0.0004	0.00041000000000000005	0.00042	0.00043000000000000004	0.00044	0.00045000000000000004	0.00046	0.00047000000000000004	0.00048000000000000007
Figure1C L2/3 sweep 23 membrane voltage(V)	-2.8730039e-05	-2.8730039e-05	-5.9977774e-05	-2.8730039e-05	-2.8730039e-05	-2.8730039e-05	-2.8730039e-05	-2.8730039e-05	-5.9977774e-05	-5.9977774e-05	-2.8730039e-05	2.5251459e-06	-2.8730039e-05	2.5251459e-06	-5.9977774e-05	-2.8730039e-05	2.5251459e-06	-5.9977774e-05	-5.9977774e-05	-5.9977774e-05	-5.9977774e-05	-5.9977774e-05	-2.8730039e-05	-5.9977774e-05	-5.9977774e-05	-2.8730039e-05	-2.8730039e-05	-2.8730039e-05	-5.9977774e-05	-5.9977774e-05	-5.9977774e-05	2.5251459e-06	-5.9977774e-05	-9.122551e-05	-2.8730039e-05	-2.8730039e-05	-5.9977774e-05	2.5251459e-06	2.5251459e-06	3.377288e-05	2.5251459e-06	2.5251459e-06	-2.8730039e-05	-2.8730039e-05	-2.8730039e-05	6.502061e-05	2.5251459e-06	-2.8730039e-05	2.5251459e-06
Figure1C L2/3 sweep 24 time(s)	0.0	1e-05	2e-05	3.0000000000000004e-05	4e-05	5e-05	6.000000000000001e-05	7.000000000000001e-05	8e-05	9e-05	0.0001	0.00011	0.00012000000000000002	0.00013000000000000002	0.00014000000000000001	0.00015000000000000001	0.00016	0.00017	0.00018	0.00019	0.0002	0.00021	0.00022	0.00023	0.00024000000000000003	0.00025	0.00026000000000000003	0.00027	0.00028000000000000003	0.00029	0.00030000000000000003	0.00031	0.00032	0.00033000000000000005	0.00034	0.00035000000000000005	0.00036	0.00037000000000000005	0.00038	0.00039000000000000005	0.0004	0.00041000000000000005	0.00042	0.00043000000000000004	0.00044	0.00045000000000000004	0.00046	0.00047000000000000004	0.00048000000000000007
Figure1C L2/3 sweep 24 membrane voltage(V)	-1.5110259e-06	-1.5110259e-06	-6.40065e-05	-3.2758762e-05	-1.5110259e-06	-3.2758762e-05	-6.40065e-05	-3.2758762e-05	-3.2758762e-05	-6.40065e-05	-3.2758762e-05	-3.2758762e-05	-6.40065e-05	-1.5110259e-06	-6.40065e-05	-1.5110259e-06	-6.40065e-05	-3.2758762e-05	-3.2758762e-05	-1.5110259e-06	-1.5110259e-06	-1.5110259e-06	-1.5110259e-06	-3.2758762e-05	-3.2758762e-05	-1.5110259e-06	2.973671e-05	-1.5110259e-06	-6.40065e-05	-1.5110259e-06	-3.2758762e-05	2.973671e-05	-1.5110259e-06	2.973671e-05	-1.5110259e-06	-1.5110259e-06	-1.5110259e-06	-3.2758762e-05	-1.5110259e-06	-1.5110259e-06	-3.2758762e-05	-3.2758762e-05	-1.5110259e-06	-1.5110259e-06	-3.2758762e-05	-1.5110259e-06	-1.5110259e-06	-6.40065e-05	-3.2758762e-05
Figure1C L2/3 sweep 25 time(s)	0.0	1e-05	2e-05	3.0000000000000004e-05	4e-05	5e-05	6.000000000000001e-05	7.000000000000001e-05	8e-05	9e-05	0.0001	0.00011	0.00012000000000000002	0.00013000000000000002	0.00014000000000000001	0.00015000000000000001	0.00016	0.00017	0.00018	0.00019	0.0002	0.00021	0.00022	0.00023	0.00024000000000000003	0.00025	0.00026000000000000003	0.00027	0.00028000000000000003	0.00029	0.00030000000000000003	0.00031	0.00032	0.00033000000000000005	0.00034	0.00035000000000000005	0.00036	0.00037000000000000005	0.00038	0.00039000000000000005	0.0004	0.00041000000000000005	0.00042	0.00043000000000000004	0.00044	0.00045000000000000004	0.00046	0.00047000000000000004	0.00048000000000000007
Figure1C L2/3 sweep 25 membrane voltage(V)	-1.0095537e-06	6.149337e-05	6.149337e-05	6.149337e-05	3.0238181e-05	-1.0095537e-06	6.149337e-05	-1.0095537e-06	-1.0095537e-06	-3.225729e-05	3.0238181e-05	0.00012398884	9.27411e-05	6.149337e-05	9.27411e-05	3.0238181e-05	6.149337e-05	6.149337e-05	3.0238181e-05	6.149337e-05	6.149337e-05	-1.0095537e-06	6.149337e-05	-1.0095537e-06	-1.0095537e-06	-1.0095537e-06	-1.0095537e-06	-1.0095537e-06	-1.0095537e-06	6.149337e-05	3.0238181e-05	-1.0095537e-06	6.149337e-05	-6.3512474e-05	-3.225729e-05	-3.225729e-05	-6.3512474e-05	-3.225729e-05	6.149337e-05	-1.0095537e-06	6.149337e-05	3.0238181e-05	-1.0095537e-06	-1.0095537e-06	-1.0095537e-06	3.0238181e-05	-3.225729e-05	6.149337e-05	3.0238181e-05
Figure1C L2/3 sweep 26 time(s)	0.0	1e-05	2e-05	3.0000000000000004e-05	4e-05	5e-05	6.000000000000001e-05	7.000000000000001e-05	8e-05	9e-05	0.0001	0.00011	0.00012000000000000002	0.00013000000000000002	0.00014000000000000001	0.00015000000000000001	0.00016	0.00017	0.00018	0.00019	0.0002	0.00021	0.00022	0.00023	0.00024000000000000003	0.00025	0.00026000000000000003	0.00027	0.00028000000000000003	0.00029	0.00030000000000000003	0.00031	0.00032	0.00033000000000000005	0.00034	0.00035000000000000005	0.00036	0.00037000000000000005	0.00038	0.00039000000000000005	0.0004	0.00041000000000000005	0.00042	0.00043000000000000004	0.00044	0.00045000000000000004	0.00046	0.00047000000000000004	0.00048000000000000007
Figure1C L2/3 sweep 26 membrane voltage(V)	6.149337e-05	9.27411e-05	9.27411e-05	9.27411e-05	9.27411e-05	9.27411e-05	0.00012398884	9.27411e-05	6.149337e-05	6.149337e-05	6.149337e-05	9.27411e-05	9.27411e-05	0.00012398884	0.00012398884	6.149337e-05	9.27411e-05	9.27411e-05	9.27411e-05	9.27411e-05	9.27411e-05	9.27411e-05	0.00012398884	6.149337e-05	6.149337e-05	9.27411e-05	6.149337e-05	9.27411e-05	9.27411e-05	9.27411e-05	9.27411e-05	6.149337e-05	6.149337e-05	3.0245632e-05	9.27411e-05	9.27411e-05	9.27411e-05	3.0245632e-05	6.149337e-05	3.0245632e-05	6.149337e-05	9.27411e-05	6.149337e-05	6.149337e-05	6.149337e-05	9.27411e-05	6.149337e-05	6.149337e-05	6.149337e-05
Figure1C L2/3 sweep 27 time(s)	0.0	1e-05	2e-05	3.0000000000000004e-05	4e-05	5e-05	6.000000000000001e-05	7.000000000000001e-05	8e-05	9e-05	0.0001	0.00011	0.00012000000000000002	0.00013000000000000002	0.00014000000000000001	0.00015000000000000001	0.00016	0.00017	0.00018	0.00019	0.0002	0.00021	0.00022	0.00023	0.00024000000000000003	0.00025	0.00026000000000000003	0.00027	0.00028000000000000003	0.00029	0.00030000000000000003	0.00031	0.00032	0.00033000000000000005	0.00034	0.00035000000000000005	0.00036	0.00037000000000000005	0.00038	0.00039000000000000005	0.0004	0.00041000000000000005	0.00042	0.00043000000000000004	0.00044	0.00045000000000000004	0.00046	0.00047000000000000004	0.00048000000000000007
Figure1C L2/3 sweep 27 membrane voltage(V)	3.5790184e-05	6.703792e-05	3.5790184e-05	3.5790184e-05	3.5790184e-05	3.5790184e-05	3.5790184e-05	4.5350002e-06	4.5350002e-06	4.5350002e-06	4.5350002e-06	4.5350002e-06	6.703792e-05	3.5790184e-05	3.5790184e-05	-2.6712734e-05	3.5790184e-05	4.5350002e-06	4.5350002e-06	4.5350002e-06	3.5790184e-05	6.703792e-05	3.5790184e-05	4.5350002e-06	-2.6712734e-05	4.5350002e-06	3.5790184e-05	4.5350002e-06	4.5350002e-06	-2.6712734e-05	3.5790184e-05	-2.6712734e-05	4.5350002e-06	3.5790184e-05	3.5790184e-05	4.5350002e-06	4.5350002e-06	6.703792e-05	3.5790184e-05	6.703792e-05	6.703792e-05	4.5350002e-06	4.5350002e-06	3.5790184e-05	6.703792e-05	4.5350002e-06	9.828566e-05	3.5790184e-05	6.703792e-05
Figure1C L2/3 sweep 28 time(s)	0.0	1e-05	2e-05	3.0000000000000004e-05	4e-05	5e-05	6.000000000000001e-05	7.000000000000001e-05	8e-05	9e-05	0.0001	0.00011	0.00012000000000000002	0.00013000000000000002	0.00014000000000000001	0.00015000000000000001	0.00016	0.00017	0.00018	0.00019	0.0002	0.00021	0.00022	0.00023	0.00024000000000000003	0.00025	0.00026000000000000003	0.00027	0.00028000000000000003	0.00029	0.00030000000000000003	0.00031	0.00032	0.00033000000000000005	0.00034	0.00035000000000000005	0.00036	0.00037000000000000005	0.00038	0.00039000000000000005	0.0004	0.00041000000000000005	0.00042	0.00043000000000000004	0.00044	0.00045000000000000004	0.00046	0.00047000000000000004	0.00048000000000000007
Figure1C L2/3 sweep 28 membrane voltage(V)	3.2253323e-05	-3.0242147e-05	3.2253323e-05	1.005588e-06	1.005588e-06	3.2253323e-05	-3.0242147e-05	1.005588e-06	-3.0242147e-05	-3.0242147e-05	1.005588e-06	-3.0242147e-05	-3.0242147e-05	3.2253323e-05	3.2253323e-05	3.2253323e-05	3.2253323e-05	3.2253323e-05	3.2253323e-05	1.005588e-06	-3.0242147e-05	3.2253323e-05	1.005588e-06	6.350851e-05	1.005588e-06	6.350851e-05	3.2253323e-05	1.005588e-06	1.005588e-06	1.005588e-06	3.2253323e-05	1.005588e-06	6.350851e-05	1.005588e-06	6.350851e-05	3.2253323e-05	3.2253323e-05	6.350851e-05	3.2253323e-05	6.350851e-05	6.350851e-05	3.2253323e-05	3.2253323e-05	1.005588e-06	-3.0242147e-05	1.005588e-06	6.350851e-05	1.005588e-06	3.2253323e-05
Figure1C L2/3 sweep 29 time(s)	0.0	1e-05	2e-05	3.0000000000000004e-05	4e-05	5e-05	6.000000000000001e-05	7.000000000000001e-05	8e-05	9e-05	0.0001	0.00011	0.00012000000000000002	0.00013000000000000002	0.00014000000000000001	0.00015000000000000001	0.00016	0.00017	0.00018	0.00019	0.0002	0.00021	0.00022	0.00023	0.00024000000000000003	0.00025	0.00026000000000000003	0.00027	0.00028000000000000003	0.00029	0.00030000000000000003	0.00031	0.00032	0.00033000000000000005	0.00034	0.00035000000000000005	0.00036	0.00037000000000000005	0.00038	0.00039000000000000005	0.0004	0.00041000000000000005	0.00042	0.00043000000000000004	0.00044	0.00045000000000000004	0.00046	0.00047000000000000004	0.00048000000000000007
Figure1C L2/3 sweep 29 membrane voltage(V)	-0.00015624985	-6.2499195e-05	-6.2499195e-05	-9.375438e-05	-9.375438e-05	-6.2499195e-05	-3.125146e-05	-6.2499195e-05	-3.125146e-05	-6.2499195e-05	-9.375438e-05	-9.375438e-05	-6.2499195e-05	-9.375438e-05	-6.2499195e-05	-3.7252903e-09	-6.2499195e-05	-3.125146e-05	-3.125146e-05	-3.7252903e-09	-3.7252903e-09	-6.2499195e-05	-3.125146e-05	-3.125146e-05	-3.7252903e-09	-3.125146e-05	-3.7252903e-09	-3.125146e-05	-3.125146e-05	-3.125146e-05	-3.125146e-05	-3.7252903e-09	-3.7252903e-09	-3.125146e-05	-3.125146e-05	-3.125146e-05	-3.125146e-05	-6.2499195e-05	-3.125146e-05	-3.125146e-05	-6.2499195e-05	-9.375438e-05	-3.7252903e-09	-3.125146e-05	-3.125146e-05	-3.125146e-05	-6.2499195e-05	-3.7252903e-09	-3.125146e-05
Figure1C L2/3 sweep 30 time(s)	0.0	1e-05	2e-05	3.0000000000000004e-05	4e-05	5e-05	6.000000000000001e-05	7.000000000000001e-05	8e-05	9e-05	0.0001	0.00011	0.00012000000000000002	0.00013000000000000002	0.00014000000000000001	0.00015000000000000001	0.00016	0.00017	0.00018	0.00019	0.0002	0.00021	0.00022	0.00023	0.00024000000000000003	0.00025	0.00026000000000000003	0.00027	0.00028000000000000003	0.00029	0.00030000000000000003	0.00031	0.00032	0.00033000000000000005	0.00034	0.00035000000000000005	0.00036	0.00037000000000000005	0.00038	0.00039000000000000005	0.0004	0.00041000000000000005	0.00042	0.00043000000000000004	0.00044	0.00045000000000000004	0.00046	0.00047000000000000004	0.00048000000000000007
Figure1C L2/3 sweep 30 membrane voltage(V)	6.7762636e-21	6.7762636e-21	6.7762636e-21	6.7762636e-21	6.7762636e-21	6.7762636e-21	6.7762636e-21	3.1255186e-05	6.250292e-05	-3.1247735e-05	3.1255186e-05	3.1255186e-05	6.7762636e-21	3.1255186e-05	3.1255186e-05	-3.1247735e-05	6.7762636e-21	3.1255186e-05	3.1255186e-05	6.7762636e-21	9.3750656e-05	6.250292e-05	6.7762636e-21	6.7762636e-21	6.7762636e-21	3.1255186e-05	3.1255186e-05	6.250292e-05	3.1255186e-05	6.250292e-05	3.1255186e-05	3.1255186e-05	6.7762636e-21	3.1255186e-05	9.3750656e-05	6.250292e-05	9.3750656e-05	3.1255186e-05	3.1255186e-05	3.1255186e-05	3.1255186e-05	3.1255186e-05	6.250292e-05	6.250292e-05	3.1255186e-05	6.250292e-05	3.1255186e-05	6.250292e-05	3.1255186e-05
Figure1C L2/3 connection average time(s)	0.0	1e-05	2e-05	3.0000000000000004e-05	4e-05	5e-05	6.000000000000001e-05	7.000000000000001e-05	8e-05	9e-05	0.0001	0.00011	0.00012000000000000002	0.00013000000000000002	0.00014000000000000001	0.00015000000000000001	0.00016	0.00017	0.00018	0.00019	0.0002	0.00021	0.00022	0.00023	0.00024000000000000003	0.00025	0.00026000000000000003	0.00027	0.00028000000000000003	0.00029	0.00030000000000000003	0.00031	0.00032	0.00033000000000000005	0.00034	0.00035000000000000005	0.00036	0.00037000000000000005	0.00038	0.00039000000000000005	0.0004	0.00041000000000000005	0.00042	0.00043000000000000004	0.00044	0.00045000000000000004	0.00046	0.00047000000000000004	0.00048000000000000007
Figure1C L2/3 connection average membrane voltage(V)	-1.30716435e-05	1.0411982e-06	1.0113602e-05	1.616179e-05	1.7169541e-05	-1.9832569e-06	4.065172e-06	5.0734043e-06	2.0491896e-06	3.320679e-08	4.064692e-06	5.0736444e-06	3.0569406e-06	1.3137817e-05	4.065413e-06	1.31380575e-05	1.2130065e-05	9.105371e-06	-3.9997203e-06	5.073164e-06	2.0489495e-06	5.072923e-06	8.097619e-06	6.0816365e-06	-9.752655e-07	9.105611e-06	7.0889064e-06	2.048709e-06	5.0736444e-06	7.0891474e-06	2.0484688e-06	5.0734043e-06	4.065413e-06	1.0407175e-06	8.097139e-06	1.3137335e-05	4.064452e-06	2.0496702e-06	1.515404e-05	1.515404e-05	7.0898677e-06	9.105611e-06	1.515356e-05	1.515356e-05	4.064932e-06	1.0113362e-05	1.515428e-05	1.8178254e-05	1.8177532e-05
Figure1C rorb sweep 0 time(s)	0.0	2e-05	4e-05	6.000000000000001e-05	8e-05	0.0001	0.00012000000000000002	0.00014000000000000001	0.00016	0.00018	0.0002	0.00022	0.00024000000000000003	0.00026000000000000003	0.00028000000000000003	0.00030000000000000003	0.00032	0.00034	0.00036	0.00038	0.0004	0.00042	0.00044	0.00046	0.00048000000000000007	0.0005	0.0005200000000000001	0.00054	0.0005600000000000001	0.00058	0.0006000000000000001	0.00062	0.00064	0.0006600000000000001	0.00068	0.0007000000000000001	0.00072	0.0007400000000000001	0.00076	0.0007800000000000001	0.0008	0.0008200000000000001	0.00084	0.0008600000000000001	0.00088	0.0009000000000000001	0.00092	0.0009400000000000001	0.0009600000000000001
Figure1C rorb sweep 0 membrane voltage(V)	-2.48592e-05	6.3959847e-06	6.3959847e-06	3.764372e-05	6.3959847e-06	6.889145e-05	0.00013139438	-5.6106936e-05	0.00010014664	6.3959847e-06	0.00016264211	-5.6106936e-05	6.889145e-05	3.764372e-05	0.00013139438	6.889145e-05	-2.48592e-05	0.00010014664	-0.00014985759	0.00010014664	-0.00014985759	3.764372e-05	-5.6106936e-05	-5.6106936e-05	6.889145e-05	-0.00014985759	6.889145e-05	-0.000274856	6.889145e-05	-0.00014985759	-8.7354674e-05	6.3959847e-06	-0.00024360824	6.889145e-05	-0.000274856	3.764372e-05	-0.00014985759	-8.7354674e-05	-2.48592e-05	-0.00024360824	6.3959847e-06	-0.00030610373	3.764372e-05	-0.00011860986	-8.7354674e-05	6.3959847e-06	-0.00024360824	3.764372e-05	-0.00024360824
Figure1C rorb sweep 1 time(s)	0.0	2e-05	4e-05	6.000000000000001e-05	8e-05	0.0001	0.00012000000000000002	0.00014000000000000001	0.00016	0.00018	0.0002	0.00022	0.00024000000000000003	0.00026000000000000003	0.00028000000000000003	0.00030000000000000003	0.00032	0.00034	0.00036	0.00038	0.0004	0.00042	0.00044	0.00046	0.00048000000000000007	0.0005	0.0005200000000000001	0.00054	0.0005600000000000001	0.00058	0.0006000000000000001	0.00062	0.00064	0.0006600000000000001	0.00068	0.0007000000000000001	0.00072	0.0007400000000000001	0.00076	0.0007800000000000001	0.0008	0.0008200000000000001	0.00084	0.0008600000000000001	0.00088	0.0009000000000000001	0.00092	0.0009400000000000001	0.0009600000000000001
Figure1C rorb sweep 1 membrane voltage(V)	0.00027769821	0.00015269982	0.00018395501	0.00021520274	9.020435e-05	0.00018395501	-3.546307e-06	9.020435e-05	2.7701428e-05	-3.480149e-05	9.020435e-05	-3.546307e-06	-6.604923e-05	0.00015269982	-3.546307e-06	9.020435e-05	5.8949165e-05	-3.546307e-06	0.00024645048	9.020435e-05	0.00021520274	0.00024645048	2.7701428e-05	0.00027769821	-3.546307e-06	0.00024645048	0.00024645048	2.7701428e-05	0.00021520274	-3.480149e-05	9.020435e-05	-3.546307e-06	-9.7296965e-05	0.00018395501	-9.7296965e-05	0.00015269982	-0.00012855214	-3.546307e-06	0.00015269982	-6.604923e-05	5.8949165e-05	-0.00015979988	2.7701428e-05	-9.7296965e-05	-3.546307e-06	2.7701428e-05	-0.00015979988	0.00018395501	-0.00019104761
Figure1C rorb sweep 2 time(s)	0.0	2e-05	4e-05	6.000000000000001e-05	8e-05	0.0001	0.00012000000000000002	0.00014000000000000001	0.00016	0.00018	0.0002	0.00022	0.00024000000000000003	0.00026000000000000003	0.00028000000000000003	0.00030000000000000003	0.00032	0.00034	0.00036	0.00038	0.0004	0.00042	0.00044	0.00046	0.00048000000000000007	0.0005	0.0005200000000000001	0.00054	0.0005600000000000001	0.00058	0.0006000000000000001	0.00062	0.00064	0.0006600000000000001	0.00068	0.0007000000000000001	0.00072	0.0007400000000000001	0.00076	0.0007800000000000001	0.0008	0.0008200000000000001	0.00084	0.0008600000000000001	0.00088	0.0009000000000000001	0.00092	0.0009400000000000001	0.0009600000000000001
Figure1C rorb sweep 2 membrane voltage(V)	-0.00017614137	-0.00014488619	-0.00014488619	4.261512e-05	-0.00014488619	-8.2390725e-05	-0.00011363846	-8.2390725e-05	-0.00017614137	-0.00011363846	-0.00014488619	-0.00017614137	-0.00014488619	-0.00017614137	-0.00017614137	-0.00020738911	-8.2390725e-05	-0.00014488619	-1.98878e-05	-0.00014488619	1.1359934e-05	-8.2390725e-05	-5.1135536e-05	1.1359934e-05	-5.1135536e-05	1.1359934e-05	-8.2390725e-05	7.386285e-05	-5.1135536e-05	1.1359934e-05	-0.00011363846	-1.98878e-05	-5.1135536e-05	-8.2390725e-05	7.386285e-05	-0.00014488619	4.261512e-05	-0.00011363846	-1.98878e-05	-0.00011363846	-1.98878e-05	1.1359934e-05	-0.00017614137	1.1359934e-05	-0.00017614137	-5.1135536e-05	-0.00014488619	-0.00011363846	-1.98878e-05
Figure1C rorb sweep 3 time(s)	0.0	2e-05	4e-05	6.000000000000001e-05	8e-05	0.0001	0.00012000000000000002	0.00014000000000000001	0.00016	0.00018	0.0002	0.00022	0.00024000000000000003	0.00026000000000000003	0.00028000000000000003	0.00030000000000000003	0.00032	0.00034	0.00036	0.00038	0.0004	0.00042	0.00044	0.00046	0.00048000000000000007	0.0005	0.0005200000000000001	0.00054	0.0005600000000000001	0.00058	0.0006000000000000001	0.00062	0.00064	0.0006600000000000001	0.00068	0.0007000000000000001	0.00072	0.0007400000000000001	0.00076	0.0007800000000000001	0.0008	0.0008200000000000001	0.00084	0.0008600000000000001	0.00088	0.0009000000000000001	0.00092	0.0009400000000000001	0.0009600000000000001
Figure1C rorb sweep 3 membrane voltage(V)	-7.670897e-05	-7.670897e-05	-0.00013920445	7.95446e-05	-4.545379e-05	1.7041679e-05	7.95446e-05	1.7041679e-05	-4.545379e-05	-7.670897e-05	7.95446e-05	-7.670897e-05	1.7041679e-05	-0.00017045964	7.95446e-05	-7.670897e-05	1.7041679e-05	1.7041679e-05	-0.00010795671	1.7041679e-05	-0.00010795671	0.00011079234	-7.670897e-05	0.00011079234	-0.00010795671	1.7041679e-05	-1.4206056e-05	-4.545379e-05	0.00014204752	-0.00010795671	1.7041679e-05	-4.545379e-05	0.00014204752	0.00011079234	1.7041679e-05	0.00017329525	-0.00010795671	0.00020454299	-1.4206056e-05	0.00014204752	0.00014204752	0.00014204752	0.00017329525	-1.4206056e-05	0.00017329525	1.7041679e-05	0.00014204752	0.00014204752	1.7041679e-05
Figure1C rorb sweep 4 time(s)	0.0	2e-05	4e-05	6.000000000000001e-05	8e-05	0.0001	0.00012000000000000002	0.00014000000000000001	0.00016	0.00018	0.0002	0.00022	0.00024000000000000003	0.00026000000000000003	0.00028000000000000003	0.00030000000000000003	0.00032	0.00034	0.00036	0.00038	0.0004	0.00042	0.00044	0.00046	0.00048000000000000007	0.0005	0.0005200000000000001	0.00054	0.0005600000000000001	0.00058	0.0006000000000000001	0.00062	0.00064	0.0006600000000000001	0.00068	0.0007000000000000001	0.00072	0.0007400000000000001	0.00076	0.0007800000000000001	0.0008	0.0008200000000000001	0.00084	0.0008600000000000001	0.00088	0.0009000000000000001	0.00092	0.0009400000000000001	0.0009600000000000001
Figure1C rorb sweep 4 membrane voltage(V)	-6.107749e-05	-2.9829755e-05	-6.107749e-05	1.4254315e-06	-6.107749e-05	-6.107749e-05	1.4254315e-06	-9.232522e-05	1.4254315e-06	-9.232522e-05	6.39209e-05	-6.107749e-05	1.4254315e-06	-9.232522e-05	-6.107749e-05	3.2673168e-05	-0.00012358041	3.2673168e-05	-9.232522e-05	1.4254315e-06	-6.107749e-05	-9.232522e-05	1.4254315e-06	-0.00012358041	3.2673168e-05	-0.00015482814	-6.107749e-05	-9.232522e-05	-9.232522e-05	6.39209e-05	-0.00015482814	1.4254315e-06	-0.00012358041	3.2673168e-05	1.4254315e-06	-0.00015482814	1.4254315e-06	-0.00018607588	-2.9829755e-05	-6.107749e-05	-0.00012358041	3.2673168e-05	-0.00018607588	1.4254315e-06	-0.00018607588	-0.00015482814	-6.107749e-05	-0.00021733106	1.4254315e-06
Figure1C rorb sweep 5 time(s)	0.0	2e-05	4e-05	6.000000000000001e-05	8e-05	0.0001	0.00012000000000000002	0.00014000000000000001	0.00016	0.00018	0.0002	0.00022	0.00024000000000000003	0.00026000000000000003	0.00028000000000000003	0.00030000000000000003	0.00032	0.00034	0.00036	0.00038	0.0004	0.00042	0.00044	0.00046	0.00048000000000000007	0.0005	0.0005200000000000001	0.00054	0.0005600000000000001	0.00058	0.0006000000000000001	0.00062	0.00064	0.0006600000000000001	0.00068	0.0007000000000000001	0.00072	0.0007400000000000001	0.00076	0.0007800000000000001	0.0008	0.0008200000000000001	0.00084	0.0008600000000000001	0.00088	0.0009000000000000001	0.00092	0.0009400000000000001	0.0009600000000000001
Figure1C rorb sweep 5 membrane voltage(V)	-2.4856492e-05	-8.735941e-05	3.763898e-05	-0.00014985488	0.0001001419	-8.735941e-05	3.763898e-05	-5.6104225e-05	-8.735941e-05	-8.735941e-05	-0.00018111007	-2.4856492e-05	-0.00014985488	6.3912435e-06	-0.00014985488	-5.6104225e-05	3.763898e-05	-0.000118607146	6.3912435e-06	-0.00014985488	-2.4856492e-05	-0.000118607146	-8.735941e-05	-2.4856492e-05	-8.735941e-05	0.0001001419	-0.000118607146	6.3912435e-06	-8.735941e-05	-5.6104225e-05	6.8894165e-05	-8.735941e-05	0.00013138964	-5.6104225e-05	3.763898e-05	6.8894165e-05	-2.4856492e-05	0.00013138964	-5.6104225e-05	6.8894165e-05	-5.6104225e-05	-5.6104225e-05	0.0001001419	-8.735941e-05	0.0001001419	-8.735941e-05	6.3912435e-06	-8.735941e-05	-8.735941e-05
Figure1C rorb sweep 6 time(s)	0.0	2e-05	4e-05	6.000000000000001e-05	8e-05	0.0001	0.00012000000000000002	0.00014000000000000001	0.00016	0.00018	0.0002	0.00022	0.00024000000000000003	0.00026000000000000003	0.00028000000000000003	0.00030000000000000003	0.00032	0.00034	0.00036	0.00038	0.0004	0.00042	0.00044	0.00046	0.00048000000000000007	0.0005	0.0005200000000000001	0.00054	0.0005600000000000001	0.00058	0.0006000000000000001	0.00062	0.00064	0.0006600000000000001	0.00068	0.0007000000000000001	0.00072	0.0007400000000000001	0.00076	0.0007800000000000001	0.0008	0.0008200000000000001	0.00084	0.0008600000000000001	0.00088	0.0009000000000000001	0.00092	0.0009400000000000001	0.0009600000000000001
Figure1C rorb sweep 6 membrane voltage(V)	4.6871774e-05	0.00017187017	7.8119505e-05	-1.5623698e-05	0.00020312535	4.6871774e-05	0.00014062243	0.00010937469	-1.5623698e-05	0.00020312535	4.6871774e-05	7.8119505e-05	0.00017187017	4.6871774e-05	0.00020312535	4.6871774e-05	0.00010937469	0.00020312535	1.5624037e-05	0.00020312535	1.5624037e-05	4.6871774e-05	0.00017187017	4.6871774e-05	0.00026562082	4.6871774e-05	0.00017187017	0.00014062243	4.6871774e-05	0.00014062243	1.5624037e-05	1.5624037e-05	0.00017187017	-1.5623698e-05	0.00017187017	-1.5623698e-05	0.00010937469	0.00017187017	-1.5623698e-05	0.000296876	4.6871774e-05	4.6871774e-05	0.00017187017	1.5624037e-05	0.00020312535	7.8119505e-05	0.00010937469	0.00010937469	1.5624037e-05
Figure1C rorb sweep 7 time(s)	0.0	2e-05	4e-05	6.000000000000001e-05	8e-05	0.0001	0.00012000000000000002	0.00014000000000000001	0.00016	0.00018	0.0002	0.00022	0.00024000000000000003	0.00026000000000000003	0.00028000000000000003	0.00030000000000000003	0.00032	0.00034	0.00036	0.00038	0.0004	0.00042	0.00044	0.00046	0.00048000000000000007	0.0005	0.0005200000000000001	0.00054	0.0005600000000000001	0.00058	0.0006000000000000001	0.00062	0.00064	0.0006600000000000001	0.00068	0.0007000000000000001	0.00072	0.0007400000000000001	0.00076	0.0007800000000000001	0.0008	0.0008200000000000001	0.00084	0.0008600000000000001	0.00088	0.0009000000000000001	0.00092	0.0009400000000000001	0.0009600000000000001
Figure1C rorb sweep 7 membrane voltage(V)	-6.9600275e-05	-7.1048057e-06	8.664585e-05	-0.00019459867	-7.1048057e-06	-7.1048057e-06	-0.0003196045	5.5398115e-05	-0.0001321032	-6.9600275e-05	0.000117901036	-0.0001321032	5.5398115e-05	0.00014914876	-0.00010085546	0.000117901036	2.415038e-05	-6.9600275e-05	8.664585e-05	-0.00010085546	-0.00010085546	5.5398115e-05	-0.0003196045	-7.1048057e-06	-6.9600275e-05	-0.00016335094	5.5398115e-05	-6.9600275e-05	-7.1048057e-06	8.664585e-05	-3.835254e-05	8.664585e-05	0.0001803965	2.415038e-05	8.664585e-05	5.5398115e-05	-3.835254e-05	8.664585e-05	-6.9600275e-05	-7.1048057e-06	-7.1048057e-06	-0.0001321032	-3.835254e-05	-6.9600275e-05	-7.1048057e-06	-7.1048057e-06	-0.00010085546	-3.835254e-05	-7.1048057e-06
Figure1C rorb sweep 8 time(s)	0.0	2e-05	4e-05	6.000000000000001e-05	8e-05	0.0001	0.00012000000000000002	0.00014000000000000001	0.00016	0.00018	0.0002	0.00022	0.00024000000000000003	0.00026000000000000003	0.00028000000000000003	0.00030000000000000003	0.00032	0.00034	0.00036	0.00038	0.0004	0.00042	0.00044	0.00046	0.00048000000000000007	0.0005	0.0005200000000000001	0.00054	0.0005600000000000001	0.00058	0.0006000000000000001	0.00062	0.00064	0.0006600000000000001	0.00068	0.0007000000000000001	0.00072	0.0007400000000000001	0.00076	0.0007800000000000001	0.0008	0.0008200000000000001	0.00084	0.0008600000000000001	0.00088	0.0009000000000000001	0.00092	0.0009400000000000001	0.0009600000000000001
Figure1C rorb sweep 8 membrane voltage(V)	-0.00013636188	-1.136349e-05	-0.00023011254	1.9884244e-05	-0.0001988648	-0.00013636188	-4.2611224e-05	-0.00023011254	-1.136349e-05	-0.00023011254	-7.386641e-05	-0.0001988648	-0.000105114144	-1.136349e-05	-0.00016761707	-1.136349e-05	-4.2611224e-05	-4.2611224e-05	-1.136349e-05	-7.386641e-05	5.1139432e-05	-7.386641e-05	8.238717e-05	1.9884244e-05	1.9884244e-05	0.0001136349	-1.136349e-05	5.1139432e-05	1.9884244e-05	-4.2611224e-05	5.1139432e-05	-7.386641e-05	1.9884244e-05	-0.00013636188	-1.136349e-05	-4.2611224e-05	-0.000105114144	-4.2611224e-05	-0.00013636188	-4.2611224e-05	1.9884244e-05	-0.000105114144	-4.2611224e-05	-0.000105114144	5.1139432e-05	-1.136349e-05	1.9884244e-05	0.0001136349	1.9884244e-05
Figure1C rorb sweep 9 time(s)	0.0	2e-05	4e-05	6.000000000000001e-05	8e-05	0.0001	0.00012000000000000002	0.00014000000000000001	0.00016	0.00018	0.0002	0.00022	0.00024000000000000003	0.00026000000000000003	0.00028000000000000003	0.00030000000000000003	0.00032	0.00034	0.00036	0.00038	0.0004	0.00042	0.00044	0.00046	0.00048000000000000007	0.0005	0.0005200000000000001	0.00054	0.0005600000000000001	0.00058	0.0006000000000000001	0.00062	0.00064	0.0006600000000000001	0.00068	0.0007000000000000001	0.00072	0.0007400000000000001	0.00076	0.0007800000000000001	0.0008	0.0008200000000000001	0.00084	0.0008600000000000001	0.00088	0.0009000000000000001	0.00092	0.0009400000000000001	0.0009600000000000001
Figure1C rorb sweep 9 membrane voltage(V)	0.00014985759	0.00021236051	-6.388534e-06	0.00021236051	8.7362125e-05	0.00011860986	0.00021236051	2.48592e-05	0.00024360824	0.00014985759	0.00018111277	0.00021236051	0.00011860986	0.00021236051	0.00018111277	0.00024360824	0.00024360824	0.00011860986	0.00027486344	8.7362125e-05	0.00021236051	0.00027486344	8.7362125e-05	0.00027486344	0.00011860986	0.00021236051	0.00021236051	0.00011860986	0.00030611118	0.00011860986	0.00014985759	0.00027486344	8.7362125e-05	0.00030611118	0.00014985759	0.00018111277	0.00027486344	0.00011860986	0.00024360824	0.00018111277	0.00021236051	0.00024360824	0.00011860986	0.00021236051	0.00018111277	8.7362125e-05	0.00027486344	0.00018111277	0.00024360824
Figure1C rorb sweep 10 time(s)	0.0	2e-05	4e-05	6.000000000000001e-05	8e-05	0.0001	0.00012000000000000002	0.00014000000000000001	0.00016	0.00018	0.0002	0.00022	0.00024000000000000003	0.00026000000000000003	0.00028000000000000003	0.00030000000000000003	0.00032	0.00034	0.00036	0.00038	0.0004	0.00042	0.00044	0.00046	0.00048000000000000007	0.0005	0.0005200000000000001	0.00054	0.0005600000000000001	0.00058	0.0006000000000000001	0.00062	0.00064	0.0006600000000000001	0.00068	0.0007000000000000001	0.00072	0.0007400000000000001	0.00076	0.0007800000000000001	0.0008	0.0008200000000000001	0.00084	0.0008600000000000001	0.00088	0.0009000000000000001	0.00092	0.0009400000000000001	0.0009600000000000001
Figure1C rorb sweep 10 membrane voltage(V)	-0.00010937469	1.5623698e-05	-0.00017187762	4.687143e-05	-7.8126955e-05	-1.5624037e-05	7.812662e-05	-0.00014062988	1.5623698e-05	-7.8126955e-05	-4.6879224e-05	1.5623698e-05	-0.00014062988	1.5623698e-05	-0.00014062988	-0.00014062988	4.687143e-05	-0.00017187762	7.812662e-05	-7.8126955e-05	-1.5624037e-05	7.812662e-05	-0.00020312535	1.5623698e-05	-7.8126955e-05	-7.8126955e-05	4.687143e-05	-0.00020312535	-1.5624037e-05	-7.8126955e-05	-0.00020312535	7.812662e-05	-0.00017187762	-1.5624037e-05	1.5623698e-05	-0.00010937469	7.812662e-05	-0.00017187762	1.5623698e-05	4.687143e-05	-0.00020312535	4.687143e-05	-0.00017187762	-4.6879224e-05	1.5623698e-05	-0.00014062988	1.5623698e-05	-0.00014062988	-0.00014062988
Figure1C rorb sweep 11 time(s)	0.0	2e-05	4e-05	6.000000000000001e-05	8e-05	0.0001	0.00012000000000000002	0.00014000000000000001	0.00016	0.00018	0.0002	0.00022	0.00024000000000000003	0.00026000000000000003	0.00028000000000000003	0.00030000000000000003	0.00032	0.00034	0.00036	0.00038	0.0004	0.00042	0.00044	0.00046	0.00048000000000000007	0.0005	0.0005200000000000001	0.00054	0.0005600000000000001	0.00058	0.0006000000000000001	0.00062	0.00064	0.0006600000000000001	0.00068	0.0007000000000000001	0.00072	0.0007400000000000001	0.00076	0.0007800000000000001	0.0008	0.0008200000000000001	0.00084	0.0008600000000000001	0.00088	0.0009000000000000001	0.00092	0.0009400000000000001	0.0009600000000000001
Figure1C rorb sweep 11 membrane voltage(V)	-0.00010085546	-6.9600275e-05	2.415038e-05	-0.00019459867	-3.835254e-05	-3.835254e-05	-0.00019459867	-7.1048057e-06	-0.00016335094	-0.00019459867	-7.1048057e-06	-0.00016335094	-3.835254e-05	-6.9600275e-05	-0.00022585386	-7.1048057e-06	-0.00010085546	-0.00022585386	-0.0001321032	-0.00019459867	-0.00019459867	-6.9600275e-05	-0.00016335094	-6.9600275e-05	-0.00016335094	-0.0001321032	-7.1048057e-06	-6.9600275e-05	-0.00010085546	-3.835254e-05	-0.00010085546	-0.00010085546	-6.9600275e-05	-0.00022585386	-0.00010085546	-0.0001321032	-0.00019459867	-0.00019459867	-0.00019459867	-0.0001321032	-0.00022585386	-0.00022585386	-0.00010085546	-0.00019459867	-0.00019459867	-0.0001321032	-0.00019459867	-6.9600275e-05	-0.00010085546
Figure1C rorb sweep 12 time(s)	0.0	2e-05	4e-05	6.000000000000001e-05	8e-05	0.0001	0.00012000000000000002	0.00014000000000000001	0.00016	0.00018	0.0002	0.00022	0.00024000000000000003	0.00026000000000000003	0.00028000000000000003	0.00030000000000000003	0.00032	0.00034	0.00036	0.00038	0.0004	0.00042	0.00044	0.00046	0.00048000000000000007	0.0005	0.0005200000000000001	0.00054	0.0005600000000000001	0.00058	0.0006000000000000001	0.00062	0.00064	0.0006600000000000001	0.00068	0.0007000000000000001	0.00072	0.0007400000000000001	0.00076	0.0007800000000000001	0.0008	0.0008200000000000001	0.00084	0.0008600000000000001	0.00088	0.0009000000000000001	0.00092	0.0009400000000000001	0.0009600000000000001
Figure1C rorb sweep 12 membrane voltage(V)	-7.4570155e-05	-0.00013707308	1.9180503e-05	-7.4570155e-05	-1.2074682e-05	-0.00010582534	-7.4570155e-05	1.9180503e-05	-7.4570155e-05	1.9180503e-05	-1.2074682e-05	-1.2074682e-05	1.9180503e-05	-1.2074682e-05	8.167597e-05	-7.4570155e-05	-1.2074682e-05	-1.2074682e-05	-1.2074682e-05	5.042824e-05	-1.2074682e-05	5.042824e-05	-7.4570155e-05	-1.2074682e-05	-1.2074682e-05	-1.2074682e-05	1.9180503e-05	-7.4570155e-05	-0.00013707308	5.042824e-05	-1.2074682e-05	-7.4570155e-05	-1.2074682e-05	-0.00016832081	5.042824e-05	-7.4570155e-05	1.9180503e-05	1.9180503e-05	-0.00010582534	5.042824e-05	-1.2074682e-05	-1.2074682e-05	-1.2074682e-05	-0.00010582534	0.000112923706	-0.00010582534	1.9180503e-05	5.042824e-05	-1.2074682e-05
Figure1C rorb sweep 13 time(s)	0.0	2e-05	4e-05	6.000000000000001e-05	8e-05	0.0001	0.00012000000000000002	0.00014000000000000001	0.00016	0.00018	0.0002	0.00022	0.00024000000000000003	0.00026000000000000003	0.00028000000000000003	0.00030000000000000003	0.00032	0.00034	0.00036	0.00038	0.0004	0.00042	0.00044	0.00046	0.00048000000000000007	0.0005	0.0005200000000000001	0.00054	0.0005600000000000001	0.00058	0.0006000000000000001	0.00062	0.00064	0.0006600000000000001	0.00068	0.0007000000000000001	0.00072	0.0007400000000000001	0.00076	0.0007800000000000001	0.0008	0.0008200000000000001	0.00084	0.0008600000000000001	0.00088	0.0009000000000000001	0.00092	0.0009400000000000001	0.0009600000000000001
Figure1C rorb sweep 13 membrane voltage(V)	-0.00010937469	-4.6879224e-05	-4.6879224e-05	-0.00014062243	4.687143e-05	-0.00014062243	-4.6879224e-05	-1.5624037e-05	-0.00014062243	4.687143e-05	-0.00010937469	-4.6879224e-05	-7.8126955e-05	-0.00014062243	-7.8126955e-05	-0.00014062243	-0.00010937469	-4.6879224e-05	-7.8126955e-05	-4.6879224e-05	-4.6879224e-05	-1.5624037e-05	4.687143e-05	-7.8126955e-05	4.687143e-05	4.687143e-05	4.687143e-05	4.687143e-05	-7.8126955e-05	-1.5624037e-05	-0.00014062243	-0.00010937469	-7.8126955e-05	-0.00014062243	-1.5624037e-05	-4.6879224e-05	-7.8126955e-05	7.812662e-05	1.5623698e-05	4.687143e-05	4.687143e-05	-7.8126955e-05	7.812662e-05	-4.6879224e-05	-7.8126955e-05	-1.5624037e-05	-0.00014062243	-1.5624037e-05	-4.6879224e-05
Figure1C rorb sweep 14 time(s)	0.0	2e-05	4e-05	6.000000000000001e-05	8e-05	0.0001	0.00012000000000000002	0.00014000000000000001	0.00016	0.00018	0.0002	0.00022	0.00024000000000000003	0.00026000000000000003	0.00028000000000000003	0.00030000000000000003	0.00032	0.00034	0.00036	0.00038	0.0004	0.00042	0.00044	0.00046	0.00048000000000000007	0.0005	0.0005200000000000001	0.00054	0.0005600000000000001	0.00058	0.0006000000000000001	0.00062	0.00064	0.0006600000000000001	0.00068	0.0007000000000000001	0.00072	0.0007400000000000001	0.00076	0.0007800000000000001	0.0008	0.0008200000000000001	0.00084	0.0008600000000000001	0.00088	0.0009000000000000001	0.00092	0.0009400000000000001	0.0009600000000000001
Figure1C rorb sweep 14 membrane voltage(V)	-5.6822024e-05	9.9431556e-05	-0.00011931749	6.817637e-05	-8.8069755e-05	-2.5574287e-05	3.692863e-05	-0.00015057268	6.817637e-05	-0.00011931749	3.692863e-05	-2.5574287e-05	-8.8069755e-05	0.0001931822	-2.5574287e-05	9.9431556e-05	3.692863e-05	-2.5574287e-05	0.00016192702	-2.5574287e-05	0.00013067928	5.6808985e-06	6.817637e-05	0.00013067928	-5.6822024e-05	0.00016192702	-2.5574287e-05	-5.6822024e-05	5.6808985e-06	-8.8069755e-05	9.9431556e-05	-5.6822024e-05	-2.5574287e-05	-2.5574287e-05	-0.00015057268	3.692863e-05	-8.8069755e-05	5.6808985e-06	5.6808985e-06	-0.00011931749	3.692863e-05	-8.8069755e-05	5.6808985e-06	3.692863e-05	-5.6822024e-05	9.9431556e-05	-5.6822024e-05	6.817637e-05	6.817637e-05
Figure1C rorb sweep 15 time(s)	0.0	2e-05	4e-05	6.000000000000001e-05	8e-05	0.0001	0.00012000000000000002	0.00014000000000000001	0.00016	0.00018	0.0002	0.00022	0.00024000000000000003	0.00026000000000000003	0.00028000000000000003	0.00030000000000000003	0.00032	0.00034	0.00036	0.00038	0.0004	0.00042	0.00044	0.00046	0.00048000000000000007	0.0005	0.0005200000000000001	0.00054	0.0005600000000000001	0.00058	0.0006000000000000001	0.00062	0.00064	0.0006600000000000001	0.00068	0.0007000000000000001	0.00072	0.0007400000000000001	0.00076	0.0007800000000000001	0.0008	0.0008200000000000001	0.00084	0.0008600000000000001	0.00088	0.0009000000000000001	0.00092	0.0009400000000000001	0.0009600000000000001
Figure1C rorb sweep 15 membrane voltage(V)	3.4094704e-05	-2.8408218e-05	0.00019034083	-2.8408218e-05	3.4094704e-05	0.00019034083	-0.00015340661	9.659017e-05	-5.965595e-05	-0.00012215888	9.659017e-05	-0.00012215888	-2.8408218e-05	-5.965595e-05	-5.965595e-05	3.4094704e-05	-0.00018465435	2.839518e-06	-5.965595e-05	-5.965595e-05	3.4094704e-05	-0.00015340661	3.4094704e-05	-5.965595e-05	2.839518e-06	3.4094704e-05	-5.965595e-05	6.5342436e-05	-5.965595e-05	6.5342436e-05	2.839518e-06	6.5342436e-05	6.5342436e-05	2.839518e-06	0.00019034083	-2.8408218e-05	0.00019034083	3.4094704e-05	0.00015909309	6.5342436e-05	6.5342436e-05	0.00019034083	2.839518e-06	0.00015909309	-5.965595e-05	0.00015909309	2.839518e-06	9.659017e-05	3.4094704e-05
Figure1C rorb sweep 16 time(s)	0.0	2e-05	4e-05	6.000000000000001e-05	8e-05	0.0001	0.00012000000000000002	0.00014000000000000001	0.00016	0.00018	0.0002	0.00022	0.00024000000000000003	0.00026000000000000003	0.00028000000000000003	0.00030000000000000003	0.00032	0.00034	0.00036	0.00038	0.0004	0.00042	0.00044	0.00046	0.00048000000000000007	0.0005	0.0005200000000000001	0.00054	0.0005600000000000001	0.00058	0.0006000000000000001	0.00062	0.00064	0.0006600000000000001	0.00068	0.0007000000000000001	0.00072	0.0007400000000000001	0.00076	0.0007800000000000001	0.0008	0.0008200000000000001	0.00084	0.0008600000000000001	0.00088	0.0009000000000000001	0.00092	0.0009400000000000001	0.0009600000000000001
Figure1C rorb sweep 16 membrane voltage(V)	2.9118224e-05	0.00027911502	0.00012286888	0.00015411661	0.00021661953	6.0365957e-05	0.0001853718	2.9118224e-05	0.00012286888	0.00015411661	-2.1295114e-06	0.00021661953	-2.1295114e-06	9.162114e-05	0.00012286888	-3.33847e-05	0.00021661953	6.0365957e-05	9.162114e-05	0.00021661953	2.9118224e-05	0.0001853718	-2.1295114e-06	-2.1295114e-06	0.00015411661	-2.1295114e-06	0.00012286888	6.0365957e-05	6.0365957e-05	0.00012286888	9.162114e-05	0.0001853718	2.9118224e-05	0.00015411661	0.00012286888	2.9118224e-05	0.0001853718	6.0365957e-05	0.00012286888	9.162114e-05	2.9118224e-05	0.00021661953	-2.1295114e-06	9.162114e-05	0.00021661953	-2.1295114e-06	0.00021661953	-2.1295114e-06	2.9118224e-05
Figure1C rorb sweep 17 time(s)	0.0	2e-05	4e-05	6.000000000000001e-05	8e-05	0.0001	0.00012000000000000002	0.00014000000000000001	0.00016	0.00018	0.0002	0.00022	0.00024000000000000003	0.00026000000000000003	0.00028000000000000003	0.00030000000000000003	0.00032	0.00034	0.00036	0.00038	0.0004	0.00042	0.00044	0.00046	0.00048000000000000007	0.0005	0.0005200000000000001	0.00054	0.0005600000000000001	0.00058	0.0006000000000000001	0.00062	0.00064	0.0006600000000000001	0.00068	0.0007000000000000001	0.00072	0.0007400000000000001	0.00076	0.0007800000000000001	0.0008	0.0008200000000000001	0.00084	0.0008600000000000001	0.00088	0.0009000000000000001	0.00092	0.0009400000000000001	0.0009600000000000001
Figure1C rorb sweep 17 membrane voltage(V)	-0.00012712587	-2.1274793e-06	0.00012287092	-0.00012712587	0.00012287092	-6.46304e-05	-2.1274793e-06	0.00012287092	-0.00012712587	0.00012287092	-3.3382665e-05	-6.46304e-05	0.00021662157	-6.46304e-05	9.162317e-05	9.162317e-05	-3.3382665e-05	0.00021662157	-0.00012712587	9.162317e-05	-2.1274793e-06	-6.46304e-05	9.162317e-05	-6.46304e-05	9.162317e-05	9.162317e-05	-0.00012712587	0.00015411865	-6.46304e-05	2.9120256e-05	0.00012287092	-9.587814e-05	0.0002478693	2.9120256e-05	-3.3382665e-05	0.00015411865	-9.587814e-05	6.036799e-05	6.036799e-05	-9.587814e-05	6.036799e-05	-6.46304e-05	-3.3382665e-05	2.9120256e-05	2.9120256e-05	9.162317e-05	-9.587814e-05	2.9120256e-05	6.036799e-05
Figure1C rorb sweep 18 time(s)	0.0	2e-05	4e-05	6.000000000000001e-05	8e-05	0.0001	0.00012000000000000002	0.00014000000000000001	0.00016	0.00018	0.0002	0.00022	0.00024000000000000003	0.00026000000000000003	0.00028000000000000003	0.00030000000000000003	0.00032	0.00034	0.00036	0.00038	0.0004	0.00042	0.00044	0.00046	0.00048000000000000007	0.0005	0.0005200000000000001	0.00054	0.0005600000000000001	0.00058	0.0006000000000000001	0.00062	0.00064	0.0006600000000000001	0.00068	0.0007000000000000001	0.00072	0.0007400000000000001	0.00076	0.0007800000000000001	0.0008	0.0008200000000000001	0.00084	0.0008600000000000001	0.00088	0.0009000000000000001	0.00092	0.0009400000000000001	0.0009600000000000001
Figure1C rorb sweep 18 membrane voltage(V)	-6.604923e-05	-3.5537576e-06	0.00012145208	-3.5537576e-06	0.00012145208	9.0196896e-05	2.7701428e-05	0.00012145208	-3.5537576e-06	2.7701428e-05	2.7701428e-05	-6.604923e-05	2.7701428e-05	-6.604923e-05	2.7701428e-05	2.7701428e-05	-9.7296965e-05	2.7701428e-05	-3.5537576e-06	-3.5537576e-06	0.00018394756	-6.604923e-05	9.0196896e-05	9.0196896e-05	-6.604923e-05	9.0196896e-05	-0.00012855214	-3.480149e-05	2.7701428e-05	-9.7296965e-05	9.0196896e-05	2.7701428e-05	-3.480149e-05	0.00012145208	2.7701428e-05	2.7701428e-05	5.8949165e-05	-9.7296965e-05	-3.480149e-05	-3.480149e-05	-0.00012855214	5.8949165e-05	-3.480149e-05	9.0196896e-05	0.00021520274	-9.7296965e-05	5.8949165e-05	5.8949165e-05	-0.00012855214
Figure1C rorb sweep 19 time(s)	0.0	2e-05	4e-05	6.000000000000001e-05	8e-05	0.0001	0.00012000000000000002	0.00014000000000000001	0.00016	0.00018	0.0002	0.00022	0.00024000000000000003	0.00026000000000000003	0.00028000000000000003	0.00030000000000000003	0.00032	0.00034	0.00036	0.00038	0.0004	0.00042	0.00044	0.00046	0.00048000000000000007	0.0005	0.0005200000000000001	0.00054	0.0005600000000000001	0.00058	0.0006000000000000001	0.00062	0.00064	0.0006600000000000001	0.00068	0.0007000000000000001	0.00072	0.0007400000000000001	0.00076	0.0007800000000000001	0.0008	0.0008200000000000001	0.00084	0.0008600000000000001	0.00088	0.0009000000000000001	0.00092	0.0009400000000000001	0.0009600000000000001
Figure1C rorb sweep 19 membrane voltage(V)	0.00012216311	9.090792e-05	0.00012216311	9.090792e-05	0.00018465858	0.00018465858	-3.409047e-05	5.9660186e-05	-2.842735e-06	-0.00015908886	-2.842735e-06	-9.6593394e-05	-0.00012784112	9.090792e-05	-6.533821e-05	9.090792e-05	0.00018465858	-3.409047e-05	0.00021590632	0.00018465858	5.9660186e-05	0.00021590632	0.00012216311	5.9660186e-05	0.00015341085	-3.409047e-05	0.00018465858	-6.533821e-05	-2.842735e-06	0.00012216311	-9.6593394e-05	5.9660186e-05	-3.409047e-05	-3.409047e-05	0.00015341085	-2.842735e-06	0.00015341085	9.090792e-05	0.00015341085	0.00021590632	5.9660186e-05	0.00018465858	0.00012216311	0.00012216311	0.00021590632	-2.842735e-06	0.00018465858	-6.533821e-05	9.090792e-05
Figure1C rorb sweep 20 time(s)	0.0	2e-05	4e-05	6.000000000000001e-05	8e-05	0.0001	0.00012000000000000002	0.00014000000000000001	0.00016	0.00018	0.0002	0.00022	0.00024000000000000003	0.00026000000000000003	0.00028000000000000003	0.00030000000000000003	0.00032	0.00034	0.00036	0.00038	0.0004	0.00042	0.00044	0.00046	0.00048000000000000007	0.0005	0.0005200000000000001	0.00054	0.0005600000000000001	0.00058	0.0006000000000000001	0.00062	0.00064	0.0006600000000000001	0.00068	0.0007000000000000001	0.00072	0.0007400000000000001	0.00076	0.0007800000000000001	0.0008	0.0008200000000000001	0.00084	0.0008600000000000001	0.00088	0.0009000000000000001	0.00092	0.0009400000000000001	0.0009600000000000001
Figure1C rorb sweep 20 membrane voltage(V)	-0.00024503013	3.6221845e-05	-2.6281077e-05	-8.877655e-05	3.6221845e-05	-0.000120024284	0.0001299725	3.6221845e-05	9.872476e-05	0.00016122023	9.872476e-05	0.00022372315	0.0001299725	0.00022372315	0.00016122023	9.872476e-05	9.872476e-05	3.6221845e-05	0.00016122023	6.746958e-05	9.872476e-05	6.746958e-05	-2.6281077e-05	6.746958e-05	3.6221845e-05	6.746958e-05	-5.752881e-05	-8.877655e-05	9.872476e-05	-0.0001825272	6.746958e-05	3.6221845e-05	-8.877655e-05	9.872476e-05	-0.00015127947	4.9741093e-06	-2.6281077e-05	-0.000120024284	9.872476e-05	-0.000120024284	3.6221845e-05	6.746958e-05	-0.000120024284	0.00016122023	4.9741093e-06	9.872476e-05	3.6221845e-05	-8.877655e-05	9.872476e-05
Figure1C rorb sweep 21 time(s)	0.0	2e-05	4e-05	6.000000000000001e-05	8e-05	0.0001	0.00012000000000000002	0.00014000000000000001	0.00016	0.00018	0.0002	0.00022	0.00024000000000000003	0.00026000000000000003	0.00028000000000000003	0.00030000000000000003	0.00032	0.00034	0.00036	0.00038	0.0004	0.00042	0.00044	0.00046	0.00048000000000000007	0.0005	0.0005200000000000001	0.00054	0.0005600000000000001	0.00058	0.0006000000000000001	0.00062	0.00064	0.0006600000000000001	0.00068	0.0007000000000000001	0.00072	0.0007400000000000001	0.00076	0.0007800000000000001	0.0008	0.0008200000000000001	0.00084	0.0008600000000000001	0.00088	0.0009000000000000001	0.00092	0.0009400000000000001	0.0009600000000000001
Figure1C rorb sweep 21 membrane voltage(V)	-6.5342436e-05	2.8408218e-05	5.965595e-05	-6.5342436e-05	9.091114e-05	-9.659017e-05	2.8408218e-05	2.8408218e-05	-3.4094704e-05	5.965595e-05	-6.5342436e-05	5.965595e-05	2.8408218e-05	-6.5342436e-05	2.8408218e-05	-3.4094704e-05	5.965595e-05	-2.839518e-06	-2.839518e-06	0.00012215888	-6.5342436e-05	0.00012215888	-3.4094704e-05	2.8408218e-05	2.8408218e-05	-3.4094704e-05	0.00012215888	-2.839518e-06	-3.4094704e-05	0.0001846618	-9.659017e-05	5.965595e-05	9.091114e-05	-9.659017e-05	0.00015340661	-9.659017e-05	-2.839518e-06	9.091114e-05	-0.00028409148	5.965595e-05	-2.839518e-06	-0.0001278379	2.8408218e-05	-0.00019034083	-2.839518e-06	0.00012215888	-9.659017e-05	0.00015340661	-9.659017e-05
Figure1C rorb sweep 22 time(s)	0.0	2e-05	4e-05	6.000000000000001e-05	8e-05	0.0001	0.00012000000000000002	0.00014000000000000001	0.00016	0.00018	0.0002	0.00022	0.00024000000000000003	0.00026000000000000003	0.00028000000000000003	0.00030000000000000003	0.00032	0.00034	0.00036	0.00038	0.0004	0.00042	0.00044	0.00046	0.00048000000000000007	0.0005	0.0005200000000000001	0.00054	0.0005600000000000001	0.00058	0.0006000000000000001	0.00062	0.00064	0.0006600000000000001	0.00068	0.0007000000000000001	0.00072	0.0007400000000000001	0.00076	0.0007800000000000001	0.0008	0.0008200000000000001	0.00084	0.0008600000000000001	0.00088	0.0009000000000000001	0.00092	0.0009400000000000001	0.0009600000000000001
Figure1C rorb sweep 22 membrane voltage(V)	-2.0593912e-05	0.00010440448	7.315674e-05	-8.3096835e-05	0.0001669074	-0.00011434457	7.315674e-05	-8.3096835e-05	-0.00011434457	4.1909007e-05	-0.00017684749	4.1909007e-05	-2.0593912e-05	4.1909007e-05	7.315674e-05	-0.00011434457	0.00013565221	7.315674e-05	0.00010440448	0.00013565221	4.1909007e-05	0.00019815513	4.1909007e-05	0.00010440448	0.0001669074	1.0653822e-05	0.00010440448	-2.0593912e-05	1.0653822e-05	-2.0593912e-05	-8.3096835e-05	-2.0593912e-05	-8.3096835e-05	-2.0593912e-05	-8.3096835e-05	7.315674e-05	1.0653822e-05	-2.0593912e-05	4.1909007e-05	1.0653822e-05	0.00013565221	1.0653822e-05	7.315674e-05	0.00013565221	-8.3096835e-05	0.00013565221	0.00010440448	7.315674e-05	0.00022940287
Figure1C rorb sweep 23 time(s)	0.0	2e-05	4e-05	6.000000000000001e-05	8e-05	0.0001	0.00012000000000000002	0.00014000000000000001	0.00016	0.00018	0.0002	0.00022	0.00024000000000000003	0.00026000000000000003	0.00028000000000000003	0.00030000000000000003	0.00032	0.00034	0.00036	0.00038	0.0004	0.00042	0.00044	0.00046	0.00048000000000000007	0.0005	0.0005200000000000001	0.00054	0.0005600000000000001	0.00058	0.0006000000000000001	0.00062	0.00064	0.0006600000000000001	0.00068	0.0007000000000000001	0.00072	0.0007400000000000001	0.00076	0.0007800000000000001	0.0008	0.0008200000000000001	0.00084	0.0008600000000000001	0.00088	0.0009000000000000001	0.00092	0.0009400000000000001	0.0009600000000000001
Figure1C rorb sweep 23 membrane voltage(V)	-0.0001527005	-0.00012144531	-9.019757e-05	-0.00027769888	3.5530802e-06	-0.00018394823	-9.019757e-05	-0.00012144531	-0.00018394823	-5.894984e-05	-0.00018394823	3.5530802e-06	-5.894984e-05	-0.0002464437	3.5530802e-06	-9.019757e-05	9.730374e-05	3.5530802e-06	-5.894984e-05	3.4800814e-05	-0.00012144531	6.6056e-05	-9.019757e-05	-2.7694654e-05	3.5530802e-06	-0.00012144531	-2.7694654e-05	-0.00021519596	-9.019757e-05	-9.019757e-05	-0.00012144531	-5.894984e-05	-0.0001527005	3.5530802e-06	-0.0001527005	-9.019757e-05	-5.894984e-05	-0.00012144531	6.6056e-05	-0.00012144531	6.6056e-05	-2.7694654e-05	-0.00012144531	6.6056e-05	-0.0001527005	-5.894984e-05	-5.894984e-05	-0.00021519596	6.6056e-05
Figure1C rorb sweep 24 time(s)	0.0	2e-05	4e-05	6.000000000000001e-05	8e-05	0.0001	0.00012000000000000002	0.00014000000000000001	0.00016	0.00018	0.0002	0.00022	0.00024000000000000003	0.00026000000000000003	0.00028000000000000003	0.00030000000000000003	0.00032	0.00034	0.00036	0.00038	0.0004	0.00042	0.00044	0.00046	0.00048000000000000007	0.0005	0.0005200000000000001	0.00054	0.0005600000000000001	0.00058	0.0006000000000000001	0.00062	0.00064	0.0006600000000000001	0.00068	0.0007000000000000001	0.00072	0.0007400000000000001	0.00076	0.0007800000000000001	0.0008	0.0008200000000000001	0.00084	0.0008600000000000001	0.00088	0.0009000000000000001	0.00092	0.0009400000000000001	0.0009600000000000001
Figure1C rorb sweep 24 membrane voltage(V)	-2.842735e-06	5.9660186e-05	-9.6593394e-05	-3.409047e-05	-3.409047e-05	-9.6593394e-05	2.841245e-05	-6.533821e-05	-6.533821e-05	0.00012215566	2.841245e-05	-3.409047e-05	0.00015341085	-0.00012784112	-9.6593394e-05	-3.409047e-05	-0.00022159178	-2.842735e-06	-9.6593394e-05	-0.00022159178	-2.842735e-06	-0.00012784112	-0.00015908886	5.9660186e-05	-0.00012784112	-2.842735e-06	0.00015341085	-9.6593394e-05	5.9660186e-05	-2.842735e-06	-0.00015908886	-2.842735e-06	-0.00012784112	-0.00012784112	-2.842735e-06	-0.00022159178	-9.6593394e-05	-3.409047e-05	-0.00015908886	-2.842735e-06	5.9660186e-05	-3.409047e-05	0.00018465858	-6.533821e-05	-2.842735e-06	9.090792e-05	-9.6593394e-05	2.841245e-05	2.841245e-05
Figure1C rorb sweep 25 time(s)	0.0	2e-05	4e-05	6.000000000000001e-05	8e-05	0.0001	0.00012000000000000002	0.00014000000000000001	0.00016	0.00018	0.0002	0.00022	0.00024000000000000003	0.00026000000000000003	0.00028000000000000003	0.00030000000000000003	0.00032	0.00034	0.00036	0.00038	0.0004	0.00042	0.00044	0.00046	0.00048000000000000007	0.0005	0.0005200000000000001	0.00054	0.0005600000000000001	0.00058	0.0006000000000000001	0.00062	0.00064	0.0006600000000000001	0.00068	0.0007000000000000001	0.00072	0.0007400000000000001	0.00076	0.0007800000000000001	0.0008	0.0008200000000000001	0.00084	0.0008600000000000001	0.00088	0.0009000000000000001	0.00092	0.0009400000000000001	0.0009600000000000001
Figure1C rorb sweep 25 membrane voltage(V)	-1.5624037e-05	1.5623698e-05	1.5623698e-05	4.6878882e-05	4.6878882e-05	1.5623698e-05	0.00017187727	4.6878882e-05	0.00017187727	0.00014062208	7.812662e-05	0.00023437274	7.812662e-05	0.00029687566	0.00014062208	4.6878882e-05	0.00029687566	0.000109374356	0.0003281234	0.000109374356	0.000109374356	0.000203125	1.5623698e-05	0.00023437274	-7.8126955e-05	0.000109374356	4.6878882e-05	-1.5624037e-05	0.00014062208	-1.5624037e-05	0.00014062208	-7.8126955e-05	7.812662e-05	1.5623698e-05	-1.5624037e-05	4.6878882e-05	-7.8126955e-05	0.00014062208	-1.5624037e-05	7.812662e-05	4.6878882e-05	0.000109374356	0.00014062208	0.000109374356	0.00017187727	7.812662e-05	0.00017187727	0.000109374356	0.00023437274
Figure1C rorb sweep 26 time(s)	0.0	2e-05	4e-05	6.000000000000001e-05	8e-05	0.0001	0.00012000000000000002	0.00014000000000000001	0.00016	0.00018	0.0002	0.00022	0.00024000000000000003	0.00026000000000000003	0.00028000000000000003	0.00030000000000000003	0.00032	0.00034	0.00036	0.00038	0.0004	0.00042	0.00044	0.00046	0.00048000000000000007	0.0005	0.0005200000000000001	0.00054	0.0005600000000000001	0.00058	0.0006000000000000001	0.00062	0.00064	0.0006600000000000001	0.00068	0.0007000000000000001	0.00072	0.0007400000000000001	0.00076	0.0007800000000000001	0.0008	0.0008200000000000001	0.00084	0.0008600000000000001	0.00088	0.0009000000000000001	0.00092	0.0009400000000000001	0.0009600000000000001
Figure1C rorb sweep 26 membrane voltage(V)	-0.0001321032	-6.9600275e-05	-0.0001321032	-0.0001321032	-7.1048057e-06	-6.9600275e-05	2.415038e-05	-0.00010085546	-0.0001321032	-6.9600275e-05	-0.00019459867	-0.0001321032	-0.00022585386	-6.9600275e-05	-0.00019459867	-3.835254e-05	2.415038e-05	-7.1048057e-06	-7.1048057e-06	-3.835254e-05	5.5398115e-05	8.664585e-05	2.415038e-05	5.5398115e-05	-3.835254e-05	5.5398115e-05	-7.1048057e-06	-3.835254e-05	-7.1048057e-06	-0.0001321032	2.415038e-05	-0.0001321032	-0.0001321032	-3.835254e-05	-0.00010085546	-3.835254e-05	-6.9600275e-05	2.415038e-05	2.415038e-05	-3.835254e-05	0.00014914876	-3.835254e-05	5.5398115e-05	5.5398115e-05	-3.835254e-05	5.5398115e-05	-0.0001321032	-6.9600275e-05	-6.9600275e-05
Figure1C rorb sweep 27 time(s)	0.0	2e-05	4e-05	6.000000000000001e-05	8e-05	0.0001	0.00012000000000000002	0.00014000000000000001	0.00016	0.00018	0.0002	0.00022	0.00024000000000000003	0.00026000000000000003	0.00028000000000000003	0.00030000000000000003	0.00032	0.00034	0.00036	0.00038	0.0004	0.00042	0.00044	0.00046	0.00048000000000000007	0.0005	0.0005200000000000001	0.00054	0.0005600000000000001	0.00058	0.0006000000000000001	0.00062	0.00064	0.0006600000000000001	0.00068	0.0007000000000000001	0.00072	0.0007400000000000001	0.00076	0.0007800000000000001	0.0008	0.0008200000000000001	0.00084	0.0008600000000000001	0.00088	0.0009000000000000001	0.00092	0.0009400000000000001	0.0009600000000000001
Figure1C rorb sweep 27 membrane voltage(V)	-0.00013636188	1.9884244e-05	-1.136349e-05	-0.00016761707	1.9884244e-05	-1.136349e-05	-0.000105114144	1.9884244e-05	-4.2611224e-05	-1.136349e-05	8.238717e-05	1.9884244e-05	8.238717e-05	0.0001136349	8.238717e-05	0.0001136349	5.1139432e-05	8.238717e-05	0.00014488264	8.238717e-05	8.238717e-05	5.1139432e-05	-0.00013636188	1.9884244e-05	-7.386641e-05	-1.136349e-05	-1.136349e-05	-7.386641e-05	1.9884244e-05	1.9884244e-05	-0.00016761707	5.1139432e-05	1.9884244e-05	-0.000105114144	8.238717e-05	-7.386641e-05	-0.000105114144	0.00017613782	-4.2611224e-05	5.1139432e-05	0.00020738556	-4.2611224e-05	8.238717e-05	0.00020738556	-4.2611224e-05	0.0001136349	0.0001136349	-7.386641e-05	0.00014488264
Figure1C rorb sweep 28 time(s)	0.0	2e-05	4e-05	6.000000000000001e-05	8e-05	0.0001	0.00012000000000000002	0.00014000000000000001	0.00016	0.00018	0.0002	0.00022	0.00024000000000000003	0.00026000000000000003	0.00028000000000000003	0.00030000000000000003	0.00032	0.00034	0.00036	0.00038	0.0004	0.00042	0.00044	0.00046	0.00048000000000000007	0.0005	0.0005200000000000001	0.00054	0.0005600000000000001	0.00058	0.0006000000000000001	0.00062	0.00064	0.0006600000000000001	0.00068	0.0007000000000000001	0.00072	0.0007400000000000001	0.00076	0.0007800000000000001	0.0008	0.0008200000000000001	0.00084	0.0008600000000000001	0.00088	0.0009000000000000001	0.00092	0.0009400000000000001	0.0009600000000000001
Figure1C rorb sweep 28 membrane voltage(V)	-0.00011434457	4.1901556e-05	1.0653822e-05	-2.0601363e-05	1.0653822e-05	-2.0601363e-05	1.0653822e-05	4.1901556e-05	-5.18491e-05	7.314929e-05	-5.18491e-05	4.1901556e-05	1.0653822e-05	4.1901556e-05	0.00010440448	7.314929e-05	0.00010440448	-2.0601363e-05	7.314929e-05	7.314929e-05	-5.18491e-05	0.00010440448	1.0653822e-05	4.1901556e-05	4.1901556e-05	-0.00011434457	7.314929e-05	-2.0601363e-05	1.0653822e-05	4.1901556e-05	-0.00017684749	7.314929e-05	-5.18491e-05	-8.3096835e-05	0.00010440448	1.0653822e-05	0.00010440448	1.0653822e-05	1.0653822e-05	0.00016689995	-8.3096835e-05	0.00010440448	4.1901556e-05	-8.3096835e-05	0.00010440448	-0.00017684749	7.314929e-05	4.1901556e-05	-0.00011434457
Figure1C rorb sweep 29 time(s)	0.0	2e-05	4e-05	6.000000000000001e-05	8e-05	0.0001	0.00012000000000000002	0.00014000000000000001	0.00016	0.00018	0.0002	0.00022	0.00024000000000000003	0.00026000000000000003	0.00028000000000000003	0.00030000000000000003	0.00032	0.00034	0.00036	0.00038	0.0004	0.00042	0.00044	0.00046	0.00048000000000000007	0.0005	0.0005200000000000001	0.00054	0.0005600000000000001	0.00058	0.0006000000000000001	0.00062	0.00064	0.0006600000000000001	0.00068	0.0007000000000000001	0.00072	0.0007400000000000001	0.00076	0.0007800000000000001	0.0008	0.0008200000000000001	0.00084	0.0008600000000000001	0.00088	0.0009000000000000001	0.00092	0.0009400000000000001	0.0009600000000000001
Figure1C rorb sweep 29 membrane voltage(V)	-0.00012286888	2.1295114e-06	-0.00012286888	6.463243e-05	-9.162114e-05	2.1295114e-06	6.463243e-05	2.1295114e-06	3.3377248e-05	-9.162114e-05	6.463243e-05	2.1295114e-06	6.463243e-05	3.3377248e-05	-2.9118224e-05	9.588017e-05	-2.9118224e-05	6.463243e-05	-2.9118224e-05	-6.0365957e-05	2.1295114e-06	-0.00012286888	2.1295114e-06	-0.00021661953	-0.0001853718	-2.9118224e-05	-0.0003103702	3.3377248e-05	-0.00021661953	-9.162114e-05	-2.9118224e-05	-0.00027912247	9.588017e-05	-0.00012286888	-2.9118224e-05	0.00018963082	-0.00012286888	0.00022087856	3.3377248e-05	9.588017e-05	9.588017e-05	-9.162114e-05	0.00018963082	-6.0365957e-05	2.1295114e-06	0.00018963082	-0.0001853718	9.588017e-05	-6.0365957e-05
Figure1C rorb sweep 30 time(s)	0.0	2e-05	4e-05	6.000000000000001e-05	8e-05	0.0001	0.00012000000000000002	0.00014000000000000001	0.00016	0.00018	0.0002	0.00022	0.00024000000000000003	0.00026000000000000003	0.00028000000000000003	0.00030000000000000003	0.00032	0.00034	0.00036	0.00038	0.0004	0.00042	0.00044	0.00046	0.00048000000000000007	0.0005	0.0005200000000000001	0.00054	0.0005600000000000001	0.00058	0.0006000000000000001	0.00062	0.00064	0.0006600000000000001	0.00068	0.0007000000000000001	0.00072	0.0007400000000000001	0.00076	0.0007800000000000001	0.0008	0.0008200000000000001	0.00084	0.0008600000000000001	0.00088	0.0009000000000000001	0.00092	0.0009400000000000001	0.0009600000000000001
Figure1C rorb sweep 30 membrane voltage(V)	4.829839e-05	-1.4204532e-05	1.7043203e-05	7.9546124e-05	-1.4204532e-05	4.829839e-05	1.7043203e-05	4.829839e-05	4.829839e-05	-1.4204532e-05	1.7043203e-05	-4.5452267e-05	-4.5452267e-05	-4.5452267e-05	-0.00013920292	-4.5452267e-05	-4.5452267e-05	-0.00017045066	7.9546124e-05	-4.5452267e-05	-7.670745e-05	0.00020454451	-7.670745e-05	4.829839e-05	0.00011079386	-0.00013920292	4.829839e-05	1.7043203e-05	-0.00010795519	4.829839e-05	-4.5452267e-05	-0.00010795519	7.9546124e-05	-7.670745e-05	-7.670745e-05	0.00011079386	-4.5452267e-05	0.00011079386	0.00017329678	-1.4204532e-05	0.00011079386	7.9546124e-05	-1.4204532e-05	0.00017329678	1.7043203e-05	-1.4204532e-05	0.00014204904	-0.00013920292	-7.670745e-05
Figure1C rorb sweep 31 time(s)	0.0	2e-05	4e-05	6.000000000000001e-05	8e-05	0.0001	0.00012000000000000002	0.00014000000000000001	0.00016	0.00018	0.0002	0.00022	0.00024000000000000003	0.00026000000000000003	0.00028000000000000003	0.00030000000000000003	0.00032	0.00034	0.00036	0.00038	0.0004	0.00042	0.00044	0.00046	0.00048000000000000007	0.0005	0.0005200000000000001	0.00054	0.0005600000000000001	0.00058	0.0006000000000000001	0.00062	0.00064	0.0006600000000000001	0.00068	0.0007000000000000001	0.00072	0.0007400000000000001	0.00076	0.0007800000000000001	0.0008	0.0008200000000000001	0.00084	0.0008600000000000001	0.00088	0.0009000000000000001	0.00092	0.0009400000000000001	0.0009600000000000001
Figure1C rorb sweep 31 membrane voltage(V)	3.480149e-05	-5.8949165e-05	-5.8949165e-05	-9.0196896e-05	-0.00012145208	9.7296965e-05	-0.00021520274	9.7296965e-05	-5.8949165e-05	-2.7701428e-05	3.480149e-05	-9.0196896e-05	9.7296965e-05	-9.0196896e-05	6.604923e-05	3.480149e-05	3.546307e-06	9.7296965e-05	-5.8949165e-05	0.00012855214	9.7296965e-05	6.604923e-05	6.604923e-05	-5.8949165e-05	0.00015979988	-9.0196896e-05	6.604923e-05	3.546307e-06	-2.7701428e-05	3.480149e-05	-9.0196896e-05	-2.7701428e-05	-5.8949165e-05	-9.0196896e-05	-2.7701428e-05	-5.8949165e-05	3.546307e-06	3.546307e-06	3.480149e-05	9.7296965e-05	3.546307e-06	0.00012855214	3.546307e-06	9.7296965e-05	0.00019104761	9.7296965e-05	6.604923e-05	6.604923e-05	9.7296965e-05
Figure1C rorb sweep 32 time(s)	0.0	2e-05	4e-05	6.000000000000001e-05	8e-05	0.0001	0.00012000000000000002	0.00014000000000000001	0.00016	0.00018	0.0002	0.00022	0.00024000000000000003	0.00026000000000000003	0.00028000000000000003	0.00030000000000000003	0.00032	0.00034	0.00036	0.00038	0.0004	0.00042	0.00044	0.00046	0.00048000000000000007	0.0005	0.0005200000000000001	0.00054	0.0005600000000000001	0.00058	0.0006000000000000001	0.00062	0.00064	0.0006600000000000001	0.00068	0.0007000000000000001	0.00072	0.0007400000000000001	0.00076	0.0007800000000000001	0.0008	0.0008200000000000001	0.00084	0.0008600000000000001	0.00088	0.0009000000000000001	0.00092	0.0009400000000000001	0.0009600000000000001
Figure1C rorb sweep 32 membrane voltage(V)	0.00012784536	-5.965595e-05	0.00012784536	2.839518e-06	-2.8408218e-05	9.659017e-05	-9.091114e-05	3.4094704e-05	3.4094704e-05	-2.8408218e-05	0.00012784536	-5.965595e-05	3.4094704e-05	9.659017e-05	-5.965595e-05	0.00019034083	6.5342436e-05	2.839518e-06	0.00012784536	-9.091114e-05	6.5342436e-05	-2.8408218e-05	-9.091114e-05	0.00012784536	2.839518e-06	-5.965595e-05	3.4094704e-05	2.839518e-06	6.5342436e-05	6.5342436e-05	9.659017e-05	9.659017e-05	3.4094704e-05	9.659017e-05	2.839518e-06	9.659017e-05	2.839518e-06	-2.8408218e-05	9.659017e-05	-2.8408218e-05	2.839518e-06	6.5342436e-05	-9.091114e-05	0.00012784536	6.5342436e-05	3.4094704e-05	0.00028409148	2.839518e-06	9.659017e-05
Figure1C rorb sweep 33 time(s)	0.0	2e-05	4e-05	6.000000000000001e-05	8e-05	0.0001	0.00012000000000000002	0.00014000000000000001	0.00016	0.00018	0.0002	0.00022	0.00024000000000000003	0.00026000000000000003	0.00028000000000000003	0.00030000000000000003	0.00032	0.00034	0.00036	0.00038	0.0004	0.00042	0.00044	0.00046	0.00048000000000000007	0.0005	0.0005200000000000001	0.00054	0.0005600000000000001	0.00058	0.0006000000000000001	0.00062	0.00064	0.0006600000000000001	0.00068	0.0007000000000000001	0.00072	0.0007400000000000001	0.00076	0.0007800000000000001	0.0008	0.0008200000000000001	0.00084	0.0008600000000000001	0.00088	0.0009000000000000001	0.00092	0.0009400000000000001	0.0009600000000000001
Figure1C rorb sweep 33 membrane voltage(V)	6.889145e-05	-8.7362125e-05	-0.00011860986	0.00010013919	-0.00014985759	-5.6106936e-05	-2.48592e-05	-0.00021236051	6.889145e-05	-8.7362125e-05	-0.00011860986	0.00010013919	-0.00011860986	6.889145e-05	0.00016264211	-0.00014985759	0.00016264211	3.764372e-05	3.764372e-05	0.00025639276	6.388534e-06	0.00010013919	0.00019388985	6.388534e-06	0.00022513758	3.764372e-05	0.00010013919	0.00013139438	-2.48592e-05	0.00013139438	6.388534e-06	6.889145e-05	-2.48592e-05	3.764372e-05	0.00010013919	-2.48592e-05	6.388534e-06	-5.6106936e-05	6.388534e-06	-5.6106936e-05	6.388534e-06	6.388534e-06	-8.7362125e-05	6.388534e-06	-5.6106936e-05	-2.48592e-05	-0.00011860986	-2.48592e-05	-2.48592e-05
Figure1C rorb sweep 34 time(s)	0.0	2e-05	4e-05	6.000000000000001e-05	8e-05	0.0001	0.00012000000000000002	0.00014000000000000001	0.00016	0.00018	0.0002	0.00022	0.00024000000000000003	0.00026000000000000003	0.00028000000000000003	0.00030000000000000003	0.00032	0.00034	0.00036	0.00038	0.0004	0.00042	0.00044	0.00046	0.00048000000000000007	0.0005	0.0005200000000000001	0.00054	0.0005600000000000001	0.00058	0.0006000000000000001	0.00062	0.00064	0.0006600000000000001	0.00068	0.0007000000000000001	0.00072	0.0007400000000000001	0.00076	0.0007800000000000001	0.0008	0.0008200000000000001	0.00084	0.0008600000000000001	0.00088	0.0009000000000000001	0.00092	0.0009400000000000001	0.0009600000000000001
Figure1C rorb sweep 34 membrane voltage(V)	-6.5342436e-05	-0.00012784536	-3.4094704e-05	-2.839518e-06	-2.839518e-06	9.090369e-05	-2.839518e-06	-2.839518e-06	0.00015340661	-2.839518e-06	2.8408218e-05	5.965595e-05	-6.5342436e-05	-3.4094704e-05	5.965595e-05	-0.00015909309	-3.4094704e-05	2.8408218e-05	-0.00012784536	-3.4094704e-05	-6.5342436e-05	-6.5342436e-05	-2.839518e-06	-0.00012784536	-6.5342436e-05	5.965595e-05	-6.5342436e-05	2.8408218e-05	-2.839518e-06	-3.4094704e-05	2.8408218e-05	-0.00012784536	-3.4094704e-05	-2.839518e-06	-9.659017e-05	2.8408218e-05	-6.5342436e-05	-0.00015909309	5.965595e-05	-0.00015909309	-2.839518e-06	2.8408218e-05	-0.00015909309	5.965595e-05	-0.00012784536	-6.5342436e-05	0.00015340661	-0.00012784536	0.00015340661
Figure1C rorb sweep 35 time(s)	0.0	2e-05	4e-05	6.000000000000001e-05	8e-05	0.0001	0.00012000000000000002	0.00014000000000000001	0.00016	0.00018	0.0002	0.00022	0.00024000000000000003	0.00026000000000000003	0.00028000000000000003	0.00030000000000000003	0.00032	0.00034	0.00036	0.00038	0.0004	0.00042	0.00044	0.00046	0.00048000000000000007	0.0005	0.0005200000000000001	0.00054	0.0005600000000000001	0.00058	0.0006000000000000001	0.00062	0.00064	0.0006600000000000001	0.00068	0.0007000000000000001	0.00072	0.0007400000000000001	0.00076	0.0007800000000000001	0.0008	0.0008200000000000001	0.00084	0.0008600000000000001	0.00088	0.0009000000000000001	0.00092	0.0009400000000000001	0.0009600000000000001
Figure1C rorb sweep 35 membrane voltage(V)	0.00010440024	-0.00020809946	4.1904776e-05	-0.00017684427	-2.0598147e-05	0.00013565543	-0.00020809946	0.00010440024	-0.00017684427	-0.000114348804	1.065704e-05	-0.0002393472	1.065704e-05	-0.00017684427	-0.000114348804	-0.00014559654	-0.0002393472	-8.309362e-05	-0.00020809946	-0.00014559654	-0.00020809946	-0.00020809946	-0.00014559654	-0.00017684427	-0.00017684427	-0.00020809946	-2.0598147e-05	-0.000114348804	-0.00014559654	7.315251e-05	-8.309362e-05	7.315251e-05	-2.0598147e-05	-0.00014559654	4.1904776e-05	-0.00014559654	4.1904776e-05	4.1904776e-05	-0.00014559654	0.00013565543	-8.309362e-05	7.315251e-05	4.1904776e-05	-8.309362e-05	0.00013565543	-0.00014559654	-2.0598147e-05	1.065704e-05	-0.00017684427
Figure1C rorb connection average time(s)	0.0	2e-05	4e-05	6.000000000000001e-05	8e-05	0.0001	0.00012000000000000002	0.00014000000000000001	0.00016	0.00018	0.0002	0.00022	0.00024000000000000003	0.00026000000000000003	0.00028000000000000003	0.00030000000000000003	0.00032	0.00034	0.00036	0.00038	0.0004	0.00042	0.00044	0.00046	0.00048000000000000007	0.0005	0.0005200000000000001	0.00054	0.0005600000000000001	0.00058	0.0006000000000000001	0.00062	0.00064	0.0006600000000000001	0.00068	0.0007000000000000001	0.00072	0.0007400000000000001	0.00076	0.0007800000000000001	0.0008	0.0008200000000000001	0.00084	0.0008600000000000001	0.00088	0.0009000000000000001	0.00092	0.0009400000000000001	0.0009600000000000001
Figure1C rorb connection average membrane voltage(V)	-2.5982548e-05	7.002827e-06	4.3994696e-06	-1.3829411e-05	2.0892778e-05	6.134834e-06	1.7956991e-06	2.6632774e-06	-1.12252255e-05	-6.885677e-06	1.0475832e-05	-8.622075e-06	5.2676696e-06	1.3948216e-05	6.135455e-06	9.607839e-06	2.7836513e-05	1.2211817e-05	3.2176686e-05	2.349655e-05	1.3947803e-05	4.433003e-05	-8.621455e-06	2.8704506e-05	1.6551574e-05	7.871234e-06	3.0440699e-05	-1.1225846e-05	7.0032406e-06	1.2212025e-05	-1.4697816e-05	1.7950779e-06	1.7946641e-06	-6.016856e-06	1.3079189e-05	7.871854e-06	-2.5448853e-06	2.0892778e-05	1.4816416e-05	2.0892572e-05	2.9572706e-05	1.5683996e-05	1.6551781e-05	2.5232743e-05	3.2177304e-05	1.6551989e-05	1.6551989e-05	1.3080017e-05	1.2211197e-05
Figure1C sim1 sweep 0 time(s)	0.0	2e-05	4e-05	6.000000000000001e-05	8e-05	0.0001	0.00012000000000000002	0.00014000000000000001	0.00016	0.00018	0.0002	0.00022	0.00024000000000000003	0.00026000000000000003	0.00028000000000000003	0.00030000000000000003	0.00032	0.00034	0.00036	0.00038	0.0004	0.00042	0.00044	0.00046	0.00048000000000000007	0.0005	0.0005200000000000001	0.00054	0.0005600000000000001	0.00058	0.0006000000000000001	0.00062	0.00064	0.0006600000000000001	0.00068	0.0007000000000000001	0.00072	0.0007400000000000001	0.00076	0.0007800000000000001	0.0008	0.0008200000000000001	0.00084	0.0008600000000000001	0.00088	0.0009000000000000001	0.00092	0.0009400000000000001	0.0009600000000000001
Figure1C sim1 sweep 0 membrane voltage(V)	-3.4089622e-05	2.8405846e-05	2.8405846e-05	5.9661033e-05	-2.8418885e-06	5.9661033e-05	9.090877e-05	5.9661033e-05	-2.8418885e-06	-2.8418885e-06	-2.8418885e-06	-2.8418885e-06	-2.8418885e-06	-3.4089622e-05	2.8405846e-05	-2.8418885e-06	2.8405846e-05	5.9661033e-05	5.9661033e-05	-2.8418885e-06	2.8405846e-05	-6.534481e-05	-9.659254e-05	2.8405846e-05	-2.8418885e-06	5.9661033e-05	-2.8418885e-06	5.9661033e-05	-2.8418885e-06	2.8405846e-05	5.9661033e-05	2.8405846e-05	-2.8418885e-06	-2.8418885e-06	2.8405846e-05	2.8405846e-05	-2.8418885e-06	-3.4089622e-05	2.8405846e-05	-2.8418885e-06	2.8405846e-05	2.8405846e-05	-3.4089622e-05	-3.4089622e-05	-2.8418885e-06	-3.4089622e-05	-2.8418885e-06	-2.8418885e-06	-3.4089622e-05
Figure1C sim1 sweep 1 time(s)	0.0	2e-05	4e-05	6.000000000000001e-05	8e-05	0.0001	0.00012000000000000002	0.00014000000000000001	0.00016	0.00018	0.0002	0.00022	0.00024000000000000003	0.00026000000000000003	0.00028000000000000003	0.00030000000000000003	0.00032	0.00034	0.00036	0.00038	0.0004	0.00042	0.00044	0.00046	0.00048000000000000007	0.0005	0.0005200000000000001	0.00054	0.0005600000000000001	0.00058	0.0006000000000000001	0.00062	0.00064	0.0006600000000000001	0.00068	0.0007000000000000001	0.00072	0.0007400000000000001	0.00076	0.0007800000000000001	0.0008	0.0008200000000000001	0.00084	0.0008600000000000001	0.00088	0.0009000000000000001	0.00092	0.0009400000000000001	0.0009600000000000001
Figure1C sim1 sweep 1 membrane voltage(V)	6.960146e-05	7.0985407e-06	3.8353726e-05	7.0985407e-06	3.8353726e-05	7.0985407e-06	7.0985407e-06	3.8353726e-05	3.8353726e-05	7.0985407e-06	-5.539693e-05	-2.4149194e-05	3.8353726e-05	-2.4149194e-05	3.8353726e-05	6.960146e-05	3.8353726e-05	7.0985407e-06	3.8353726e-05	7.0985407e-06	-2.4149194e-05	7.0985407e-06	7.0985407e-06	7.0985407e-06	7.0985407e-06	3.8353726e-05	6.960146e-05	3.8353726e-05	7.0985407e-06	7.0985407e-06	3.8353726e-05	-2.4149194e-05	7.0985407e-06	-2.4149194e-05	-2.4149194e-05	7.0985407e-06	6.960146e-05	7.0985407e-06	7.0985407e-06	3.8353726e-05	7.0985407e-06	3.8353726e-05	7.0985407e-06	7.0985407e-06	7.0985407e-06	7.0985407e-06	-2.4149194e-05	3.8353726e-05	3.8353726e-05
Figure1C sim1 sweep 2 time(s)	0.0	2e-05	4e-05	6.000000000000001e-05	8e-05	0.0001	0.00012000000000000002	0.00014000000000000001	0.00016	0.00018	0.0002	0.00022	0.00024000000000000003	0.00026000000000000003	0.00028000000000000003	0.00030000000000000003	0.00032	0.00034	0.00036	0.00038	0.0004	0.00042	0.00044	0.00046	0.00048000000000000007	0.0005	0.0005200000000000001	0.00054	0.0005600000000000001	0.00058	0.0006000000000000001	0.00062	0.00064	0.0006600000000000001	0.00068	0.0007000000000000001	0.00072	0.0007400000000000001	0.00076	0.0007800000000000001	0.0008	0.0008200000000000001	0.00084	0.0008600000000000001	0.00088	0.0009000000000000001	0.00092	0.0009400000000000001	0.0009600000000000001
Figure1C sim1 sweep 2 membrane voltage(V)	2.7699058e-05	2.7699058e-05	-3.5561281e-06	2.7699058e-05	5.8946793e-05	-3.5561281e-06	-3.5561281e-06	2.7699058e-05	-3.5561281e-06	-3.5561281e-06	-3.5561281e-06	-3.4803863e-05	-3.5561281e-06	5.8946793e-05	-3.4803863e-05	2.7699058e-05	-3.5561281e-06	2.7699058e-05	-3.5561281e-06	-3.5561281e-06	-6.60516e-05	2.7699058e-05	-3.4803863e-05	2.7699058e-05	2.7699058e-05	-3.5561281e-06	-3.5561281e-06	2.7699058e-05	-3.4803863e-05	2.7699058e-05	2.7699058e-05	5.8946793e-05	2.7699058e-05	5.8946793e-05	-3.4803863e-05	2.7699058e-05	2.7699058e-05	5.8946793e-05	2.7699058e-05	2.7699058e-05	2.7699058e-05	2.7699058e-05	2.7699058e-05	2.7699058e-05	0.00012144971	5.8946793e-05	5.8946793e-05	9.0194524e-05	5.8946793e-05
Figure1C sim1 sweep 3 time(s)	0.0	2e-05	4e-05	6.000000000000001e-05	8e-05	0.0001	0.00012000000000000002	0.00014000000000000001	0.00016	0.00018	0.0002	0.00022	0.00024000000000000003	0.00026000000000000003	0.00028000000000000003	0.00030000000000000003	0.00032	0.00034	0.00036	0.00038	0.0004	0.00042	0.00044	0.00046	0.00048000000000000007	0.0005	0.0005200000000000001	0.00054	0.0005600000000000001	0.00058	0.0006000000000000001	0.00062	0.00064	0.0006600000000000001	0.00068	0.0007000000000000001	0.00072	0.0007400000000000001	0.00076	0.0007800000000000001	0.0008	0.0008200000000000001	0.00084	0.0008600000000000001	0.00088	0.0009000000000000001	0.00092	0.0009400000000000001	0.0009600000000000001
Figure1C sim1 sweep 3 membrane voltage(V)	-7.091598e-07	-3.1956894e-05	-3.1956894e-05	-3.1956894e-05	-3.1956894e-05	-6.321208e-05	-7.091598e-07	3.0538577e-05	-7.091598e-07	-7.091598e-07	9.30415e-05	3.0538577e-05	-7.091598e-07	3.0538577e-05	9.30415e-05	6.179376e-05	6.179376e-05	3.0538577e-05	3.0538577e-05	-3.1956894e-05	-7.091598e-07	-3.1956894e-05	3.0538577e-05	3.0538577e-05	3.0538577e-05	-7.091598e-07	-7.091598e-07	3.0538577e-05	-7.091598e-07	-3.1956894e-05	-7.091598e-07	-3.1956894e-05	-3.1956894e-05	-3.1956894e-05	-7.091598e-07	-3.1956894e-05	-7.091598e-07	-7.091598e-07	-7.091598e-07	6.179376e-05	-6.321208e-05	-3.1956894e-05	3.0538577e-05	-7.091598e-07	-7.091598e-07	3.0538577e-05	3.0538577e-05	-7.091598e-07	-3.1956894e-05
Figure1C sim1 sweep 4 time(s)	0.0	2e-05	4e-05	6.000000000000001e-05	8e-05	0.0001	0.00012000000000000002	0.00014000000000000001	0.00016	0.00018	0.0002	0.00022	0.00024000000000000003	0.00026000000000000003	0.00028000000000000003	0.00030000000000000003	0.00032	0.00034	0.00036	0.00038	0.0004	0.00042	0.00044	0.00046	0.00048000000000000007	0.0005	0.0005200000000000001	0.00054	0.0005600000000000001	0.00058	0.0006000000000000001	0.00062	0.00064	0.0006600000000000001	0.00068	0.0007000000000000001	0.00072	0.0007400000000000001	0.00076	0.0007800000000000001	0.0008	0.0008200000000000001	0.00084	0.0008600000000000001	0.00088	0.0009000000000000001	0.00092	0.0009400000000000001	0.0009600000000000001
Figure1C sim1 sweep 4 membrane voltage(V)	-0.0001171873	-0.0001171873	-0.00021093796	-0.00017969022	-0.00017969022	-0.00017969022	-0.00017969022	-0.00014843504	-0.00017969022	-0.00024218569	-0.00017969022	-0.00017969022	-0.00021093796	-0.00017969022	-0.00021093796	-0.00021093796	-0.00017969022	-0.00017969022	-0.00014843504	-0.0001171873	-0.00014843504	-0.00014843504	-0.00014843504	-0.00021093796	-0.00024218569	-0.00017969022	-0.00021093796	-0.00017969022	-0.00017969022	-0.00017969022	-0.00017969022	-0.00017969022	-0.00017969022	-0.00014843504	-0.00017969022	-0.00017969022	-0.00021093796	-0.00017969022	-0.00017969022	-0.00014843504	-8.5939566e-05	-0.0001171873	-0.00014843504	-0.00017969022	-0.00021093796	-0.00014843504	-0.00014843504	-0.00017969022	-0.00021093796
Figure1C sim1 sweep 5 time(s)	0.0	2e-05	4e-05	6.000000000000001e-05	8e-05	0.0001	0.00012000000000000002	0.00014000000000000001	0.00016	0.00018	0.0002	0.00022	0.00024000000000000003	0.00026000000000000003	0.00028000000000000003	0.00030000000000000003	0.00032	0.00034	0.00036	0.00038	0.0004	0.00042	0.00044	0.00046	0.00048000000000000007	0.0005	0.0005200000000000001	0.00054	0.0005600000000000001	0.00058	0.0006000000000000001	0.00062	0.00064	0.0006600000000000001	0.00068	0.0007000000000000001	0.00072	0.0007400000000000001	0.00076	0.0007800000000000001	0.0008	0.0008200000000000001	0.00084	0.0008600000000000001	0.00088	0.0009000000000000001	0.00092	0.0009400000000000001	0.0009600000000000001
Figure1C sim1 sweep 5 membrane voltage(V)	2.1306967e-06	3.337843e-05	3.337843e-05	2.1306967e-06	3.337843e-05	2.1306967e-06	3.337843e-05	3.337843e-05	2.1306967e-06	3.337843e-05	-2.9124489e-05	2.1306967e-06	3.337843e-05	2.1306967e-06	-2.9124489e-05	6.462617e-05	2.1306967e-06	-2.9124489e-05	2.1306967e-06	2.1306967e-06	3.337843e-05	3.337843e-05	3.337843e-05	2.1306967e-06	3.337843e-05	2.1306967e-06	3.337843e-05	2.1306967e-06	2.1306967e-06	2.1306967e-06	2.1306967e-06	2.1306967e-06	3.337843e-05	2.1306967e-06	6.462617e-05	-2.9124489e-05	2.1306967e-06	2.1306967e-06	3.337843e-05	3.337843e-05	2.1306967e-06	3.337843e-05	2.1306967e-06	6.462617e-05	-2.9124489e-05	2.1306967e-06	-2.9124489e-05	-6.0372226e-05	2.1306967e-06
Figure1C sim1 sweep 6 time(s)	0.0	2e-05	4e-05	6.000000000000001e-05	8e-05	0.0001	0.00012000000000000002	0.00014000000000000001	0.00016	0.00018	0.0002	0.00022	0.00024000000000000003	0.00026000000000000003	0.00028000000000000003	0.00030000000000000003	0.00032	0.00034	0.00036	0.00038	0.0004	0.00042	0.00044	0.00046	0.00048000000000000007	0.0005	0.0005200000000000001	0.00054	0.0005600000000000001	0.00058	0.0006000000000000001	0.00062	0.00064	0.0006600000000000001	0.00068	0.0007000000000000001	0.00072	0.0007400000000000001	0.00076	0.0007800000000000001	0.0008	0.0008200000000000001	0.00084	0.0008600000000000001	0.00088	0.0009000000000000001	0.00092	0.0009400000000000001	0.0009600000000000001
Figure1C sim1 sweep 6 membrane voltage(V)	7.1237713e-07	7.1237713e-07	7.1237713e-07	7.1237713e-07	-3.0542808e-05	3.1960113e-05	-3.0542808e-05	-3.0542808e-05	7.1237713e-07	-3.0542808e-05	7.1237713e-07	7.1237713e-07	3.1960113e-05	6.3207845e-05	3.1960113e-05	7.1237713e-07	7.1237713e-07	3.1960113e-05	3.1960113e-05	6.3207845e-05	9.446303e-05	3.1960113e-05	3.1960113e-05	-3.0542808e-05	6.3207845e-05	3.1960113e-05	3.1960113e-05	3.1960113e-05	3.1960113e-05	3.1960113e-05	6.3207845e-05	3.1960113e-05	3.1960113e-05	3.1960113e-05	3.1960113e-05	7.1237713e-07	6.3207845e-05	3.1960113e-05	7.1237713e-07	7.1237713e-07	3.1960113e-05	7.1237713e-07	-3.0542808e-05	3.1960113e-05	7.1237713e-07	7.1237713e-07	3.1960113e-05	7.1237713e-07	7.1237713e-07
Figure1C sim1 sweep 7 time(s)	0.0	2e-05	4e-05	6.000000000000001e-05	8e-05	0.0001	0.00012000000000000002	0.00014000000000000001	0.00016	0.00018	0.0002	0.00022	0.00024000000000000003	0.00026000000000000003	0.00028000000000000003	0.00030000000000000003	0.00032	0.00034	0.00036	0.00038	0.0004	0.00042	0.00044	0.00046	0.00048000000000000007	0.0005	0.0005200000000000001	0.00054	0.0005600000000000001	0.00058	0.0006000000000000001	0.00062	0.00064	0.0006600000000000001	0.00068	0.0007000000000000001	0.00072	0.0007400000000000001	0.00076	0.0007800000000000001	0.0008	0.0008200000000000001	0.00084	0.0008600000000000001	0.00088	0.0009000000000000001	0.00092	0.0009400000000000001	0.0009600000000000001
Figure1C sim1 sweep 7 membrane voltage(V)	-6.60516e-05	-3.5486776e-06	-6.60516e-05	-9.729934e-05	-6.60516e-05	-3.4796412e-05	-6.60516e-05	-3.5486776e-06	-9.729934e-05	-9.729934e-05	-6.60516e-05	-6.60516e-05	-0.00012854706	-6.60516e-05	-6.60516e-05	-6.60516e-05	-6.60516e-05	-6.60516e-05	-3.4796412e-05	-6.60516e-05	-6.60516e-05	-6.60516e-05	-3.5486776e-06	-3.4796412e-05	-9.729934e-05	-3.5486776e-06	-9.729934e-05	-3.5486776e-06	-3.5486776e-06	-3.5486776e-06	-6.60516e-05	-3.5486776e-06	-3.5486776e-06	-6.60516e-05	-3.5486776e-06	-3.4796412e-05	-6.60516e-05	-3.4796412e-05	-9.729934e-05	-3.4796412e-05	-3.5486776e-06	-6.60516e-05	-9.729934e-05	-3.4796412e-05	-9.729934e-05	-6.60516e-05	-3.4796412e-05	-9.729934e-05	-3.5486776e-06
Figure1C sim1 sweep 8 time(s)	0.0	2e-05	4e-05	6.000000000000001e-05	8e-05	0.0001	0.00012000000000000002	0.00014000000000000001	0.00016	0.00018	0.0002	0.00022	0.00024000000000000003	0.00026000000000000003	0.00028000000000000003	0.00030000000000000003	0.00032	0.00034	0.00036	0.00038	0.0004	0.00042	0.00044	0.00046	0.00048000000000000007	0.0005	0.0005200000000000001	0.00054	0.0005600000000000001	0.00058	0.0006000000000000001	0.00062	0.00064	0.0006600000000000001	0.00068	0.0007000000000000001	0.00072	0.0007400000000000001	0.00076	0.0007800000000000001	0.0008	0.0008200000000000001	0.00084	0.0008600000000000001	0.00088	0.0009000000000000001	0.00092	0.0009400000000000001	0.0009600000000000001
Figure1C sim1 sweep 8 membrane voltage(V)	8.806502e-05	5.681728e-05	0.000119320204	8.806502e-05	8.806502e-05	2.5569547e-05	2.5569547e-05	5.681728e-05	8.806502e-05	2.5569547e-05	-5.678189e-06	2.5569547e-05	-5.678189e-06	-3.6933376e-05	2.5569547e-05	2.5569547e-05	5.681728e-05	8.806502e-05	5.681728e-05	2.5569547e-05	-5.678189e-06	5.681728e-05	2.5569547e-05	-5.678189e-06	-5.678189e-06	5.681728e-05	8.806502e-05	5.681728e-05	8.806502e-05	8.806502e-05	2.5569547e-05	8.806502e-05	2.5569547e-05	5.681728e-05	2.5569547e-05	2.5569547e-05	5.681728e-05	2.5569547e-05	2.5569547e-05	2.5569547e-05	-5.678189e-06	-3.6933376e-05	5.681728e-05	5.681728e-05	2.5569547e-05	-5.678189e-06	2.5569547e-05	5.681728e-05	-3.6933376e-05
Figure1C sim1 sweep 9 time(s)	0.0	2e-05	4e-05	6.000000000000001e-05	8e-05	0.0001	0.00012000000000000002	0.00014000000000000001	0.00016	0.00018	0.0002	0.00022	0.00024000000000000003	0.00026000000000000003	0.00028000000000000003	0.00030000000000000003	0.00032	0.00034	0.00036	0.00038	0.0004	0.00042	0.00044	0.00046	0.00048000000000000007	0.0005	0.0005200000000000001	0.00054	0.0005600000000000001	0.00058	0.0006000000000000001	0.00062	0.00064	0.0006600000000000001	0.00068	0.0007000000000000001	0.00072	0.0007400000000000001	0.00076	0.0007800000000000001	0.0008	0.0008200000000000001	0.00084	0.0008600000000000001	0.00088	0.0009000000000000001	0.00092	0.0009400000000000001	0.0009600000000000001
Figure1C sim1 sweep 9 membrane voltage(V)	2.6986341e-05	-3.550913e-05	2.6986341e-05	5.8234076e-05	-4.2613933e-06	5.8234076e-05	2.6986341e-05	-4.2613933e-06	-4.2613933e-06	-3.550913e-05	-4.2613933e-06	-3.550913e-05	-3.550913e-05	2.6986341e-05	2.6986341e-05	2.6986341e-05	5.8234076e-05	2.6986341e-05	-4.2613933e-06	5.8234076e-05	5.8234076e-05	-4.2613933e-06	-4.2613933e-06	2.6986341e-05	-4.2613933e-06	2.6986341e-05	5.8234076e-05	2.6986341e-05	2.6986341e-05	-4.2613933e-06	5.8234076e-05	-4.2613933e-06	-3.550913e-05	2.6986341e-05	-4.2613933e-06	-4.2613933e-06	-4.2613933e-06	-3.550913e-05	-4.2613933e-06	-4.2613933e-06	2.6986341e-05	5.8234076e-05	2.6986341e-05	-4.2613933e-06	2.6986341e-05	-4.2613933e-06	-4.2613933e-06	-4.2613933e-06	-4.2613933e-06
Figure1C sim1 sweep 10 time(s)	0.0	2e-05	4e-05	6.000000000000001e-05	8e-05	0.0001	0.00012000000000000002	0.00014000000000000001	0.00016	0.00018	0.0002	0.00022	0.00024000000000000003	0.00026000000000000003	0.00028000000000000003	0.00030000000000000003	0.00032	0.00034	0.00036	0.00038	0.0004	0.00042	0.00044	0.00046	0.00048000000000000007	0.0005	0.0005200000000000001	0.00054	0.0005600000000000001	0.00058	0.0006000000000000001	0.00062	0.00064	0.0006600000000000001	0.00068	0.0007000000000000001	0.00072	0.0007400000000000001	0.00076	0.0007800000000000001	0.0008	0.0008200000000000001	0.00084	0.0008600000000000001	0.00088	0.0009000000000000001	0.00092	0.0009400000000000001	0.0009600000000000001
Figure1C sim1 sweep 10 membrane voltage(V)	9.091164e-05	0.00012215938	9.091164e-05	9.091164e-05	0.00012215938	0.00015340712	9.091164e-05	9.091164e-05	5.965646e-05	5.965646e-05	9.091164e-05	0.00015340712	0.00012215938	9.091164e-05	5.965646e-05	9.091164e-05	5.965646e-05	5.965646e-05	9.091164e-05	0.00012215938	5.965646e-05	2.8408725e-05	5.965646e-05	0.00012215938	9.091164e-05	9.091164e-05	-2.8390098e-06	9.091164e-05	9.091164e-05	9.091164e-05	5.965646e-05	5.965646e-05	0.00012215938	2.8408725e-05	5.965646e-05	9.091164e-05	5.965646e-05	5.965646e-05	5.965646e-05	9.091164e-05	9.091164e-05	5.965646e-05	9.091164e-05	5.965646e-05	9.091164e-05	2.8408725e-05	2.8408725e-05	2.8408725e-05	5.965646e-05
Figure1C sim1 sweep 11 time(s)	0.0	2e-05	4e-05	6.000000000000001e-05	8e-05	0.0001	0.00012000000000000002	0.00014000000000000001	0.00016	0.00018	0.0002	0.00022	0.00024000000000000003	0.00026000000000000003	0.00028000000000000003	0.00030000000000000003	0.00032	0.00034	0.00036	0.00038	0.0004	0.00042	0.00044	0.00046	0.00048000000000000007	0.0005	0.0005200000000000001	0.00054	0.0005600000000000001	0.00058	0.0006000000000000001	0.00062	0.00064	0.0006600000000000001	0.00068	0.0007000000000000001	0.00072	0.0007400000000000001	0.00076	0.0007800000000000001	0.0008	0.0008200000000000001	0.00084	0.0008600000000000001	0.00088	0.0009000000000000001	0.00092	0.0009400000000000001	0.0009600000000000001
Figure1C sim1 sweep 11 membrane voltage(V)	2.1306967e-06	-2.9117038e-05	-2.9117038e-05	2.1306967e-06	3.337843e-05	6.463362e-05	2.1306967e-06	2.1306967e-06	2.1306967e-06	3.337843e-05	3.337843e-05	2.1306967e-06	-2.9117038e-05	3.337843e-05	3.337843e-05	2.1306967e-06	2.1306967e-06	3.337843e-05	-9.161996e-05	2.1306967e-06	3.337843e-05	2.1306967e-06	9.5881354e-05	2.1306967e-06	2.1306967e-06	-9.161996e-05	3.337843e-05	3.337843e-05	2.1306967e-06	6.463362e-05	2.1306967e-06	-2.9117038e-05	-2.9117038e-05	-2.9117038e-05	-0.0001228677	-9.161996e-05	2.1306967e-06	-2.9117038e-05	3.337843e-05	2.1306967e-06	-9.161996e-05	-9.161996e-05	-9.161996e-05	3.337843e-05	2.1306967e-06	-2.9117038e-05	2.1306967e-06	3.337843e-05	3.337843e-05
Figure1C sim1 sweep 12 time(s)	0.0	2e-05	4e-05	6.000000000000001e-05	8e-05	0.0001	0.00012000000000000002	0.00014000000000000001	0.00016	0.00018	0.0002	0.00022	0.00024000000000000003	0.00026000000000000003	0.00028000000000000003	0.00030000000000000003	0.00032	0.00034	0.00036	0.00038	0.0004	0.00042	0.00044	0.00046	0.00048000000000000007	0.0005	0.0005200000000000001	0.00054	0.0005600000000000001	0.00058	0.0006000000000000001	0.00062	0.00064	0.0006600000000000001	0.00068	0.0007000000000000001	0.00072	0.0007400000000000001	0.00076	0.0007800000000000001	0.0008	0.0008200000000000001	0.00084	0.0008600000000000001	0.00088	0.0009000000000000001	0.00092	0.0009400000000000001	0.0009600000000000001
Figure1C sim1 sweep 12 membrane voltage(V)	-3.1964344e-05	6.178631e-05	6.178631e-05	3.0538577e-05	3.0538577e-05	3.0538577e-05	-7.091598e-07	-7.091598e-07	-7.091598e-07	-7.091598e-07	6.178631e-05	3.0538577e-05	-7.091598e-07	-7.091598e-07	-7.091598e-07	-7.091598e-07	3.0538577e-05	6.178631e-05	6.178631e-05	3.0538577e-05	3.0538577e-05	-7.091598e-07	3.0538577e-05	-7.091598e-07	-7.091598e-07	3.0538577e-05	3.0538577e-05	3.0538577e-05	3.0538577e-05	3.0538577e-05	-7.091598e-07	6.178631e-05	3.0538577e-05	3.0538577e-05	3.0538577e-05	9.30415e-05	6.178631e-05	3.0538577e-05	3.0538577e-05	3.0538577e-05	3.0538577e-05	3.0538577e-05	3.0538577e-05	6.178631e-05	3.0538577e-05	-7.091598e-07	3.0538577e-05	-7.091598e-07	-7.091598e-07
Figure1C sim1 sweep 13 time(s)	0.0	2e-05	4e-05	6.000000000000001e-05	8e-05	0.0001	0.00012000000000000002	0.00014000000000000001	0.00016	0.00018	0.0002	0.00022	0.00024000000000000003	0.00026000000000000003	0.00028000000000000003	0.00030000000000000003	0.00032	0.00034	0.00036	0.00038	0.0004	0.00042	0.00044	0.00046	0.00048000000000000007	0.0005	0.0005200000000000001	0.00054	0.0005600000000000001	0.00058	0.0006000000000000001	0.00062	0.00064	0.0006600000000000001	0.00068	0.0007000000000000001	0.00072	0.0007400000000000001	0.00076	0.0007800000000000001	0.0008	0.0008200000000000001	0.00084	0.0008600000000000001	0.00088	0.0009000000000000001	0.00092	0.0009400000000000001	0.0009600000000000001
Figure1C sim1 sweep 13 membrane voltage(V)	-0.00012641959	-6.391667e-05	-0.00012641959	-0.00015766732	-0.00022017024	-0.00012641959	-6.391667e-05	-0.00012641959	-0.00015766732	-0.00015766732	-9.5171854e-05	-9.5171854e-05	-0.00015766732	-0.00015766732	-6.391667e-05	-6.391667e-05	-0.00012641959	-0.00015766732	-0.00012641959	-9.5171854e-05	-0.00012641959	-6.391667e-05	-9.5171854e-05	-9.5171854e-05	-9.5171854e-05	-0.00012641959	-6.391667e-05	-6.391667e-05	-6.391667e-05	-6.391667e-05	-6.391667e-05	-9.5171854e-05	-9.5171854e-05	-3.2668933e-05	-3.2668933e-05	-6.391667e-05	-6.391667e-05	-6.391667e-05	-6.391667e-05	-6.391667e-05	-3.2668933e-05	-3.2668933e-05	-6.391667e-05	-6.391667e-05	-6.391667e-05	-9.5171854e-05	-6.391667e-05	-3.2668933e-05	-1.4211982e-06
Figure1C sim1 sweep 14 time(s)	0.0	2e-05	4e-05	6.000000000000001e-05	8e-05	0.0001	0.00012000000000000002	0.00014000000000000001	0.00016	0.00018	0.0002	0.00022	0.00024000000000000003	0.00026000000000000003	0.00028000000000000003	0.00030000000000000003	0.00032	0.00034	0.00036	0.00038	0.0004	0.00042	0.00044	0.00046	0.00048000000000000007	0.0005	0.0005200000000000001	0.00054	0.0005600000000000001	0.00058	0.0006000000000000001	0.00062	0.00064	0.0006600000000000001	0.00068	0.0007000000000000001	0.00072	0.0007400000000000001	0.00076	0.0007800000000000001	0.0008	0.0008200000000000001	0.00084	0.0008600000000000001	0.00088	0.0009000000000000001	0.00092	0.0009400000000000001	0.0009600000000000001
Figure1C sim1 sweep 14 membrane voltage(V)	2.5569547e-05	2.5569547e-05	-5.678189e-06	5.681728e-05	5.681728e-05	-5.678189e-06	-5.678189e-06	2.5569547e-05	0.000119320204	5.681728e-05	-5.678189e-06	5.681728e-05	-5.678189e-06	2.5569547e-05	-3.6933376e-05	-5.678189e-06	-5.678189e-06	2.5569547e-05	2.5569547e-05	-5.678189e-06	-5.678189e-06	-6.818111e-05	-5.678189e-06	-5.678189e-06	-3.6933376e-05	-3.6933376e-05	-5.678189e-06	-5.678189e-06	2.5569547e-05	-5.678189e-06	-3.6933376e-05	-5.678189e-06	5.681728e-05	2.5569547e-05	2.5569547e-05	-5.678189e-06	-5.678189e-06	-6.818111e-05	-3.6933376e-05	-5.678189e-06	-6.818111e-05	-6.818111e-05	-3.6933376e-05	-5.678189e-06	-6.818111e-05	-3.6933376e-05	-6.818111e-05	-5.678189e-06	-5.678189e-06
Figure1C sim1 sweep 15 time(s)	0.0	2e-05	4e-05	6.000000000000001e-05	8e-05	0.0001	0.00012000000000000002	0.00014000000000000001	0.00016	0.00018	0.0002	0.00022	0.00024000000000000003	0.00026000000000000003	0.00028000000000000003	0.00030000000000000003	0.00032	0.00034	0.00036	0.00038	0.0004	0.00042	0.00044	0.00046	0.00048000000000000007	0.0005	0.0005200000000000001	0.00054	0.0005600000000000001	0.00058	0.0006000000000000001	0.00062	0.00064	0.0006600000000000001	0.00068	0.0007000000000000001	0.00072	0.0007400000000000001	0.00076	0.0007800000000000001	0.0008	0.0008200000000000001	0.00084	0.0008600000000000001	0.00088	0.0009000000000000001	0.00092	0.0009400000000000001	0.0009600000000000001
Figure1C sim1 sweep 15 membrane voltage(V)	5.539693e-05	8.6652115e-05	8.6652115e-05	0.00011789985	5.539693e-05	5.539693e-05	8.6652115e-05	8.6652115e-05	8.6652115e-05	5.539693e-05	8.6652115e-05	8.6652115e-05	-7.0985407e-06	8.6652115e-05	8.6652115e-05	8.6652115e-05	5.539693e-05	0.00011789985	0.00011789985	0.00011789985	0.00011789985	0.00011789985	8.6652115e-05	5.539693e-05	5.539693e-05	5.539693e-05	5.539693e-05	8.6652115e-05	8.6652115e-05	5.539693e-05	8.6652115e-05	0.00014914759	8.6652115e-05	8.6652115e-05	2.4149194e-05	5.539693e-05	5.539693e-05	0.00011789985	8.6652115e-05	8.6652115e-05	8.6652115e-05	0.00011789985	8.6652115e-05	8.6652115e-05	0.00011789985	8.6652115e-05	5.539693e-05	8.6652115e-05	5.539693e-05
Figure1C sim1 sweep 16 time(s)	0.0	2e-05	4e-05	6.000000000000001e-05	8e-05	0.0001	0.00012000000000000002	0.00014000000000000001	0.00016	0.00018	0.0002	0.00022	0.00024000000000000003	0.00026000000000000003	0.00028000000000000003	0.00030000000000000003	0.00032	0.00034	0.00036	0.00038	0.0004	0.00042	0.00044	0.00046	0.00048000000000000007	0.0005	0.0005200000000000001	0.00054	0.0005600000000000001	0.00058	0.0006000000000000001	0.00062	0.00064	0.0006600000000000001	0.00068	0.0007000000000000001	0.00072	0.0007400000000000001	0.00076	0.0007800000000000001	0.0008	0.0008200000000000001	0.00084	0.0008600000000000001	0.00088	0.0009000000000000001	0.00092	0.0009400000000000001	0.0009600000000000001
Figure1C sim1 sweep 16 membrane voltage(V)	7.091598e-07	7.091598e-07	-3.0538577e-05	3.1956894e-05	3.1956894e-05	3.1956894e-05	6.321208e-05	3.1956894e-05	6.321208e-05	6.321208e-05	6.321208e-05	9.4459814e-05	6.321208e-05	3.1956894e-05	3.1956894e-05	6.321208e-05	6.321208e-05	6.321208e-05	3.1956894e-05	6.321208e-05	3.1956894e-05	7.091598e-07	3.1956894e-05	3.1956894e-05	3.1956894e-05	6.321208e-05	3.1956894e-05	6.321208e-05	7.091598e-07	7.091598e-07	6.321208e-05	3.1956894e-05	7.091598e-07	3.1956894e-05	3.1956894e-05	3.1956894e-05	3.1956894e-05	3.1956894e-05	-3.0538577e-05	-3.0538577e-05	3.1956894e-05	-3.0538577e-05	3.1956894e-05	-3.0538577e-05	-3.0538577e-05	3.1956894e-05	9.4459814e-05	3.1956894e-05	3.1956894e-05
Figure1C sim1 sweep 17 time(s)	0.0	2e-05	4e-05	6.000000000000001e-05	8e-05	0.0001	0.00012000000000000002	0.00014000000000000001	0.00016	0.00018	0.0002	0.00022	0.00024000000000000003	0.00026000000000000003	0.00028000000000000003	0.00030000000000000003	0.00032	0.00034	0.00036	0.00038	0.0004	0.00042	0.00044	0.00046	0.00048000000000000007	0.0005	0.0005200000000000001	0.00054	0.0005600000000000001	0.00058	0.0006000000000000001	0.00062	0.00064	0.0006600000000000001	0.00068	0.0007000000000000001	0.00072	0.0007400000000000001	0.00076	0.0007800000000000001	0.0008	0.0008200000000000001	0.00084	0.0008600000000000001	0.00088	0.0009000000000000001	0.00092	0.0009400000000000001	0.0009600000000000001
Figure1C sim1 sweep 17 membrane voltage(V)	5.8946793e-05	2.7699058e-05	9.0201975e-05	2.7699058e-05	-3.5486776e-06	2.7699058e-05	-3.5486776e-06	-3.5486776e-06	2.7699058e-05	5.8946793e-05	9.0201975e-05	9.0201975e-05	2.7699058e-05	5.8946793e-05	9.0201975e-05	9.0201975e-05	5.8946793e-05	5.8946793e-05	5.8946793e-05	5.8946793e-05	5.8946793e-05	5.8946793e-05	2.7699058e-05	5.8946793e-05	2.7699058e-05	9.0201975e-05	5.8946793e-05	9.0201975e-05	2.7699058e-05	-3.5486776e-06	2.7699058e-05	-3.5486776e-06	2.7699058e-05	9.0201975e-05	2.7699058e-05	9.0201975e-05	0.00012144971	9.0201975e-05	5.8946793e-05	5.8946793e-05	5.8946793e-05	5.8946793e-05	2.7699058e-05	2.7699058e-05	2.7699058e-05	9.0201975e-05	5.8946793e-05	5.8946793e-05	9.0201975e-05
Figure1C sim1 sweep 18 time(s)	0.0	2e-05	4e-05	6.000000000000001e-05	8e-05	0.0001	0.00012000000000000002	0.00014000000000000001	0.00016	0.00018	0.0002	0.00022	0.00024000000000000003	0.00026000000000000003	0.00028000000000000003	0.00030000000000000003	0.00032	0.00034	0.00036	0.00038	0.0004	0.00042	0.00044	0.00046	0.00048000000000000007	0.0005	0.0005200000000000001	0.00054	0.0005600000000000001	0.00058	0.0006000000000000001	0.00062	0.00064	0.0006600000000000001	0.00068	0.0007000000000000001	0.00072	0.0007400000000000001	0.00076	0.0007800000000000001	0.0008	0.0008200000000000001	0.00084	0.0008600000000000001	0.00088	0.0009000000000000001	0.00092	0.0009400000000000001	0.0009600000000000001
Figure1C sim1 sweep 18 membrane voltage(V)	-3.3379954e-05	-6.462769e-05	-6.462769e-05	-3.3379954e-05	-6.462769e-05	-2.1322207e-06	-6.462769e-05	-6.462769e-05	-6.462769e-05	-2.1322207e-06	-6.462769e-05	-6.462769e-05	-6.462769e-05	-6.462769e-05	-2.1322207e-06	-2.1322207e-06	-3.3379954e-05	-9.5882875e-05	-3.3379954e-05	-6.462769e-05	-3.3379954e-05	-6.462769e-05	-6.462769e-05	-3.3379954e-05	-3.3379954e-05	-3.3379954e-05	-9.5882875e-05	-9.5882875e-05	-3.3379954e-05	-3.3379954e-05	-6.462769e-05	-6.462769e-05	-9.5882875e-05	-6.462769e-05	-3.3379954e-05	-6.462769e-05	-6.462769e-05	-3.3379954e-05	-2.1322207e-06	-3.3379954e-05	-3.3379954e-05	-2.1322207e-06	-2.1322207e-06	-2.1322207e-06	-2.1322207e-06	-2.1322207e-06	2.9122964e-05	-3.3379954e-05	-6.462769e-05
Figure1C sim1 sweep 19 time(s)	0.0	2e-05	4e-05	6.000000000000001e-05	8e-05	0.0001	0.00012000000000000002	0.00014000000000000001	0.00016	0.00018	0.0002	0.00022	0.00024000000000000003	0.00026000000000000003	0.00028000000000000003	0.00030000000000000003	0.00032	0.00034	0.00036	0.00038	0.0004	0.00042	0.00044	0.00046	0.00048000000000000007	0.0005	0.0005200000000000001	0.00054	0.0005600000000000001	0.00058	0.0006000000000000001	0.00062	0.00064	0.0006600000000000001	0.00068	0.0007000000000000001	0.00072	0.0007400000000000001	0.00076	0.0007800000000000001	0.0008	0.0008200000000000001	0.00084	0.0008600000000000001	0.00088	0.0009000000000000001	0.00092	0.0009400000000000001	0.0009600000000000001
Figure1C sim1 sweep 19 membrane voltage(V)	3.0538577e-05	3.0538577e-05	-7.166104e-07	-7.166104e-07	-7.166104e-07	6.178631e-05	-7.166104e-07	3.0538577e-05	-7.166104e-07	-3.1964344e-05	-3.1964344e-05	-7.166104e-07	-7.166104e-07	3.0538577e-05	-7.166104e-07	3.0538577e-05	6.178631e-05	-3.1964344e-05	3.0538577e-05	-7.166104e-07	3.0538577e-05	-7.166104e-07	-3.1964344e-05	3.0538577e-05	6.178631e-05	3.0538577e-05	-3.1964344e-05	3.0538577e-05	3.0538577e-05	-7.166104e-07	3.0538577e-05	6.178631e-05	6.178631e-05	-7.166104e-07	3.0538577e-05	3.0538577e-05	-7.166104e-07	-7.166104e-07	6.178631e-05	6.178631e-05	3.0538577e-05	3.0538577e-05	-7.166104e-07	-3.1964344e-05	3.0538577e-05	-3.1964344e-05	3.0538577e-05	-7.166104e-07	3.0538577e-05
Figure1C sim1 sweep 20 time(s)	0.0	2e-05	4e-05	6.000000000000001e-05	8e-05	0.0001	0.00012000000000000002	0.00014000000000000001	0.00016	0.00018	0.0002	0.00022	0.00024000000000000003	0.00026000000000000003	0.00028000000000000003	0.00030000000000000003	0.00032	0.00034	0.00036	0.00038	0.0004	0.00042	0.00044	0.00046	0.00048000000000000007	0.0005	0.0005200000000000001	0.00054	0.0005600000000000001	0.00058	0.0006000000000000001	0.00062	0.00064	0.0006600000000000001	0.00068	0.0007000000000000001	0.00072	0.0007400000000000001	0.00076	0.0007800000000000001	0.0008	0.0008200000000000001	0.00084	0.0008600000000000001	0.00088	0.0009000000000000001	0.00092	0.0009400000000000001	0.0009600000000000001
Figure1C sim1 sweep 20 membrane voltage(V)	-6.108494e-05	-6.108494e-05	-6.108494e-05	-6.108494e-05	-9.233267e-05	-2.9829755e-05	-9.233267e-05	-6.108494e-05	-6.108494e-05	-6.108494e-05	-6.108494e-05	-2.9829755e-05	-6.108494e-05	1.4179809e-06	1.4179809e-06	1.4179809e-06	-2.9829755e-05	-6.108494e-05	-9.233267e-05	-6.108494e-05	-6.108494e-05	-2.9829755e-05	-6.108494e-05	-6.108494e-05	-9.233267e-05	-6.108494e-05	-9.233267e-05	-6.108494e-05	-6.108494e-05	1.4179809e-06	-0.00012358041	-0.00012358041	-6.108494e-05	-2.9829755e-05	-6.108494e-05	-6.108494e-05	-2.9829755e-05	-2.9829755e-05	-2.9829755e-05	-6.108494e-05	-6.108494e-05	-9.233267e-05	-6.108494e-05	-2.9829755e-05	-6.108494e-05	3.2665717e-05	-9.233267e-05	-9.233267e-05	-9.233267e-05
Figure1C sim1 sweep 21 time(s)	0.0	2e-05	4e-05	6.000000000000001e-05	8e-05	0.0001	0.00012000000000000002	0.00014000000000000001	0.00016	0.00018	0.0002	0.00022	0.00024000000000000003	0.00026000000000000003	0.00028000000000000003	0.00030000000000000003	0.00032	0.00034	0.00036	0.00038	0.0004	0.00042	0.00044	0.00046	0.00048000000000000007	0.0005	0.0005200000000000001	0.00054	0.0005600000000000001	0.00058	0.0006000000000000001	0.00062	0.00064	0.0006600000000000001	0.00068	0.0007000000000000001	0.00072	0.0007400000000000001	0.00076	0.0007800000000000001	0.0008	0.0008200000000000001	0.00084	0.0008600000000000001	0.00088	0.0009000000000000001	0.00092	0.0009400000000000001	0.0009600000000000001
Figure1C sim1 sweep 21 membrane voltage(V)	3.0546027e-05	-7.091598e-07	9.30415e-05	6.179376e-05	9.30415e-05	3.0546027e-05	-7.091598e-07	-7.091598e-07	3.0546027e-05	3.0546027e-05	3.0546027e-05	9.30415e-05	6.179376e-05	3.0546027e-05	3.0546027e-05	3.0546027e-05	-7.091598e-07	-7.091598e-07	3.0546027e-05	-7.091598e-07	0.00012428923	3.0546027e-05	3.0546027e-05	6.179376e-05	-7.091598e-07	-7.091598e-07	6.179376e-05	3.0546027e-05	3.0546027e-05	6.179376e-05	6.179376e-05	-7.091598e-07	6.179376e-05	6.179376e-05	3.0546027e-05	3.0546027e-05	3.0546027e-05	-7.091598e-07	9.30415e-05	6.179376e-05	0.00012428923	9.30415e-05	6.179376e-05	6.179376e-05	3.0546027e-05	3.0546027e-05	-7.091598e-07	3.0546027e-05	6.179376e-05
Figure1C sim1 sweep 22 time(s)	0.0	2e-05	4e-05	6.000000000000001e-05	8e-05	0.0001	0.00012000000000000002	0.00014000000000000001	0.00016	0.00018	0.0002	0.00022	0.00024000000000000003	0.00026000000000000003	0.00028000000000000003	0.00030000000000000003	0.00032	0.00034	0.00036	0.00038	0.0004	0.00042	0.00044	0.00046	0.00048000000000000007	0.0005	0.0005200000000000001	0.00054	0.0005600000000000001	0.00058	0.0006000000000000001	0.00062	0.00064	0.0006600000000000001	0.00068	0.0007000000000000001	0.00072	0.0007400000000000001	0.00076	0.0007800000000000001	0.0008	0.0008200000000000001	0.00084	0.0008600000000000001	0.00088	0.0009000000000000001	0.00092	0.0009400000000000001	0.0009600000000000001
Figure1C sim1 sweep 22 membrane voltage(V)	2.8390098e-06	2.8390098e-06	-2.8408725e-05	6.5341934e-05	3.4094195e-05	-2.8408725e-05	2.8390098e-06	3.4094195e-05	2.8390098e-06	3.4094195e-05	-2.8408725e-05	-2.8408725e-05	3.4094195e-05	2.8390098e-06	2.8390098e-06	-2.8408725e-05	2.8390098e-06	2.8390098e-06	2.8390098e-06	2.8390098e-06	2.8390098e-06	-2.8408725e-05	-2.8408725e-05	3.4094195e-05	-5.965646e-05	-2.8408725e-05	-2.8408725e-05	-2.8408725e-05	3.4094195e-05	-2.8408725e-05	2.8390098e-06	2.8390098e-06	2.8390098e-06	2.8390098e-06	2.8390098e-06	2.8390098e-06	-5.965646e-05	2.8390098e-06	3.4094195e-05	-2.8408725e-05	2.8390098e-06	2.8390098e-06	2.8390098e-06	2.8390098e-06	-2.8408725e-05	2.8390098e-06	2.8390098e-06	2.8390098e-06	3.4094195e-05
Figure1C sim1 sweep 23 time(s)	0.0	2e-05	4e-05	6.000000000000001e-05	8e-05	0.0001	0.00012000000000000002	0.00014000000000000001	0.00016	0.00018	0.0002	0.00022	0.00024000000000000003	0.00026000000000000003	0.00028000000000000003	0.00030000000000000003	0.00032	0.00034	0.00036	0.00038	0.0004	0.00042	0.00044	0.00046	0.00048000000000000007	0.0005	0.0005200000000000001	0.00054	0.0005600000000000001	0.00058	0.0006000000000000001	0.00062	0.00064	0.0006600000000000001	0.00068	0.0007000000000000001	0.00072	0.0007400000000000001	0.00076	0.0007800000000000001	0.0008	0.0008200000000000001	0.00084	0.0008600000000000001	0.00088	0.0009000000000000001	0.00092	0.0009400000000000001	0.0009600000000000001
Figure1C sim1 sweep 23 membrane voltage(V)	-6.321208e-05	-6.321208e-05	-6.321208e-05	-9.4459814e-05	-6.321208e-05	-7.091598e-07	-9.4459814e-05	-9.4459814e-05	-6.321208e-05	-6.321208e-05	-9.4459814e-05	-9.4459814e-05	3.0538577e-05	-9.4459814e-05	-9.4459814e-05	-7.091598e-07	-7.091598e-07	-6.321208e-05	-7.091598e-07	-6.321208e-05	-7.091598e-07	6.178631e-05	3.0538577e-05	-6.321208e-05	3.0538577e-05	-6.321208e-05	-6.321208e-05	-7.091598e-07	-6.321208e-05	-6.321208e-05	-6.321208e-05	-6.321208e-05	-7.091598e-07	-6.321208e-05	-7.091598e-07	-7.091598e-07	6.178631e-05	-7.091598e-07	-7.091598e-07	-7.091598e-07	-7.091598e-07	-9.4459814e-05	3.0538577e-05	9.30415e-05	3.0538577e-05	3.0538577e-05	-7.091598e-07	3.0538577e-05	-9.4459814e-05
Figure1C sim1 sweep 24 time(s)	0.0	2e-05	4e-05	6.000000000000001e-05	8e-05	0.0001	0.00012000000000000002	0.00014000000000000001	0.00016	0.00018	0.0002	0.00022	0.00024000000000000003	0.00026000000000000003	0.00028000000000000003	0.00030000000000000003	0.00032	0.00034	0.00036	0.00038	0.0004	0.00042	0.00044	0.00046	0.00048000000000000007	0.0005	0.0005200000000000001	0.00054	0.0005600000000000001	0.00058	0.0006000000000000001	0.00062	0.00064	0.0006600000000000001	0.00068	0.0007000000000000001	0.00072	0.0007400000000000001	0.00076	0.0007800000000000001	0.0008	0.0008200000000000001	0.00084	0.0008600000000000001	0.00088	0.0009000000000000001	0.00092	0.0009400000000000001	0.0009600000000000001
Figure1C sim1 sweep 24 membrane voltage(V)	-3.5486776e-06	-3.4803863e-05	5.8946793e-05	2.7699058e-05	-3.4803863e-05	-3.5486776e-06	-3.5486776e-06	2.7699058e-05	2.7699058e-05	2.7699058e-05	2.7699058e-05	-3.5486776e-06	-3.5486776e-06	-6.60516e-05	-3.5486776e-06	2.7699058e-05	-6.60516e-05	-6.60516e-05	-3.5486776e-06	-3.5486776e-06	-3.4803863e-05	-3.4803863e-05	-3.5486776e-06	-3.4803863e-05	-3.4803863e-05	-6.60516e-05	-3.5486776e-06	-3.4803863e-05	-3.5486776e-06	-3.5486776e-06	-3.5486776e-06	-3.5486776e-06	2.7699058e-05	-3.5486776e-06	2.7699058e-05	5.8946793e-05	9.0201975e-05	-3.5486776e-06	9.0201975e-05	2.7699058e-05	-3.5486776e-06	-3.5486776e-06	-3.5486776e-06	-3.5486776e-06	-3.5486776e-06	-3.4803863e-05	-3.5486776e-06	-3.4803863e-05	-3.5486776e-06
Figure1C sim1 sweep 25 time(s)	0.0	2e-05	4e-05	6.000000000000001e-05	8e-05	0.0001	0.00012000000000000002	0.00014000000000000001	0.00016	0.00018	0.0002	0.00022	0.00024000000000000003	0.00026000000000000003	0.00028000000000000003	0.00030000000000000003	0.00032	0.00034	0.00036	0.00038	0.0004	0.00042	0.00044	0.00046	0.00048000000000000007	0.0005	0.0005200000000000001	0.00054	0.0005600000000000001	0.00058	0.0006000000000000001	0.00062	0.00064	0.0006600000000000001	0.00068	0.0007000000000000001	0.00072	0.0007400000000000001	0.00076	0.0007800000000000001	0.0008	0.0008200000000000001	0.00084	0.0008600000000000001	0.00088	0.0009000000000000001	0.00092	0.0009400000000000001	0.0009600000000000001
Figure1C sim1 sweep 25 membrane voltage(V)	5.9661033e-05	5.9661033e-05	5.9661033e-05	2.8413297e-05	5.9661033e-05	-2.8418885e-06	2.8413297e-05	2.8413297e-05	-2.8418885e-06	2.8413297e-05	5.9661033e-05	2.8413297e-05	5.9661033e-05	2.8413297e-05	9.090877e-05	5.9661033e-05	2.8413297e-05	5.9661033e-05	5.9661033e-05	5.9661033e-05	9.090877e-05	-2.8418885e-06	5.9661033e-05	5.9661033e-05	5.9661033e-05	-3.4089622e-05	9.090877e-05	2.8413297e-05	5.9661033e-05	2.8413297e-05	5.9661033e-05	-2.8418885e-06	5.9661033e-05	5.9661033e-05	2.8413297e-05	5.9661033e-05	5.9661033e-05	9.090877e-05	2.8413297e-05	2.8413297e-05	9.090877e-05	9.090877e-05	-2.8418885e-06	2.8413297e-05	2.8413297e-05	-2.8418885e-06	9.090877e-05	-2.8418885e-06	5.9661033e-05
Figure1C sim1 connection average time(s)	0.0	2e-05	4e-05	6.000000000000001e-05	8e-05	0.0001	0.00012000000000000002	0.00014000000000000001	0.00016	0.00018	0.0002	0.00022	0.00024000000000000003	0.00026000000000000003	0.00028000000000000003	0.00030000000000000003	0.00032	0.00034	0.00036	0.00038	0.0004	0.00042	0.00044	0.00046	0.00048000000000000007	0.0005	0.0005200000000000001	0.00054	0.0005600000000000001	0.00058	0.0006000000000000001	0.00062	0.00064	0.0006600000000000001	0.00068	0.0007000000000000001	0.00072	0.0007400000000000001	0.00076	0.0007800000000000001	0.0008	0.0008200000000000001	0.00084	0.0008600000000000001	0.00088	0.0009000000000000001	0.00092	0.0009400000000000001	0.0009600000000000001
Figure1C sim1 connection average membrane voltage(V)	8.154541e-08	1.283668e-06	1.283668e-06	3.6873398e-06	-3.5248222e-06	4.8891757e-06	-7.1297573e-06	1.284241e-06	-4.726085e-06	-9.534002e-06	-4.7257986e-06	8.18319e-08	-9.532855e-06	-5.927921e-06	3.6870533e-06	1.3303747e-05	2.4852175e-06	-1.1214369e-06	6.091585e-06	2.4849305e-06	7.292561e-06	-7.1300437e-06	-1.1202906e-06	-1.1205772e-06	-8.332166e-06	-7.1300437e-06	-3.5248222e-06	9.697666e-06	3.6876263e-06	2.4857904e-06	1.2839545e-06	-3.5245357e-06	3.6873398e-06	2.4857904e-06	-2.3224131e-06	1.2839545e-06	9.697093e-06	8.18319e-08	8.495257e-06	7.2942807e-06	7.2928474e-06	-1.1205772e-06	-3.5245357e-06	7.2934204e-06	-2.32184e-06	-3.5242492e-06	2.485504e-06	-3.5245357e-06	-2.3215534e-06
Figure1C tlx3 sweep 0 time(s)	0.0	2e-05	4e-05	6.000000000000001e-05	8e-05	0.0001	0.00012000000000000002	0.00014000000000000001	0.00016	0.00018	0.0002	0.00022	0.00024000000000000003	0.00026000000000000003	0.00028000000000000003	0.00030000000000000003	0.00032	0.00034	0.00036	0.00038	0.0004	0.00042	0.00044	0.00046	0.00048000000000000007	0.0005	0.0005200000000000001	0.00054	0.0005600000000000001	0.00058	0.0006000000000000001	0.00062	0.00064	0.0006600000000000001	0.00068	0.0007000000000000001	0.00072	0.0007400000000000001	0.00076	0.0007800000000000001	0.0008	0.0008200000000000001	0.00084	0.0008600000000000001	0.00088	0.0009000000000000001	0.00092	0.0009400000000000001	0.0009600000000000001
Figure1C tlx3 sweep 0 membrane voltage(V)	0.0001228677	0.0001228677	9.161996e-05	9.161996e-05	-2.1306967e-06	2.9117038e-05	-2.1306967e-06	-2.1306967e-06	2.9117038e-05	2.9117038e-05	2.9117038e-05	-2.1306967e-06	-2.1306967e-06	0.0001228677	9.161996e-05	-2.1306967e-06	-2.1306967e-06	-2.1306967e-06	2.9117038e-05	9.161996e-05	-3.337843e-05	-2.1306967e-06	9.161996e-05	9.161996e-05	9.161996e-05	-2.1306967e-06	-2.1306967e-06	-2.1306967e-06	2.9117038e-05	2.9117038e-05	9.161996e-05	2.9117038e-05	-2.1306967e-06	-2.1306967e-06	-3.337843e-05	2.9117038e-05	-3.337843e-05	-2.1306967e-06	-3.337843e-05	-3.337843e-05	-3.337843e-05	-3.337843e-05	2.9117038e-05	-2.1306967e-06	2.9117038e-05	9.161996e-05	2.9117038e-05	-2.1306967e-06	2.9117038e-05
Figure1C tlx3 sweep 1 time(s)	0.0	2e-05	4e-05	6.000000000000001e-05	8e-05	0.0001	0.00012000000000000002	0.00014000000000000001	0.00016	0.00018	0.0002	0.00022	0.00024000000000000003	0.00026000000000000003	0.00028000000000000003	0.00030000000000000003	0.00032	0.00034	0.00036	0.00038	0.0004	0.00042	0.00044	0.00046	0.00048000000000000007	0.0005	0.0005200000000000001	0.00054	0.0005600000000000001	0.00058	0.0006000000000000001	0.00062	0.00064	0.0006600000000000001	0.00068	0.0007000000000000001	0.00072	0.0007400000000000001	0.00076	0.0007800000000000001	0.0008	0.0008200000000000001	0.00084	0.0008600000000000001	0.00088	0.0009000000000000001	0.00092	0.0009400000000000001	0.0009600000000000001
Figure1C tlx3 sweep 1 membrane voltage(V)	5.678189e-06	5.678189e-06	5.678189e-06	3.6933376e-05	6.818111e-05	3.6933376e-05	6.818111e-05	3.6933376e-05	6.818111e-05	3.6933376e-05	3.6933376e-05	6.818111e-05	6.818111e-05	9.942884e-05	6.818111e-05	3.6933376e-05	5.678189e-06	6.818111e-05	-2.5569547e-05	-2.5569547e-05	3.6933376e-05	-2.5569547e-05	6.818111e-05	3.6933376e-05	5.678189e-06	-2.5569547e-05	5.678189e-06	5.678189e-06	-2.5569547e-05	-2.5569547e-05	-2.5569547e-05	3.6933376e-05	5.678189e-06	5.678189e-06	5.678189e-06	-5.681728e-05	5.678189e-06	5.678189e-06	5.678189e-06	-2.5569547e-05	5.678189e-06	6.818111e-05	3.6933376e-05	3.6933376e-05	5.678189e-06	3.6933376e-05	-2.5569547e-05	5.678189e-06	5.678189e-06
Figure1C tlx3 sweep 2 time(s)	0.0	2e-05	4e-05	6.000000000000001e-05	8e-05	0.0001	0.00012000000000000002	0.00014000000000000001	0.00016	0.00018	0.0002	0.00022	0.00024000000000000003	0.00026000000000000003	0.00028000000000000003	0.00030000000000000003	0.00032	0.00034	0.00036	0.00038	0.0004	0.00042	0.00044	0.00046	0.00048000000000000007	0.0005	0.0005200000000000001	0.00054	0.0005600000000000001	0.00058	0.0006000000000000001	0.00062	0.00064	0.0006600000000000001	0.00068	0.0007000000000000001	0.00072	0.0007400000000000001	0.00076	0.0007800000000000001	0.0008	0.0008200000000000001	0.00084	0.0008600000000000001	0.00088	0.0009000000000000001	0.00092	0.0009400000000000001	0.0009600000000000001
Figure1C tlx3 sweep 2 membrane voltage(V)	2.6986341e-05	2.6986341e-05	5.8241527e-05	-4.2613933e-06	-4.2613933e-06	-4.2613933e-06	-4.2613933e-06	-6.676431e-05	-3.550913e-05	-3.550913e-05	-3.550913e-05	-4.2613933e-06	2.6986341e-05	-4.2613933e-06	5.8241527e-05	2.6986341e-05	5.8241527e-05	8.9489266e-05	5.8241527e-05	8.9489266e-05	8.9489266e-05	2.6986341e-05	8.9489266e-05	5.8241527e-05	5.8241527e-05	5.8241527e-05	2.6986341e-05	2.6986341e-05	-4.2613933e-06	-6.676431e-05	-4.2613933e-06	-3.550913e-05	-6.676431e-05	-3.550913e-05	-4.2613933e-06	-4.2613933e-06	-4.2613933e-06	2.6986341e-05	2.6986341e-05	-6.676431e-05	-3.550913e-05	2.6986341e-05	-4.2613933e-06	-4.2613933e-06	-4.2613933e-06	-4.2613933e-06	-4.2613933e-06	-4.2613933e-06	-6.676431e-05
Figure1C tlx3 sweep 3 time(s)	0.0	2e-05	4e-05	6.000000000000001e-05	8e-05	0.0001	0.00012000000000000002	0.00014000000000000001	0.00016	0.00018	0.0002	0.00022	0.00024000000000000003	0.00026000000000000003	0.00028000000000000003	0.00030000000000000003	0.00032	0.00034	0.00036	0.00038	0.0004	0.00042	0.00044	0.00046	0.00048000000000000007	0.0005	0.0005200000000000001	0.00054	0.0005600000000000001	0.00058	0.0006000000000000001	0.00062	0.00064	0.0006600000000000001	0.00068	0.0007000000000000001	0.00072	0.0007400000000000001	0.00076	0.0007800000000000001	0.0008	0.0008200000000000001	0.00084	0.0008600000000000001	0.00088	0.0009000000000000001	0.00092	0.0009400000000000001	0.0009600000000000001
Figure1C tlx3 sweep 3 membrane voltage(V)	-5.681745e-06	-3.692948e-05	-5.681745e-06	-6.8184665e-05	-5.681745e-06	-3.692948e-05	5.6821176e-05	-5.681745e-06	-6.8184665e-05	-5.681745e-06	2.556599e-05	5.6821176e-05	2.556599e-05	-5.681745e-06	2.556599e-05	2.556599e-05	-6.8184665e-05	-3.692948e-05	-5.681745e-06	-5.681745e-06	-5.681745e-06	-5.681745e-06	-9.94324e-05	-3.692948e-05	-6.8184665e-05	-5.681745e-06	-5.681745e-06	-5.681745e-06	-5.681745e-06	-5.681745e-06	2.556599e-05	2.556599e-05	2.556599e-05	2.556599e-05	5.6821176e-05	5.6821176e-05	2.556599e-05	-5.681745e-06	-5.681745e-06	-5.681745e-06	-5.681745e-06	-5.681745e-06	-3.692948e-05	-5.681745e-06	-3.692948e-05	-5.681745e-06	2.556599e-05	5.6821176e-05	-5.681745e-06
Figure1C tlx3 sweep 4 time(s)	0.0	2e-05	4e-05	6.000000000000001e-05	8e-05	0.0001	0.00012000000000000002	0.00014000000000000001	0.00016	0.00018	0.0002	0.00022	0.00024000000000000003	0.00026000000000000003	0.00028000000000000003	0.00030000000000000003	0.00032	0.00034	0.00036	0.00038	0.0004	0.00042	0.00044	0.00046	0.00048000000000000007	0.0005	0.0005200000000000001	0.00054	0.0005600000000000001	0.00058	0.0006000000000000001	0.00062	0.00064	0.0006600000000000001	0.00068	0.0007000000000000001	0.00072	0.0007400000000000001	0.00076	0.0007800000000000001	0.0008	0.0008200000000000001	0.00084	0.0008600000000000001	0.00088	0.0009000000000000001	0.00092	0.0009400000000000001	0.0009600000000000001
Figure1C tlx3 sweep 4 membrane voltage(V)	-2.8418885e-06	2.8413297e-05	2.8413297e-05	2.8413297e-05	-2.8418885e-06	2.8413297e-05	9.090877e-05	2.8413297e-05	2.8413297e-05	-2.8418885e-06	5.9661033e-05	0.00012216395	2.8413297e-05	9.090877e-05	5.9661033e-05	9.090877e-05	5.9661033e-05	0.00012216395	9.090877e-05	0.00015341169	9.090877e-05	0.00012216395	5.9661033e-05	-2.8418885e-06	-2.8418885e-06	2.8413297e-05	-2.8418885e-06	2.8413297e-05	-2.8418885e-06	5.9661033e-05	2.8413297e-05	-2.8418885e-06	-2.8418885e-06	2.8413297e-05	-2.8418885e-06	2.8413297e-05	2.8413297e-05	-2.8418885e-06	-2.8418885e-06	-2.8418885e-06	5.9661033e-05	2.8413297e-05	5.9661033e-05	2.8413297e-05	-2.8418885e-06	9.090877e-05	5.9661033e-05	2.8413297e-05	5.9661033e-05
Figure1C tlx3 sweep 5 time(s)	0.0	2e-05	4e-05	6.000000000000001e-05	8e-05	0.0001	0.00012000000000000002	0.00014000000000000001	0.00016	0.00018	0.0002	0.00022	0.00024000000000000003	0.00026000000000000003	0.00028000000000000003	0.00030000000000000003	0.00032	0.00034	0.00036	0.00038	0.0004	0.00042	0.00044	0.00046	0.00048000000000000007	0.0005	0.0005200000000000001	0.00054	0.0005600000000000001	0.00058	0.0006000000000000001	0.00062	0.00064	0.0006600000000000001	0.00068	0.0007000000000000001	0.00072	0.0007400000000000001	0.00076	0.0007800000000000001	0.0008	0.0008200000000000001	0.00084	0.0008600000000000001	0.00088	0.0009000000000000001	0.00092	0.0009400000000000001	0.0009600000000000001
Figure1C tlx3 sweep 5 membrane voltage(V)	7.1237713e-07	7.1237713e-07	7.1237713e-07	3.1960113e-05	-3.0542808e-05	7.1237713e-07	-3.0542808e-05	7.1237713e-07	7.1237713e-07	3.1960113e-05	-3.0542808e-05	7.1237713e-07	-3.0542808e-05	-3.0542808e-05	-3.0542808e-05	7.1237713e-07	-3.0542808e-05	7.1237713e-07	7.1237713e-07	-3.0542808e-05	-3.0542808e-05	-3.0542808e-05	-3.0542808e-05	7.1237713e-07	7.1237713e-07	-3.0542808e-05	3.1960113e-05	-3.0542808e-05	-6.1790546e-05	7.1237713e-07	7.1237713e-07	-3.0542808e-05	-6.1790546e-05	-3.0542808e-05	7.1237713e-07	7.1237713e-07	-3.0542808e-05	7.1237713e-07	3.1960113e-05	7.1237713e-07	3.1960113e-05	3.1960113e-05	6.3207845e-05	9.446303e-05	7.1237713e-07	6.3207845e-05	7.1237713e-07	3.1960113e-05	3.1960113e-05
Figure1C tlx3 sweep 6 time(s)	0.0	2e-05	4e-05	6.000000000000001e-05	8e-05	0.0001	0.00012000000000000002	0.00014000000000000001	0.00016	0.00018	0.0002	0.00022	0.00024000000000000003	0.00026000000000000003	0.00028000000000000003	0.00030000000000000003	0.00032	0.00034	0.00036	0.00038	0.0004	0.00042	0.00044	0.00046	0.00048000000000000007	0.0005	0.0005200000000000001	0.00054	0.0005600000000000001	0.00058	0.0006000000000000001	0.00062	0.00064	0.0006600000000000001	0.00068	0.0007000000000000001	0.00072	0.0007400000000000001	0.00076	0.0007800000000000001	0.0008	0.0008200000000000001	0.00084	0.0008600000000000001	0.00088	0.0009000000000000001	0.00092	0.0009400000000000001	0.0009600000000000001
Figure1C tlx3 sweep 6 membrane voltage(V)	7.1237713e-07	3.1960113e-05	7.1237713e-07	-3.0542808e-05	7.1237713e-07	7.1237713e-07	7.1237713e-07	3.1960113e-05	3.1960113e-05	7.1237713e-07	7.1237713e-07	-3.0542808e-05	-3.0542808e-05	-3.0542808e-05	3.1960113e-05	3.1960113e-05	3.1960113e-05	-3.0542808e-05	7.1237713e-07	-3.0542808e-05	-6.1790546e-05	-3.0542808e-05	7.1237713e-07	7.1237713e-07	3.1960113e-05	-3.0542808e-05	-3.0542808e-05	-3.0542808e-05	-3.0542808e-05	7.1237713e-07	3.1960113e-05	9.446303e-05	3.1960113e-05	-3.0542808e-05	-3.0542808e-05	-6.1790546e-05	7.1237713e-07	-3.0542808e-05	-6.1790546e-05	-3.0542808e-05	-3.0542808e-05	-6.1790546e-05	-6.1790546e-05	7.1237713e-07	-3.0542808e-05	3.1960113e-05	7.1237713e-07	7.1237713e-07	-3.0542808e-05
Figure1C tlx3 sweep 7 time(s)	0.0	2e-05	4e-05	6.000000000000001e-05	8e-05	0.0001	0.00012000000000000002	0.00014000000000000001	0.00016	0.00018	0.0002	0.00022	0.00024000000000000003	0.00026000000000000003	0.00028000000000000003	0.00030000000000000003	0.00032	0.00034	0.00036	0.00038	0.0004	0.00042	0.00044	0.00046	0.00048000000000000007	0.0005	0.0005200000000000001	0.00054	0.0005600000000000001	0.00058	0.0006000000000000001	0.00062	0.00064	0.0006600000000000001	0.00068	0.0007000000000000001	0.00072	0.0007400000000000001	0.00076	0.0007800000000000001	0.0008	0.0008200000000000001	0.00084	0.0008600000000000001	0.00088	0.0009000000000000001	0.00092	0.0009400000000000001	0.0009600000000000001
Figure1C tlx3 sweep 7 membrane voltage(V)	-5.681745e-06	2.556599e-05	-5.681745e-06	-3.692948e-05	2.556599e-05	5.6821176e-05	5.6821176e-05	2.556599e-05	-5.681745e-06	2.556599e-05	-3.692948e-05	2.556599e-05	-5.681745e-06	-5.681745e-06	-3.692948e-05	-5.681745e-06	2.556599e-05	-3.692948e-05	-5.681745e-06	-6.8184665e-05	-3.692948e-05	-3.692948e-05	-5.681745e-06	-5.681745e-06	-3.692948e-05	-3.692948e-05	-9.94324e-05	-5.681745e-06	-5.681745e-06	5.6821176e-05	-5.681745e-06	2.556599e-05	2.556599e-05	-5.681745e-06	2.556599e-05	-5.681745e-06	-5.681745e-06	-3.692948e-05	-5.681745e-06	2.556599e-05	2.556599e-05	5.6821176e-05	2.556599e-05	5.6821176e-05	-5.681745e-06	5.6821176e-05	-5.681745e-06	-5.681745e-06	5.6821176e-05
Figure1C tlx3 sweep 8 time(s)	0.0	2e-05	4e-05	6.000000000000001e-05	8e-05	0.0001	0.00012000000000000002	0.00014000000000000001	0.00016	0.00018	0.0002	0.00022	0.00024000000000000003	0.00026000000000000003	0.00028000000000000003	0.00030000000000000003	0.00032	0.00034	0.00036	0.00038	0.0004	0.00042	0.00044	0.00046	0.00048000000000000007	0.0005	0.0005200000000000001	0.00054	0.0005600000000000001	0.00058	0.0006000000000000001	0.00062	0.00064	0.0006600000000000001	0.00068	0.0007000000000000001	0.00072	0.0007400000000000001	0.00076	0.0007800000000000001	0.0008	0.0008200000000000001	0.00084	0.0008600000000000001	0.00088	0.0009000000000000001	0.00092	0.0009400000000000001	0.0009600000000000001
Figure1C tlx3 sweep 8 membrane voltage(V)	-5.82356e-05	-5.82356e-05	-5.82356e-05	-2.6987866e-05	4.2598695e-06	4.2598695e-06	-2.6987866e-05	-2.6987866e-05	-5.82356e-05	-2.6987866e-05	6.676279e-05	6.676279e-05	4.2598695e-06	9.8010525e-05	6.676279e-05	6.676279e-05	9.8010525e-05	6.676279e-05	9.8010525e-05	4.2598695e-06	4.2598695e-06	6.676279e-05	6.676279e-05	4.2598695e-06	-2.6987866e-05	6.676279e-05	4.2598695e-06	-2.6987866e-05	6.676279e-05	4.2598695e-06	-2.6987866e-05	-2.6987866e-05	-2.6987866e-05	-2.6987866e-05	6.676279e-05	-5.82356e-05	-2.6987866e-05	-2.6987866e-05	-2.6987866e-05	4.2598695e-06	-2.6987866e-05	-2.6987866e-05	6.676279e-05	-2.6987866e-05	4.2598695e-06	-5.82356e-05	4.2598695e-06	-5.82356e-05	-5.82356e-05
Figure1C tlx3 sweep 9 time(s)	0.0	2e-05	4e-05	6.000000000000001e-05	8e-05	0.0001	0.00012000000000000002	0.00014000000000000001	0.00016	0.00018	0.0002	0.00022	0.00024000000000000003	0.00026000000000000003	0.00028000000000000003	0.00030000000000000003	0.00032	0.00034	0.00036	0.00038	0.0004	0.00042	0.00044	0.00046	0.00048000000000000007	0.0005	0.0005200000000000001	0.00054	0.0005600000000000001	0.00058	0.0006000000000000001	0.00062	0.00064	0.0006600000000000001	0.00068	0.0007000000000000001	0.00072	0.0007400000000000001	0.00076	0.0007800000000000001	0.0008	0.0008200000000000001	0.00084	0.0008600000000000001	0.00088	0.0009000000000000001	0.00092	0.0009400000000000001	0.0009600000000000001
Figure1C tlx3 sweep 9 membrane voltage(V)	3.4803863e-05	3.5561281e-06	3.5561281e-06	3.4803863e-05	3.4803863e-05	3.5561281e-06	3.4803863e-05	3.4803863e-05	3.4803863e-05	3.4803863e-05	3.5561281e-06	6.60516e-05	3.5561281e-06	3.5561281e-06	3.5561281e-06	3.4803863e-05	3.4803863e-05	-2.7699058e-05	-2.7699058e-05	-2.7699058e-05	-2.7699058e-05	-2.7699058e-05	-2.7699058e-05	-2.7699058e-05	3.5561281e-06	-2.7699058e-05	3.5561281e-06	3.4803863e-05	6.60516e-05	6.60516e-05	-2.7699058e-05	9.730679e-05	6.60516e-05	6.60516e-05	3.4803863e-05	6.60516e-05	6.60516e-05	3.5561281e-06	6.60516e-05	6.60516e-05	3.5561281e-06	3.4803863e-05	6.60516e-05	6.60516e-05	3.4803863e-05	6.60516e-05	3.4803863e-05	3.4803863e-05	3.5561281e-06
Figure1C tlx3 sweep 10 time(s)	0.0	2e-05	4e-05	6.000000000000001e-05	8e-05	0.0001	0.00012000000000000002	0.00014000000000000001	0.00016	0.00018	0.0002	0.00022	0.00024000000000000003	0.00026000000000000003	0.00028000000000000003	0.00030000000000000003	0.00032	0.00034	0.00036	0.00038	0.0004	0.00042	0.00044	0.00046	0.00048000000000000007	0.0005	0.0005200000000000001	0.00054	0.0005600000000000001	0.00058	0.0006000000000000001	0.00062	0.00064	0.0006600000000000001	0.00068	0.0007000000000000001	0.00072	0.0007400000000000001	0.00076	0.0007800000000000001	0.0008	0.0008200000000000001	0.00084	0.0008600000000000001	0.00088	0.0009000000000000001	0.00092	0.0009400000000000001	0.0009600000000000001
Figure1C tlx3 sweep 10 membrane voltage(V)	-6.250292e-05	-6.250292e-05	-9.3750656e-05	-3.1247735e-05	-9.3750656e-05	-3.1247735e-05	-0.00015625358	-0.00012499839	-9.3750656e-05	-9.3750656e-05	-3.1247735e-05	-6.250292e-05	-6.250292e-05	-9.3750656e-05	-0.00012499839	-3.1247735e-05	-0.00012499839	-0.00012499839	-9.3750656e-05	-0.00012499839	-0.00015625358	-0.00012499839	-0.00015625358	-0.00028125197	-0.00012499839	-9.3750656e-05	-0.00012499839	-0.00015625358	-0.00025000423	-9.3750656e-05	-6.250292e-05	-9.3750656e-05	-9.3750656e-05	-9.3750656e-05	-9.3750656e-05	-6.250292e-05	-6.250292e-05	-9.3750656e-05	-0.00012499839	-9.3750656e-05	-9.3750656e-05	-9.3750656e-05	-9.3750656e-05	-6.250292e-05	-9.3750656e-05	-0.00015625358	-0.00012499839	-0.00012499839	-9.3750656e-05
Figure1C tlx3 sweep 11 time(s)	0.0	2e-05	4e-05	6.000000000000001e-05	8e-05	0.0001	0.00012000000000000002	0.00014000000000000001	0.00016	0.00018	0.0002	0.00022	0.00024000000000000003	0.00026000000000000003	0.00028000000000000003	0.00030000000000000003	0.00032	0.00034	0.00036	0.00038	0.0004	0.00042	0.00044	0.00046	0.00048000000000000007	0.0005	0.0005200000000000001	0.00054	0.0005600000000000001	0.00058	0.0006000000000000001	0.00062	0.00064	0.0006600000000000001	0.00068	0.0007000000000000001	0.00072	0.0007400000000000001	0.00076	0.0007800000000000001	0.0008	0.0008200000000000001	0.00084	0.0008600000000000001	0.00088	0.0009000000000000001	0.00092	0.0009400000000000001	0.0009600000000000001
Figure1C tlx3 sweep 11 membrane voltage(V)	2.1281567e-06	2.1281567e-06	6.463108e-05	2.1281567e-06	2.1281567e-06	3.338334e-05	6.463108e-05	2.1281567e-06	2.1281567e-06	2.1281567e-06	2.1281567e-06	2.1281567e-06	3.338334e-05	2.1281567e-06	6.463108e-05	2.1281567e-06	2.1281567e-06	3.338334e-05	2.1281567e-06	-9.1622496e-05	3.338334e-05	3.338334e-05	3.338334e-05	6.463108e-05	2.1281567e-06	2.1281567e-06	3.338334e-05	2.1281567e-06	-0.00012287023	3.338334e-05	-6.0367314e-05	2.1281567e-06	6.463108e-05	2.1281567e-06	3.338334e-05	2.1281567e-06	2.1281567e-06	6.463108e-05	2.1281567e-06	2.1281567e-06	2.1281567e-06	3.338334e-05	3.338334e-05	6.463108e-05	3.338334e-05	-6.0367314e-05	2.1281567e-06	3.338334e-05	-6.0367314e-05
Figure1C tlx3 sweep 12 time(s)	0.0	2e-05	4e-05	6.000000000000001e-05	8e-05	0.0001	0.00012000000000000002	0.00014000000000000001	0.00016	0.00018	0.0002	0.00022	0.00024000000000000003	0.00026000000000000003	0.00028000000000000003	0.00030000000000000003	0.00032	0.00034	0.00036	0.00038	0.0004	0.00042	0.00044	0.00046	0.00048000000000000007	0.0005	0.0005200000000000001	0.00054	0.0005600000000000001	0.00058	0.0006000000000000001	0.00062	0.00064	0.0006600000000000001	0.00068	0.0007000000000000001	0.00072	0.0007400000000000001	0.00076	0.0007800000000000001	0.0008	0.0008200000000000001	0.00084	0.0008600000000000001	0.00088	0.0009000000000000001	0.00092	0.0009400000000000001	0.0009600000000000001
Figure1C tlx3 sweep 12 membrane voltage(V)	-4.2613933e-06	-4.2613933e-06	-6.676431e-05	-3.550913e-05	2.6986341e-05	-4.2613933e-06	-4.2613933e-06	-4.2613933e-06	-4.2613933e-06	2.6986341e-05	2.6986341e-05	-4.2613933e-06	2.6986341e-05	5.8241527e-05	-4.2613933e-06	2.6986341e-05	2.6986341e-05	2.6986341e-05	-4.2613933e-06	-4.2613933e-06	-4.2613933e-06	-3.550913e-05	-4.2613933e-06	-3.550913e-05	2.6986341e-05	2.6986341e-05	-6.676431e-05	2.6986341e-05	-4.2613933e-06	-3.550913e-05	-4.2613933e-06	-6.676431e-05	-3.550913e-05	-3.550913e-05	-4.2613933e-06	-6.676431e-05	-4.2613933e-06	-4.2613933e-06	-4.2613933e-06	2.6986341e-05	-3.550913e-05	2.6986341e-05	-4.2613933e-06	-3.550913e-05	2.6986341e-05	5.8241527e-05	2.6986341e-05	2.6986341e-05	2.6986341e-05
Figure1C tlx3 sweep 13 time(s)	0.0	2e-05	4e-05	6.000000000000001e-05	8e-05	0.0001	0.00012000000000000002	0.00014000000000000001	0.00016	0.00018	0.0002	0.00022	0.00024000000000000003	0.00026000000000000003	0.00028000000000000003	0.00030000000000000003	0.00032	0.00034	0.00036	0.00038	0.0004	0.00042	0.00044	0.00046	0.00048000000000000007	0.0005	0.0005200000000000001	0.00054	0.0005600000000000001	0.00058	0.0006000000000000001	0.00062	0.00064	0.0006600000000000001	0.00068	0.0007000000000000001	0.00072	0.0007400000000000001	0.00076	0.0007800000000000001	0.0008	0.0008200000000000001	0.00084	0.0008600000000000001	0.00088	0.0009000000000000001	0.00092	0.0009400000000000001	0.0009600000000000001
Figure1C tlx3 sweep 13 membrane voltage(V)	3.4803863e-05	3.5561281e-06	3.4803863e-05	3.4803863e-05	3.5561281e-06	3.4803863e-05	6.60516e-05	3.4803863e-05	6.60516e-05	9.730679e-05	6.60516e-05	6.60516e-05	9.730679e-05	6.60516e-05	3.5561281e-06	6.60516e-05	0.00015980225	6.60516e-05	3.5561281e-06	3.5561281e-06	6.60516e-05	3.5561281e-06	3.5561281e-06	3.4803863e-05	3.4803863e-05	-2.7699058e-05	-2.7699058e-05	3.5561281e-06	3.5561281e-06	3.5561281e-06	3.5561281e-06	3.5561281e-06	3.4803863e-05	-5.8946793e-05	3.4803863e-05	3.5561281e-06	3.4803863e-05	6.60516e-05	3.5561281e-06	3.5561281e-06	-2.7699058e-05	-5.8946793e-05	3.5561281e-06	3.5561281e-06	6.60516e-05	3.4803863e-05	3.4803863e-05	6.60516e-05	3.5561281e-06
Figure1C tlx3 sweep 14 time(s)	0.0	2e-05	4e-05	6.000000000000001e-05	8e-05	0.0001	0.00012000000000000002	0.00014000000000000001	0.00016	0.00018	0.0002	0.00022	0.00024000000000000003	0.00026000000000000003	0.00028000000000000003	0.00030000000000000003	0.00032	0.00034	0.00036	0.00038	0.0004	0.00042	0.00044	0.00046	0.00048000000000000007	0.0005	0.0005200000000000001	0.00054	0.0005600000000000001	0.00058	0.0006000000000000001	0.00062	0.00064	0.0006600000000000001	0.00068	0.0007000000000000001	0.00072	0.0007400000000000001	0.00076	0.0007800000000000001	0.0008	0.0008200000000000001	0.00084	0.0008600000000000001	0.00088	0.0009000000000000001	0.00092	0.0009400000000000001	0.0009600000000000001
Figure1C tlx3 sweep 14 membrane voltage(V)	-4.2598695e-06	-6.675534e-05	-9.8010525e-05	-9.8010525e-05	2.6987866e-05	-4.2598695e-06	-4.2598695e-06	2.6987866e-05	2.6987866e-05	-4.2598695e-06	-4.2598695e-06	2.6987866e-05	5.824305e-05	2.6987866e-05	2.6987866e-05	8.9490786e-05	5.824305e-05	2.6987866e-05	8.9490786e-05	2.6987866e-05	2.6987866e-05	5.824305e-05	5.824305e-05	-4.2598695e-06	2.6987866e-05	5.824305e-05	-4.2598695e-06	2.6987866e-05	5.824305e-05	5.824305e-05	5.824305e-05	5.824305e-05	2.6987866e-05	5.824305e-05	2.6987866e-05	2.6987866e-05	-4.2598695e-06	-4.2598695e-06	-4.2598695e-06	-4.2598695e-06	2.6987866e-05	2.6987866e-05	2.6987866e-05	-4.2598695e-06	2.6987866e-05	5.824305e-05	2.6987866e-05	-3.5507604e-05	2.6987866e-05
Figure1C tlx3 sweep 15 time(s)	0.0	2e-05	4e-05	6.000000000000001e-05	8e-05	0.0001	0.00012000000000000002	0.00014000000000000001	0.00016	0.00018	0.0002	0.00022	0.00024000000000000003	0.00026000000000000003	0.00028000000000000003	0.00030000000000000003	0.00032	0.00034	0.00036	0.00038	0.0004	0.00042	0.00044	0.00046	0.00048000000000000007	0.0005	0.0005200000000000001	0.00054	0.0005600000000000001	0.00058	0.0006000000000000001	0.00062	0.00064	0.0006600000000000001	0.00068	0.0007000000000000001	0.00072	0.0007400000000000001	0.00076	0.0007800000000000001	0.0008	0.0008200000000000001	0.00084	0.0008600000000000001	0.00088	0.0009000000000000001	0.00092	0.0009400000000000001	0.0009600000000000001
Figure1C tlx3 sweep 15 membrane voltage(V)	3.6933376e-05	-2.5569547e-05	5.678189e-06	3.6933376e-05	5.678189e-06	3.6933376e-05	-2.5569547e-05	5.678189e-06	-2.5569547e-05	3.6933376e-05	5.678189e-06	3.6933376e-05	-2.5569547e-05	-2.5569547e-05	5.678189e-06	5.678189e-06	-5.681728e-05	5.678189e-06	5.678189e-06	5.678189e-06	-5.681728e-05	5.678189e-06	-5.681728e-05	-8.807247e-05	-5.681728e-05	-0.000119320204	-2.5569547e-05	-2.5569547e-05	-2.5569547e-05	-8.807247e-05	3.6933376e-05	-2.5569547e-05	-2.5569547e-05	5.678189e-06	5.678189e-06	-2.5569547e-05	-2.5569547e-05	-2.5569547e-05	-5.681728e-05	-2.5569547e-05	-2.5569547e-05	5.678189e-06	5.678189e-06	5.678189e-06	-2.5569547e-05	-2.5569547e-05	5.678189e-06	-8.807247e-05	-2.5569547e-05
Figure1C tlx3 sweep 16 time(s)	0.0	2e-05	4e-05	6.000000000000001e-05	8e-05	0.0001	0.00012000000000000002	0.00014000000000000001	0.00016	0.00018	0.0002	0.00022	0.00024000000000000003	0.00026000000000000003	0.00028000000000000003	0.00030000000000000003	0.00032	0.00034	0.00036	0.00038	0.0004	0.00042	0.00044	0.00046	0.00048000000000000007	0.0005	0.0005200000000000001	0.00054	0.0005600000000000001	0.00058	0.0006000000000000001	0.00062	0.00064	0.0006600000000000001	0.00068	0.0007000000000000001	0.00072	0.0007400000000000001	0.00076	0.0007800000000000001	0.0008	0.0008200000000000001	0.00084	0.0008600000000000001	0.00088	0.0009000000000000001	0.00092	0.0009400000000000001	0.0009600000000000001
Figure1C tlx3 sweep 16 membrane voltage(V)	-2.9118055e-05	-2.9118055e-05	3.3377415e-05	2.1296808e-06	2.1296808e-06	2.1296808e-06	3.3377415e-05	3.3377415e-05	2.1296808e-06	-2.9118055e-05	-2.9118055e-05	-2.9118055e-05	3.3377415e-05	2.1296808e-06	2.1296808e-06	-2.9118055e-05	-2.9118055e-05	3.3377415e-05	2.1296808e-06	6.46326e-05	3.3377415e-05	2.1296808e-06	3.3377415e-05	2.1296808e-06	2.1296808e-06	-2.9118055e-05	-2.9118055e-05	2.1296808e-06	2.1296808e-06	-2.9118055e-05	3.3377415e-05	-6.037324e-05	-2.9118055e-05	2.1296808e-06	2.1296808e-06	-2.9118055e-05	6.46326e-05	6.46326e-05	3.3377415e-05	3.3377415e-05	2.1296808e-06	2.1296808e-06	3.3377415e-05	2.1296808e-06	6.46326e-05	-2.9118055e-05	3.3377415e-05	2.1296808e-06	3.3377415e-05
Figure1C tlx3 sweep 17 time(s)	0.0	2e-05	4e-05	6.000000000000001e-05	8e-05	0.0001	0.00012000000000000002	0.00014000000000000001	0.00016	0.00018	0.0002	0.00022	0.00024000000000000003	0.00026000000000000003	0.00028000000000000003	0.00030000000000000003	0.00032	0.00034	0.00036	0.00038	0.0004	0.00042	0.00044	0.00046	0.00048000000000000007	0.0005	0.0005200000000000001	0.00054	0.0005600000000000001	0.00058	0.0006000000000000001	0.00062	0.00064	0.0006600000000000001	0.00068	0.0007000000000000001	0.00072	0.0007400000000000001	0.00076	0.0007800000000000001	0.0008	0.0008200000000000001	0.00084	0.0008600000000000001	0.00088	0.0009000000000000001	0.00092	0.0009400000000000001	0.0009600000000000001
Figure1C tlx3 sweep 17 membrane voltage(V)	9.233267e-05	6.107749e-05	0.00012358041	9.233267e-05	2.9829755e-05	6.107749e-05	2.9829755e-05	6.107749e-05	9.233267e-05	9.233267e-05	6.107749e-05	-1.4179809e-06	6.107749e-05	6.107749e-05	9.233267e-05	9.233267e-05	2.9829755e-05	9.233267e-05	6.107749e-05	-1.4179809e-06	-1.4179809e-06	2.9829755e-05	-1.4179809e-06	-1.4179809e-06	-3.2673168e-05	-1.4179809e-06	-1.4179809e-06	-1.4179809e-06	-1.4179809e-06	2.9829755e-05	6.107749e-05	2.9829755e-05	-1.4179809e-06	2.9829755e-05	-1.4179809e-06	2.9829755e-05	-3.2673168e-05	6.107749e-05	9.233267e-05	-1.4179809e-06	2.9829755e-05	6.107749e-05	-3.2673168e-05	-1.4179809e-06	6.107749e-05	6.107749e-05	6.107749e-05	6.107749e-05	6.107749e-05
Figure1C tlx3 sweep 18 time(s)	0.0	2e-05	4e-05	6.000000000000001e-05	8e-05	0.0001	0.00012000000000000002	0.00014000000000000001	0.00016	0.00018	0.0002	0.00022	0.00024000000000000003	0.00026000000000000003	0.00028000000000000003	0.00030000000000000003	0.00032	0.00034	0.00036	0.00038	0.0004	0.00042	0.00044	0.00046	0.00048000000000000007	0.0005	0.0005200000000000001	0.00054	0.0005600000000000001	0.00058	0.0006000000000000001	0.00062	0.00064	0.0006600000000000001	0.00068	0.0007000000000000001	0.00072	0.0007400000000000001	0.00076	0.0007800000000000001	0.0008	0.0008200000000000001	0.00084	0.0008600000000000001	0.00088	0.0009000000000000001	0.00092	0.0009400000000000001	0.0009600000000000001
Figure1C tlx3 sweep 18 membrane voltage(V)	-3.0538577e-05	3.1956894e-05	7.091598e-07	7.091598e-07	3.1956894e-05	7.091598e-07	7.091598e-07	7.091598e-07	7.091598e-07	7.091598e-07	3.1956894e-05	3.1956894e-05	7.091598e-07	7.091598e-07	7.091598e-07	7.091598e-07	-3.0538577e-05	3.1956894e-05	6.321208e-05	3.1956894e-05	6.321208e-05	3.1956894e-05	-3.0538577e-05	3.1956894e-05	3.1956894e-05	6.321208e-05	3.1956894e-05	3.1956894e-05	7.091598e-07	3.1956894e-05	3.1956894e-05	7.091598e-07	3.1956894e-05	7.091598e-07	7.091598e-07	6.321208e-05	-6.179376e-05	3.1956894e-05	3.1956894e-05	3.1956894e-05	3.1956894e-05	7.091598e-07	6.321208e-05	3.1956894e-05	3.1956894e-05	7.091598e-07	-3.0538577e-05	3.1956894e-05	7.091598e-07
Figure1C tlx3 sweep 19 time(s)	0.0	2e-05	4e-05	6.000000000000001e-05	8e-05	0.0001	0.00012000000000000002	0.00014000000000000001	0.00016	0.00018	0.0002	0.00022	0.00024000000000000003	0.00026000000000000003	0.00028000000000000003	0.00030000000000000003	0.00032	0.00034	0.00036	0.00038	0.0004	0.00042	0.00044	0.00046	0.00048000000000000007	0.0005	0.0005200000000000001	0.00054	0.0005600000000000001	0.00058	0.0006000000000000001	0.00062	0.00064	0.0006600000000000001	0.00068	0.0007000000000000001	0.00072	0.0007400000000000001	0.00076	0.0007800000000000001	0.0008	0.0008200000000000001	0.00084	0.0008600000000000001	0.00088	0.0009000000000000001	0.00092	0.0009400000000000001	0.0009600000000000001
Figure1C tlx3 sweep 19 membrane voltage(V)	2.8408725e-05	2.8408725e-05	5.965646e-05	0.00012215938	5.965646e-05	-2.8390098e-06	0.00012215938	-3.4086745e-05	-6.5341934e-05	-2.8390098e-06	-3.4086745e-05	-2.8390098e-06	-3.4086745e-05	-2.8390098e-06	-2.8390098e-06	-2.8390098e-06	2.8408725e-05	-2.8390098e-06	2.8408725e-05	2.8408725e-05	-3.4086745e-05	-2.8390098e-06	-2.8390098e-06	5.965646e-05	2.8408725e-05	-3.4086745e-05	5.965646e-05	2.8408725e-05	2.8408725e-05	9.091164e-05	5.965646e-05	-3.4086745e-05	2.8408725e-05	2.8408725e-05	2.8408725e-05	2.8408725e-05	-2.8390098e-06	-2.8390098e-06	2.8408725e-05	5.965646e-05	5.965646e-05	2.8408725e-05	-2.8390098e-06	2.8408725e-05	2.8408725e-05	5.965646e-05	2.8408725e-05	-2.8390098e-06	5.965646e-05
Figure1C tlx3 sweep 20 time(s)	0.0	2e-05	4e-05	6.000000000000001e-05	8e-05	0.0001	0.00012000000000000002	0.00014000000000000001	0.00016	0.00018	0.0002	0.00022	0.00024000000000000003	0.00026000000000000003	0.00028000000000000003	0.00030000000000000003	0.00032	0.00034	0.00036	0.00038	0.0004	0.00042	0.00044	0.00046	0.00048000000000000007	0.0005	0.0005200000000000001	0.00054	0.0005600000000000001	0.00058	0.0006000000000000001	0.00062	0.00064	0.0006600000000000001	0.00068	0.0007000000000000001	0.00072	0.0007400000000000001	0.00076	0.0007800000000000001	0.0008	0.0008200000000000001	0.00084	0.0008600000000000001	0.00088	0.0009000000000000001	0.00092	0.0009400000000000001	0.0009600000000000001
Figure1C tlx3 sweep 20 membrane voltage(V)	-2.7699058e-05	3.4796412e-05	3.5486776e-06	3.5486776e-06	-2.7699058e-05	-2.7699058e-05	-2.7699058e-05	3.4796412e-05	3.4796412e-05	3.4796412e-05	6.60516e-05	-5.8946793e-05	3.4796412e-05	0.00012854706	0.00012854706	0.00012854706	3.4796412e-05	6.60516e-05	3.5486776e-06	3.5486776e-06	-2.7699058e-05	3.4796412e-05	-2.7699058e-05	-5.8946793e-05	3.5486776e-06	6.60516e-05	0.00012854706	3.5486776e-06	3.5486776e-06	0.00012854706	3.4796412e-05	3.5486776e-06	3.5486776e-06	3.5486776e-06	3.5486776e-06	-9.0201975e-05	3.5486776e-06	-2.7699058e-05	3.5486776e-06	-2.7699058e-05	-2.7699058e-05	-5.8946793e-05	-2.7699058e-05	3.5486776e-06	-5.8946793e-05	3.5486776e-06	-2.7699058e-05	-9.0201975e-05	-2.7699058e-05
Figure1C tlx3 sweep 21 time(s)	0.0	2e-05	4e-05	6.000000000000001e-05	8e-05	0.0001	0.00012000000000000002	0.00014000000000000001	0.00016	0.00018	0.0002	0.00022	0.00024000000000000003	0.00026000000000000003	0.00028000000000000003	0.00030000000000000003	0.00032	0.00034	0.00036	0.00038	0.0004	0.00042	0.00044	0.00046	0.00048000000000000007	0.0005	0.0005200000000000001	0.00054	0.0005600000000000001	0.00058	0.0006000000000000001	0.00062	0.00064	0.0006600000000000001	0.00068	0.0007000000000000001	0.00072	0.0007400000000000001	0.00076	0.0007800000000000001	0.0008	0.0008200000000000001	0.00084	0.0008600000000000001	0.00088	0.0009000000000000001	0.00092	0.0009400000000000001	0.0009600000000000001
Figure1C tlx3 sweep 21 membrane voltage(V)	6.0364775e-05	9.161996e-05	9.161996e-05	9.161996e-05	6.0364775e-05	6.0364775e-05	6.0364775e-05	9.161996e-05	9.161996e-05	2.9117038e-05	6.0364775e-05	6.0364775e-05	6.0364775e-05	0.0001228677	2.9117038e-05	6.0364775e-05	6.0364775e-05	6.0364775e-05	9.161996e-05	9.161996e-05	6.0364775e-05	6.0364775e-05	6.0364775e-05	6.0364775e-05	9.161996e-05	2.9117038e-05	2.9117038e-05	-2.1306967e-06	2.9117038e-05	6.0364775e-05	9.161996e-05	0.0001228677	6.0364775e-05	9.161996e-05	9.161996e-05	6.0364775e-05	-2.1306967e-06	9.161996e-05	6.0364775e-05	6.0364775e-05	9.161996e-05	6.0364775e-05	6.0364775e-05	-2.1306967e-06	-2.1306967e-06	6.0364775e-05	-3.337843e-05	6.0364775e-05	9.161996e-05
Figure1C tlx3 sweep 22 time(s)	0.0	2e-05	4e-05	6.000000000000001e-05	8e-05	0.0001	0.00012000000000000002	0.00014000000000000001	0.00016	0.00018	0.0002	0.00022	0.00024000000000000003	0.00026000000000000003	0.00028000000000000003	0.00030000000000000003	0.00032	0.00034	0.00036	0.00038	0.0004	0.00042	0.00044	0.00046	0.00048000000000000007	0.0005	0.0005200000000000001	0.00054	0.0005600000000000001	0.00058	0.0006000000000000001	0.00062	0.00064	0.0006600000000000001	0.00068	0.0007000000000000001	0.00072	0.0007400000000000001	0.00076	0.0007800000000000001	0.0008	0.0008200000000000001	0.00084	0.0008600000000000001	0.00088	0.0009000000000000001	0.00092	0.0009400000000000001	0.0009600000000000001
Figure1C tlx3 sweep 22 membrane voltage(V)	-2.1281567e-06	-2.1281567e-06	-2.1281567e-06	-3.338334e-05	6.0367314e-05	2.9119577e-05	2.9119577e-05	-2.1281567e-06	-2.1281567e-06	-2.1281567e-06	-2.1281567e-06	-6.463108e-05	-3.338334e-05	-3.338334e-05	-3.338334e-05	-2.1281567e-06	2.9119577e-05	-2.1281567e-06	-3.338334e-05	-3.338334e-05	-3.338334e-05	-3.338334e-05	2.9119577e-05	2.9119577e-05	2.9119577e-05	2.9119577e-05	-2.1281567e-06	-2.1281567e-06	6.0367314e-05	2.9119577e-05	-2.1281567e-06	-2.1281567e-06	2.9119577e-05	2.9119577e-05	-3.338334e-05	2.9119577e-05	-6.463108e-05	-3.338334e-05	-3.338334e-05	-6.463108e-05	2.9119577e-05	-9.5878815e-05	-3.338334e-05	-2.1281567e-06	-6.463108e-05	-3.338334e-05	-2.1281567e-06	-2.1281567e-06	2.9119577e-05
Figure1C tlx3 sweep 23 time(s)	0.0	2e-05	4e-05	6.000000000000001e-05	8e-05	0.0001	0.00012000000000000002	0.00014000000000000001	0.00016	0.00018	0.0002	0.00022	0.00024000000000000003	0.00026000000000000003	0.00028000000000000003	0.00030000000000000003	0.00032	0.00034	0.00036	0.00038	0.0004	0.00042	0.00044	0.00046	0.00048000000000000007	0.0005	0.0005200000000000001	0.00054	0.0005600000000000001	0.00058	0.0006000000000000001	0.00062	0.00064	0.0006600000000000001	0.00068	0.0007000000000000001	0.00072	0.0007400000000000001	0.00076	0.0007800000000000001	0.0008	0.0008200000000000001	0.00084	0.0008600000000000001	0.00088	0.0009000000000000001	0.00092	0.0009400000000000001	0.0009600000000000001
Figure1C tlx3 sweep 23 membrane voltage(V)	-7.091598e-07	-7.091598e-07	-7.091598e-07	-7.091598e-07	-7.091598e-07	-7.091598e-07	-3.1956894e-05	-3.1956894e-05	3.0546027e-05	3.0546027e-05	3.0546027e-05	3.0546027e-05	9.30415e-05	3.0546027e-05	6.179376e-05	9.30415e-05	3.0546027e-05	-3.1956894e-05	-7.091598e-07	-3.1956894e-05	3.0546027e-05	-3.1956894e-05	-7.091598e-07	3.0546027e-05	-7.091598e-07	6.179376e-05	-3.1956894e-05	-3.1956894e-05	-7.091598e-07	-7.091598e-07	-3.1956894e-05	6.179376e-05	-7.091598e-07	6.179376e-05	6.179376e-05	9.30415e-05	-7.091598e-07	-7.091598e-07	-7.091598e-07	-7.091598e-07	3.0546027e-05	-3.1956894e-05	-7.091598e-07	3.0546027e-05	-7.091598e-07	-7.091598e-07	-7.091598e-07	3.0546027e-05	-6.320463e-05
Figure1C tlx3 sweep 24 time(s)	0.0	2e-05	4e-05	6.000000000000001e-05	8e-05	0.0001	0.00012000000000000002	0.00014000000000000001	0.00016	0.00018	0.0002	0.00022	0.00024000000000000003	0.00026000000000000003	0.00028000000000000003	0.00030000000000000003	0.00032	0.00034	0.00036	0.00038	0.0004	0.00042	0.00044	0.00046	0.00048000000000000007	0.0005	0.0005200000000000001	0.00054	0.0005600000000000001	0.00058	0.0006000000000000001	0.00062	0.00064	0.0006600000000000001	0.00068	0.0007000000000000001	0.00072	0.0007400000000000001	0.00076	0.0007800000000000001	0.0008	0.0008200000000000001	0.00084	0.0008600000000000001	0.00088	0.0009000000000000001	0.00092	0.0009400000000000001	0.0009600000000000001
Figure1C tlx3 sweep 24 membrane voltage(V)	-5.965646e-05	-5.965646e-05	2.8390098e-06	-2.8408725e-05	2.8390098e-06	2.8390098e-06	3.4094195e-05	3.4094195e-05	-0.00012215938	-2.8408725e-05	2.8390098e-06	2.8390098e-06	2.8390098e-06	-2.8408725e-05	2.8390098e-06	-5.965646e-05	3.4094195e-05	3.4094195e-05	2.8390098e-06	-2.8408725e-05	-2.8408725e-05	-2.8408725e-05	-2.8408725e-05	3.4094195e-05	-2.8408725e-05	-5.965646e-05	3.4094195e-05	-2.8408725e-05	2.8390098e-06	3.4094195e-05	3.4094195e-05	3.4094195e-05	2.8390098e-06	2.8390098e-06	6.5341934e-05	3.4094195e-05	2.8390098e-06	2.8390098e-06	2.8390098e-06	2.8390098e-06	3.4094195e-05	-2.8408725e-05	2.8390098e-06	6.5341934e-05	2.8390098e-06	6.5341934e-05	-2.8408725e-05	2.8390098e-06	3.4094195e-05
Figure1C tlx3 sweep 25 time(s)	0.0	2e-05	4e-05	6.000000000000001e-05	8e-05	0.0001	0.00012000000000000002	0.00014000000000000001	0.00016	0.00018	0.0002	0.00022	0.00024000000000000003	0.00026000000000000003	0.00028000000000000003	0.00030000000000000003	0.00032	0.00034	0.00036	0.00038	0.0004	0.00042	0.00044	0.00046	0.00048000000000000007	0.0005	0.0005200000000000001	0.00054	0.0005600000000000001	0.00058	0.0006000000000000001	0.00062	0.00064	0.0006600000000000001	0.00068	0.0007000000000000001	0.00072	0.0007400000000000001	0.00076	0.0007800000000000001	0.0008	0.0008200000000000001	0.00084	0.0008600000000000001	0.00088	0.0009000000000000001	0.00092	0.0009400000000000001	0.0009600000000000001
Figure1C tlx3 sweep 25 membrane voltage(V)	-3.0538577e-05	7.091598e-07	3.1964344e-05	3.1964344e-05	3.1964344e-05	-3.0538577e-05	7.091598e-07	7.091598e-07	3.1964344e-05	7.091598e-07	-3.0538577e-05	-3.0538577e-05	7.091598e-07	3.1964344e-05	-3.0538577e-05	6.321208e-05	6.321208e-05	7.091598e-07	-6.178631e-05	7.091598e-07	-3.0538577e-05	7.091598e-07	3.1964344e-05	7.091598e-07	7.091598e-07	-3.0538577e-05	-6.178631e-05	3.1964344e-05	-6.178631e-05	-3.0538577e-05	-3.0538577e-05	-3.0538577e-05	7.091598e-07	7.091598e-07	-6.178631e-05	-3.0538577e-05	-6.178631e-05	-6.178631e-05	-3.0538577e-05	-6.178631e-05	-6.178631e-05	7.091598e-07	7.091598e-07	-3.0538577e-05	-3.0538577e-05	-3.0538577e-05	7.091598e-07	-6.178631e-05	7.091598e-07
Figure1C tlx3 sweep 26 time(s)	0.0	2e-05	4e-05	6.000000000000001e-05	8e-05	0.0001	0.00012000000000000002	0.00014000000000000001	0.00016	0.00018	0.0002	0.00022	0.00024000000000000003	0.00026000000000000003	0.00028000000000000003	0.00030000000000000003	0.00032	0.00034	0.00036	0.00038	0.0004	0.00042	0.00044	0.00046	0.00048000000000000007	0.0005	0.0005200000000000001	0.00054	0.0005600000000000001	0.00058	0.0006000000000000001	0.00062	0.00064	0.0006600000000000001	0.00068	0.0007000000000000001	0.00072	0.0007400000000000001	0.00076	0.0007800000000000001	0.0008	0.0008200000000000001	0.00084	0.0008600000000000001	0.00088	0.0009000000000000001	0.00092	0.0009400000000000001	0.0009600000000000001
Figure1C tlx3 sweep 26 membrane voltage(V)	-6.676431e-05	-4.2613933e-06	2.6986341e-05	-4.2613933e-06	2.6986341e-05	2.6986341e-05	2.6986341e-05	-4.2613933e-06	-4.2613933e-06	-4.2613933e-06	-6.676431e-05	-6.676431e-05	-6.676431e-05	-4.2613933e-06	-6.676431e-05	-4.2613933e-06	-4.2613933e-06	5.8241527e-05	5.8241527e-05	5.8241527e-05	2.6986341e-05	-4.2613933e-06	8.9489266e-05	2.6986341e-05	5.8241527e-05	2.6986341e-05	5.8241527e-05	2.6986341e-05	2.6986341e-05	2.6986341e-05	2.6986341e-05	-4.2613933e-06	-4.2613933e-06	-4.2613933e-06	2.6986341e-05	5.8241527e-05	8.9489266e-05	8.9489266e-05	5.8241527e-05	2.6986341e-05	2.6986341e-05	2.6986341e-05	8.9489266e-05	2.6986341e-05	5.8241527e-05	2.6986341e-05	2.6986341e-05	5.8241527e-05	2.6986341e-05
Figure1C tlx3 sweep 27 time(s)	0.0	2e-05	4e-05	6.000000000000001e-05	8e-05	0.0001	0.00012000000000000002	0.00014000000000000001	0.00016	0.00018	0.0002	0.00022	0.00024000000000000003	0.00026000000000000003	0.00028000000000000003	0.00030000000000000003	0.00032	0.00034	0.00036	0.00038	0.0004	0.00042	0.00044	0.00046	0.00048000000000000007	0.0005	0.0005200000000000001	0.00054	0.0005600000000000001	0.00058	0.0006000000000000001	0.00062	0.00064	0.0006600000000000001	0.00068	0.0007000000000000001	0.00072	0.0007400000000000001	0.00076	0.0007800000000000001	0.0008	0.0008200000000000001	0.00084	0.0008600000000000001	0.00088	0.0009000000000000001	0.00092	0.0009400000000000001	0.0009600000000000001
Figure1C tlx3 sweep 27 membrane voltage(V)	-7.091598e-07	6.179376e-05	3.0538577e-05	-7.091598e-07	6.179376e-05	3.0538577e-05	3.0538577e-05	6.179376e-05	9.30415e-05	6.179376e-05	6.179376e-05	3.0538577e-05	6.179376e-05	3.0538577e-05	3.0538577e-05	3.0538577e-05	6.179376e-05	6.179376e-05	3.0538577e-05	-7.091598e-07	-7.091598e-07	9.30415e-05	3.0538577e-05	-7.091598e-07	-7.091598e-07	-7.091598e-07	6.179376e-05	3.0538577e-05	-7.091598e-07	-3.1956894e-05	3.0538577e-05	3.0538577e-05	-6.321208e-05	-7.091598e-07	-3.1956894e-05	-7.091598e-07	-7.091598e-07	-7.091598e-07	-7.091598e-07	3.0538577e-05	-7.091598e-07	3.0538577e-05	-7.091598e-07	-3.1956894e-05	-7.091598e-07	3.0538577e-05	-7.091598e-07	-7.091598e-07	-6.321208e-05
Figure1C tlx3 sweep 28 time(s)	0.0	2e-05	4e-05	6.000000000000001e-05	8e-05	0.0001	0.00012000000000000002	0.00014000000000000001	0.00016	0.00018	0.0002	0.00022	0.00024000000000000003	0.00026000000000000003	0.00028000000000000003	0.00030000000000000003	0.00032	0.00034	0.00036	0.00038	0.0004	0.00042	0.00044	0.00046	0.00048000000000000007	0.0005	0.0005200000000000001	0.00054	0.0005600000000000001	0.00058	0.0006000000000000001	0.00062	0.00064	0.0006600000000000001	0.00068	0.0007000000000000001	0.00072	0.0007400000000000001	0.00076	0.0007800000000000001	0.0008	0.0008200000000000001	0.00084	0.0008600000000000001	0.00088	0.0009000000000000001	0.00092	0.0009400000000000001	0.0009600000000000001
Figure1C tlx3 sweep 28 membrane voltage(V)	-0.00015411797	2.1281567e-06	2.1281567e-06	2.1281567e-06	2.1281567e-06	3.338334e-05	6.463108e-05	3.338334e-05	3.338334e-05	3.338334e-05	3.338334e-05	3.338334e-05	6.463108e-05	3.338334e-05	6.463108e-05	3.338334e-05	3.338334e-05	2.1281567e-06	3.338334e-05	2.1281567e-06	2.1281567e-06	-9.1622496e-05	-6.0367314e-05	2.1281567e-06	2.1281567e-06	2.1281567e-06	3.338334e-05	-9.1622496e-05	-6.0367314e-05	2.1281567e-06	2.1281567e-06	3.338334e-05	-6.0367314e-05	3.338334e-05	3.338334e-05	2.1281567e-06	-6.0367314e-05	2.1281567e-06	3.338334e-05	3.338334e-05	3.338334e-05	2.1281567e-06	-0.00012287023	2.1281567e-06	3.338334e-05	-9.1622496e-05	2.1281567e-06	-9.1622496e-05	2.1281567e-06
Figure1C tlx3 sweep 29 time(s)	0.0	2e-05	4e-05	6.000000000000001e-05	8e-05	0.0001	0.00012000000000000002	0.00014000000000000001	0.00016	0.00018	0.0002	0.00022	0.00024000000000000003	0.00026000000000000003	0.00028000000000000003	0.00030000000000000003	0.00032	0.00034	0.00036	0.00038	0.0004	0.00042	0.00044	0.00046	0.00048000000000000007	0.0005	0.0005200000000000001	0.00054	0.0005600000000000001	0.00058	0.0006000000000000001	0.00062	0.00064	0.0006600000000000001	0.00068	0.0007000000000000001	0.00072	0.0007400000000000001	0.00076	0.0007800000000000001	0.0008	0.0008200000000000001	0.00084	0.0008600000000000001	0.00088	0.0009000000000000001	0.00092	0.0009400000000000001	0.0009600000000000001
Figure1C tlx3 sweep 29 membrane voltage(V)	-2.8464603e-06	5.965646e-05	-2.8464603e-06	-2.8464603e-06	-2.8464603e-06	-2.8464603e-06	2.8408725e-05	2.8408725e-05	-6.5341934e-05	-6.5341934e-05	-6.5341934e-05	-6.5341934e-05	-3.4094195e-05	2.8408725e-05	-2.8464603e-06	-2.8464603e-06	-2.8464603e-06	2.8408725e-05	2.8408725e-05	-3.4094195e-05	2.8408725e-05	-3.4094195e-05	-3.4094195e-05	-6.5341934e-05	-6.5341934e-05	-6.5341934e-05	-3.4094195e-05	-2.8464603e-06	-6.5341934e-05	-3.4094195e-05	-6.5341934e-05	-6.5341934e-05	-3.4094195e-05	-2.8464603e-06	-3.4094195e-05	2.8408725e-05	-2.8464603e-06	2.8408725e-05	-2.8464603e-06	-2.8464603e-06	-3.4094195e-05	2.8408725e-05	-3.4094195e-05	-2.8464603e-06	-2.8464603e-06	-2.8464603e-06	-6.5341934e-05	-3.4094195e-05	-3.4094195e-05
Figure1C tlx3 sweep 30 time(s)	0.0	2e-05	4e-05	6.000000000000001e-05	8e-05	0.0001	0.00012000000000000002	0.00014000000000000001	0.00016	0.00018	0.0002	0.00022	0.00024000000000000003	0.00026000000000000003	0.00028000000000000003	0.00030000000000000003	0.00032	0.00034	0.00036	0.00038	0.0004	0.00042	0.00044	0.00046	0.00048000000000000007	0.0005	0.0005200000000000001	0.00054	0.0005600000000000001	0.00058	0.0006000000000000001	0.00062	0.00064	0.0006600000000000001	0.00068	0.0007000000000000001	0.00072	0.0007400000000000001	0.00076	0.0007800000000000001	0.0008	0.0008200000000000001	0.00084	0.0008600000000000001	0.00088	0.0009000000000000001	0.00092	0.0009400000000000001	0.0009600000000000001
Figure1C tlx3 sweep 30 membrane voltage(V)	7.091598e-07	-3.0538577e-05	-3.0538577e-05	-3.0538577e-05	-6.178631e-05	-6.178631e-05	-6.178631e-05	7.091598e-07	-6.178631e-05	-3.0538577e-05	7.091598e-07	7.091598e-07	7.091598e-07	7.091598e-07	7.091598e-07	6.321208e-05	-3.0538577e-05	3.1964344e-05	-3.0538577e-05	-6.178631e-05	-3.0538577e-05	-3.0538577e-05	7.091598e-07	-3.0538577e-05	7.091598e-07	-6.178631e-05	-3.0538577e-05	-3.0538577e-05	-3.0538577e-05	-3.0538577e-05	3.1964344e-05	3.1964344e-05	3.1964344e-05	7.091598e-07	7.091598e-07	3.1964344e-05	7.091598e-07	3.1964344e-05	-3.0538577e-05	-6.178631e-05	7.091598e-07	3.1964344e-05	6.321208e-05	-3.0538577e-05	7.091598e-07	7.091598e-07	7.091598e-07	7.091598e-07	6.321208e-05
Figure1C tlx3 sweep 31 time(s)	0.0	2e-05	4e-05	6.000000000000001e-05	8e-05	0.0001	0.00012000000000000002	0.00014000000000000001	0.00016	0.00018	0.0002	0.00022	0.00024000000000000003	0.00026000000000000003	0.00028000000000000003	0.00030000000000000003	0.00032	0.00034	0.00036	0.00038	0.0004	0.00042	0.00044	0.00046	0.00048000000000000007	0.0005	0.0005200000000000001	0.00054	0.0005600000000000001	0.00058	0.0006000000000000001	0.00062	0.00064	0.0006600000000000001	0.00068	0.0007000000000000001	0.00072	0.0007400000000000001	0.00076	0.0007800000000000001	0.0008	0.0008200000000000001	0.00084	0.0008600000000000001	0.00088	0.0009000000000000001	0.00092	0.0009400000000000001	0.0009600000000000001
Figure1C tlx3 sweep 31 membrane voltage(V)	-3.8353726e-05	-3.8353726e-05	-0.00013210438	-6.960146e-05	-6.960146e-05	-6.960146e-05	-3.8353726e-05	-6.960146e-05	-0.00016335212	-7.0985407e-06	-3.8353726e-05	-3.8353726e-05	-6.960146e-05	-6.960146e-05	-0.00016335212	-6.960146e-05	-0.00013210438	-6.960146e-05	-3.8353726e-05	-6.960146e-05	-6.960146e-05	-0.00013210438	-3.8353726e-05	-0.00013210438	-3.8353726e-05	-7.0985407e-06	-3.8353726e-05	-7.0985407e-06	-6.960146e-05	-6.960146e-05	-7.0985407e-06	-3.8353726e-05	2.4149194e-05	-7.0985407e-06	-3.8353726e-05	-7.0985407e-06	-7.0985407e-06	-7.0985407e-06	-7.0985407e-06	-3.8353726e-05	-7.0985407e-06	-3.8353726e-05	-7.0985407e-06	-6.960146e-05	-6.960146e-05	-3.8353726e-05	-3.8353726e-05	-6.960146e-05	-7.0985407e-06
Figure1C tlx3 sweep 32 time(s)	0.0	2e-05	4e-05	6.000000000000001e-05	8e-05	0.0001	0.00012000000000000002	0.00014000000000000001	0.00016	0.00018	0.0002	0.00022	0.00024000000000000003	0.00026000000000000003	0.00028000000000000003	0.00030000000000000003	0.00032	0.00034	0.00036	0.00038	0.0004	0.00042	0.00044	0.00046	0.00048000000000000007	0.0005	0.0005200000000000001	0.00054	0.0005600000000000001	0.00058	0.0006000000000000001	0.00062	0.00064	0.0006600000000000001	0.00068	0.0007000000000000001	0.00072	0.0007400000000000001	0.00076	0.0007800000000000001	0.0008	0.0008200000000000001	0.00084	0.0008600000000000001	0.00088	0.0009000000000000001	0.00092	0.0009400000000000001	0.0009600000000000001
Figure1C tlx3 sweep 32 membrane voltage(V)	0.00015340712	0.00015340712	0.00015340712	9.091164e-05	5.965646e-05	9.091164e-05	5.965646e-05	2.8408725e-05	2.8408725e-05	9.091164e-05	9.091164e-05	5.965646e-05	-2.8390098e-06	-2.8390098e-06	-2.8390098e-06	2.8408725e-05	-6.5341934e-05	-2.8390098e-06	-3.4086745e-05	-3.4086745e-05	-3.4086745e-05	-3.4086745e-05	2.8408725e-05	-2.8390098e-06	5.965646e-05	-3.4086745e-05	-2.8390098e-06	-2.8390098e-06	5.965646e-05	2.8408725e-05	5.965646e-05	5.965646e-05	-3.4086745e-05	5.965646e-05	5.965646e-05	-2.8390098e-06	-2.8390098e-06	2.8408725e-05	-2.8390098e-06	2.8408725e-05	0.00012215938	5.965646e-05	2.8408725e-05	2.8408725e-05	5.965646e-05	5.965646e-05	5.965646e-05	5.965646e-05	-2.8390098e-06
Figure1C tlx3 sweep 33 time(s)	0.0	2e-05	4e-05	6.000000000000001e-05	8e-05	0.0001	0.00012000000000000002	0.00014000000000000001	0.00016	0.00018	0.0002	0.00022	0.00024000000000000003	0.00026000000000000003	0.00028000000000000003	0.00030000000000000003	0.00032	0.00034	0.00036	0.00038	0.0004	0.00042	0.00044	0.00046	0.00048000000000000007	0.0005	0.0005200000000000001	0.00054	0.0005600000000000001	0.00058	0.0006000000000000001	0.00062	0.00064	0.0006600000000000001	0.00068	0.0007000000000000001	0.00072	0.0007400000000000001	0.00076	0.0007800000000000001	0.0008	0.0008200000000000001	0.00084	0.0008600000000000001	0.00088	0.0009000000000000001	0.00092	0.0009400000000000001	0.0009600000000000001
Figure1C tlx3 sweep 33 membrane voltage(V)	-7.091598e-07	-7.091598e-07	-7.091598e-07	-7.091598e-07	-7.091598e-07	3.0546027e-05	6.179376e-05	-7.091598e-07	-3.1956894e-05	3.0546027e-05	3.0546027e-05	-7.091598e-07	-6.320463e-05	-7.091598e-07	6.179376e-05	3.0546027e-05	-3.1956894e-05	9.30415e-05	-7.091598e-07	-7.091598e-07	3.0546027e-05	6.179376e-05	3.0546027e-05	-7.091598e-07	6.179376e-05	3.0546027e-05	3.0546027e-05	-7.091598e-07	3.0546027e-05	6.179376e-05	3.0546027e-05	9.30415e-05	6.179376e-05	3.0546027e-05	6.179376e-05	-7.091598e-07	-7.091598e-07	-7.091598e-07	-7.091598e-07	3.0546027e-05	3.0546027e-05	3.0546027e-05	6.179376e-05	-3.1956894e-05	3.0546027e-05	-7.091598e-07	-7.091598e-07	-7.091598e-07	-3.1956894e-05
Figure1C tlx3 connection average time(s)	0.0	2e-05	4e-05	6.000000000000001e-05	8e-05	0.0001	0.00012000000000000002	0.00014000000000000001	0.00016	0.00018	0.0002	0.00022	0.00024000000000000003	0.00026000000000000003	0.00028000000000000003	0.00030000000000000003	0.00032	0.00034	0.00036	0.00038	0.0004	0.00042	0.00044	0.00046	0.00048000000000000007	0.0005	0.0005200000000000001	0.00054	0.0005600000000000001	0.00058	0.0006000000000000001	0.00062	0.00064	0.0006600000000000001	0.00068	0.0007000000000000001	0.00072	0.0007400000000000001	0.00076	0.0007800000000000001	0.0008	0.0008200000000000001	0.00084	0.0008600000000000001	0.00088	0.0009000000000000001	0.00092	0.0009400000000000001	0.0009600000000000001
Figure1C tlx3 connection average membrane voltage(V)	5.9737968e-06	1.6084234e-05	1.6084015e-05	1.2408031e-05	1.5164307e-05	1.6084892e-05	2.343708e-05	1.3327082e-05	3.217082e-06	1.7004162e-05	1.7003724e-05	1.5164964e-05	1.51647455e-05	2.6194233e-05	1.9760659e-05	3.2628468e-05	1.6084234e-05	2.7114162e-05	1.7922555e-05	4.1354756e-06	3.2168628e-06	2.2973734e-06	1.1488979e-05	-4.5977959e-07	1.0569271e-05	4.5992874e-07	4.135914e-06	4.5883326e-07	-5.0556923e-06	1.4246132e-05	1.8841825e-05	1.6084454e-05	5.9735776e-06	1.2407592e-05	1.6084234e-05	1.0569928e-05	4.5905244e-07	1.24078115e-05	6.8928475e-06	3.2159862e-06	1.2408031e-05	1.0569491e-05	1.6084015e-05	1.2408249e-05	1.0569271e-05	1.7921899e-05	7.811679e-06	3.2166436e-06	7.8121175e-06
Figure1C ntsr1 sweep 0 time(s)	0.0	1e-05	2e-05	3.0000000000000004e-05	4e-05	5e-05	6.000000000000001e-05	7.000000000000001e-05	8e-05	9e-05	0.0001	0.00011	0.00012000000000000002	0.00013000000000000002	0.00014000000000000001	0.00015000000000000001	0.00016	0.00017	0.00018	0.00019	0.0002	0.00021	0.00022	0.00023	0.00024000000000000003	0.00025	0.00026000000000000003	0.00027	0.00028000000000000003	0.00029	0.00030000000000000003	0.00031	0.00032	0.00033000000000000005	0.00034	0.00035000000000000005	0.00036	0.00037000000000000005	0.00038	0.00039000000000000005	0.0004	0.00041000000000000005	0.00042	0.00043000000000000004	0.00044	0.00045000000000000004	0.00046	0.00047000000000000004	0.00048000000000000007
Figure1C ntsr1 sweep 0 membrane voltage(V)	3.125146e-05	3.125146e-05	-3.7252903e-09	3.125146e-05	3.125146e-05	3.125146e-05	6.2499195e-05	3.125146e-05	9.374693e-05	6.2499195e-05	6.2499195e-05	-3.7252903e-09	3.125146e-05	-3.125146e-05	3.125146e-05	-9.375438e-05	-6.2499195e-05	-3.125146e-05	-6.2499195e-05	-3.125146e-05	-3.7252903e-09	-3.7252903e-09	9.374693e-05	3.125146e-05	-3.7252903e-09	3.125146e-05	6.2499195e-05	3.125146e-05	3.125146e-05	3.125146e-05	-3.7252903e-09	-3.125146e-05	3.125146e-05	-3.7252903e-09	-3.7252903e-09	3.125146e-05	3.125146e-05	-3.7252903e-09	-3.7252903e-09	-3.7252903e-09	-3.7252903e-09	-3.125146e-05	3.125146e-05	6.2499195e-05	6.2499195e-05	-3.7252903e-09	-3.7252903e-09	-3.7252903e-09	3.125146e-05
Figure1C ntsr1 sweep 1 time(s)	0.0	1e-05	2e-05	3.0000000000000004e-05	4e-05	5e-05	6.000000000000001e-05	7.000000000000001e-05	8e-05	9e-05	0.0001	0.00011	0.00012000000000000002	0.00013000000000000002	0.00014000000000000001	0.00015000000000000001	0.00016	0.00017	0.00018	0.00019	0.0002	0.00021	0.00022	0.00023	0.00024000000000000003	0.00025	0.00026000000000000003	0.00027	0.00028000000000000003	0.00029	0.00030000000000000003	0.00031	0.00032	0.00033000000000000005	0.00034	0.00035000000000000005	0.00036	0.00037000000000000005	0.00038	0.00039000000000000005	0.0004	0.00041000000000000005	0.00042	0.00043000000000000004	0.00044	0.00045000000000000004	0.00046	0.00047000000000000004	0.00048000000000000007
Figure1C ntsr1 sweep 1 membrane voltage(V)	-6.2499195e-05	-6.2499195e-05	-0.00012500212	-9.374693e-05	-9.374693e-05	-9.374693e-05	-6.2499195e-05	-6.2499195e-05	-3.125146e-05	3.7252903e-09	-3.125146e-05	3.7252903e-09	-3.125146e-05	3.7252903e-09	3.125146e-05	3.7252903e-09	3.125146e-05	3.125146e-05	3.125146e-05	3.7252903e-09	-3.125146e-05	3.7252903e-09	3.7252903e-09	6.2499195e-05	3.7252903e-09	3.125146e-05	-3.125146e-05	3.7252903e-09	3.7252903e-09	-3.125146e-05	-6.2499195e-05	-3.125146e-05	3.7252903e-09	-3.125146e-05	-3.125146e-05	3.7252903e-09	3.7252903e-09	3.7252903e-09	-3.125146e-05	-6.2499195e-05	-3.125146e-05	-6.2499195e-05	-6.2499195e-05	-9.374693e-05	3.7252903e-09	-6.2499195e-05	-9.374693e-05	-3.125146e-05	3.7252903e-09
Figure1C ntsr1 sweep 2 time(s)	0.0	1e-05	2e-05	3.0000000000000004e-05	4e-05	5e-05	6.000000000000001e-05	7.000000000000001e-05	8e-05	9e-05	0.0001	0.00011	0.00012000000000000002	0.00013000000000000002	0.00014000000000000001	0.00015000000000000001	0.00016	0.00017	0.00018	0.00019	0.0002	0.00021	0.00022	0.00023	0.00024000000000000003	0.00025	0.00026000000000000003	0.00027	0.00028000000000000003	0.00029	0.00030000000000000003	0.00031	0.00032	0.00033000000000000005	0.00034	0.00035000000000000005	0.00036	0.00037000000000000005	0.00038	0.00039000000000000005	0.0004	0.00041000000000000005	0.00042	0.00043000000000000004	0.00044	0.00045000000000000004	0.00046	0.00047000000000000004	0.00048000000000000007
Figure1C ntsr1 sweep 2 membrane voltage(V)	-2.52094e-06	-2.52094e-06	-6.501641e-05	5.998198e-05	-3.3768676e-05	2.8734246e-05	5.998198e-05	2.8734246e-05	-2.52094e-06	2.8734246e-05	-2.52094e-06	-2.52094e-06	5.998198e-05	9.122972e-05	2.8734246e-05	2.8734246e-05	2.8734246e-05	9.122972e-05	0.00012247745	9.122972e-05	2.8734246e-05	2.8734246e-05	-3.3768676e-05	2.8734246e-05	5.998198e-05	-2.52094e-06	2.8734246e-05	-2.52094e-06	-3.3768676e-05	-3.3768676e-05	2.8734246e-05	-3.3768676e-05	2.8734246e-05	-2.52094e-06	-2.52094e-06	-2.52094e-06	-6.501641e-05	-3.3768676e-05	-3.3768676e-05	-3.3768676e-05	-3.3768676e-05	-2.52094e-06	-3.3768676e-05	-6.501641e-05	-3.3768676e-05	-2.52094e-06	2.8734246e-05	-2.52094e-06	-6.501641e-05
Figure1C ntsr1 sweep 3 time(s)	0.0	1e-05	2e-05	3.0000000000000004e-05	4e-05	5e-05	6.000000000000001e-05	7.000000000000001e-05	8e-05	9e-05	0.0001	0.00011	0.00012000000000000002	0.00013000000000000002	0.00014000000000000001	0.00015000000000000001	0.00016	0.00017	0.00018	0.00019	0.0002	0.00021	0.00022	0.00023	0.00024000000000000003	0.00025	0.00026000000000000003	0.00027	0.00028000000000000003	0.00029	0.00030000000000000003	0.00031	0.00032	0.00033000000000000005	0.00034	0.00035000000000000005	0.00036	0.00037000000000000005	0.00038	0.00039000000000000005	0.0004	0.00041000000000000005	0.00042	0.00043000000000000004	0.00044	0.00045000000000000004	0.00046	0.00047000000000000004	0.00048000000000000007
Figure1C ntsr1 sweep 3 membrane voltage(V)	-3.7252903e-09	-3.7252903e-09	-6.2499195e-05	-6.2499195e-05	-3.7252903e-09	-9.375438e-05	-6.2499195e-05	-3.7252903e-09	-9.375438e-05	-6.2499195e-05	-9.375438e-05	-0.00012500212	-9.375438e-05	-3.7252903e-09	-6.2499195e-05	-6.2499195e-05	-6.2499195e-05	-3.7252903e-09	-3.7252903e-09	-9.375438e-05	-3.7252903e-09	-6.2499195e-05	-9.375438e-05	-6.2499195e-05	-9.375438e-05	-6.2499195e-05	-6.2499195e-05	-9.375438e-05	3.125146e-05	-3.7252903e-09	-3.7252903e-09	-6.2499195e-05	-6.2499195e-05	3.125146e-05	-3.7252903e-09	-9.375438e-05	-9.375438e-05	-6.2499195e-05	-6.2499195e-05	-6.2499195e-05	-9.375438e-05	-0.00012500212	-3.7252903e-09	-3.7252903e-09	-6.2499195e-05	-9.375438e-05	-6.2499195e-05	-3.7252903e-09	-9.375438e-05
Figure1C ntsr1 sweep 4 time(s)	0.0	1e-05	2e-05	3.0000000000000004e-05	4e-05	5e-05	6.000000000000001e-05	7.000000000000001e-05	8e-05	9e-05	0.0001	0.00011	0.00012000000000000002	0.00013000000000000002	0.00014000000000000001	0.00015000000000000001	0.00016	0.00017	0.00018	0.00019	0.0002	0.00021	0.00022	0.00023	0.00024000000000000003	0.00025	0.00026000000000000003	0.00027	0.00028000000000000003	0.00029	0.00030000000000000003	0.00031	0.00032	0.00033000000000000005	0.00034	0.00035000000000000005	0.00036	0.00037000000000000005	0.00038	0.00039000000000000005	0.0004	0.00041000000000000005	0.00042	0.00043000000000000004	0.00044	0.00045000000000000004	0.00046	0.00047000000000000004	0.00048000000000000007
Figure1C ntsr1 sweep 4 membrane voltage(V)	-2.5176953e-06	2.8730039e-05	-3.376543e-05	-2.5176953e-06	-3.376543e-05	-2.5176953e-06	-3.376543e-05	-2.5176953e-06	2.8730039e-05	5.9985225e-05	-2.5176953e-06	2.8730039e-05	2.8730039e-05	2.8730039e-05	2.8730039e-05	-2.5176953e-06	-2.5176953e-06	-3.376543e-05	-3.376543e-05	-6.502061e-05	-6.502061e-05	-3.376543e-05	-6.502061e-05	-3.376543e-05	-2.5176953e-06	5.9985225e-05	-2.5176953e-06	-2.5176953e-06	2.8730039e-05	-2.5176953e-06	-2.5176953e-06	-3.376543e-05	2.8730039e-05	-3.376543e-05	-2.5176953e-06	2.8730039e-05	-3.376543e-05	-2.5176953e-06	-3.376543e-05	-2.5176953e-06	-2.5176953e-06	-3.376543e-05	-3.376543e-05	-3.376543e-05	-3.376543e-05	2.8730039e-05	-2.5176953e-06	2.8730039e-05	-3.376543e-05
Figure1C ntsr1 sweep 5 time(s)	0.0	1e-05	2e-05	3.0000000000000004e-05	4e-05	5e-05	6.000000000000001e-05	7.000000000000001e-05	8e-05	9e-05	0.0001	0.00011	0.00012000000000000002	0.00013000000000000002	0.00014000000000000001	0.00015000000000000001	0.00016	0.00017	0.00018	0.00019	0.0002	0.00021	0.00022	0.00023	0.00024000000000000003	0.00025	0.00026000000000000003	0.00027	0.00028000000000000003	0.00029	0.00030000000000000003	0.00031	0.00032	0.00033000000000000005	0.00034	0.00035000000000000005	0.00036	0.00037000000000000005	0.00038	0.00039000000000000005	0.0004	0.00041000000000000005	0.00042	0.00043000000000000004	0.00044	0.00045000000000000004	0.00046	0.00047000000000000004	0.00048000000000000007
Figure1C ntsr1 sweep 5 membrane voltage(V)	-0.00012046339	-5.796792e-05	-5.796792e-05	-2.6712734e-05	-5.796792e-05	4.5350002e-06	-5.796792e-05	-0.00015171857	-2.6712734e-05	-0.00012046339	-0.00012046339	-5.796792e-05	-5.796792e-05	-5.796792e-05	4.5350002e-06	-5.796792e-05	-5.796792e-05	-0.00012046339	-0.00012046339	-5.796792e-05	-2.6712734e-05	-0.00012046339	-0.00012046339	-2.6712734e-05	-2.6712734e-05	-0.00012046339	-2.6712734e-05	-5.796792e-05	-2.6712734e-05	-5.796792e-05	-5.796792e-05	4.5350002e-06	-5.796792e-05	-5.796792e-05	-5.796792e-05	-2.6712734e-05	-2.6712734e-05	-2.6712734e-05	-0.00012046339	-5.796792e-05	-5.796792e-05	-2.6712734e-05	-5.796792e-05	-0.00012046339	-0.00012046339	-2.6712734e-05	4.5350002e-06	-5.796792e-05	-5.796792e-05
Figure1C ntsr1 sweep 6 time(s)	0.0	1e-05	2e-05	3.0000000000000004e-05	4e-05	5e-05	6.000000000000001e-05	7.000000000000001e-05	8e-05	9e-05	0.0001	0.00011	0.00012000000000000002	0.00013000000000000002	0.00014000000000000001	0.00015000000000000001	0.00016	0.00017	0.00018	0.00019	0.0002	0.00021	0.00022	0.00023	0.00024000000000000003	0.00025	0.00026000000000000003	0.00027	0.00028000000000000003	0.00029	0.00030000000000000003	0.00031	0.00032	0.00033000000000000005	0.00034	0.00035000000000000005	0.00036	0.00037000000000000005	0.00038	0.00039000000000000005	0.0004	0.00041000000000000005	0.00042	0.00043000000000000004	0.00044	0.00045000000000000004	0.00046	0.00047000000000000004	0.00048000000000000007
Figure1C ntsr1 sweep 6 membrane voltage(V)	0.00012248682	5.9983904e-05	5.9983904e-05	-2.5190172e-06	9.123164e-05	9.123164e-05	0.00012248682	0.00012248682	9.123164e-05	9.123164e-05	9.123164e-05	0.00012248682	0.00012248682	5.9983904e-05	0.00015373455	5.9983904e-05	0.00015373455	5.9983904e-05	9.123164e-05	0.00012248682	0.00012248682	9.123164e-05	0.00012248682	9.123164e-05	9.123164e-05	0.00012248682	0.00012248682	0.00012248682	0.00015373455	0.00018498229	0.00015373455	0.00012248682	0.00012248682	0.00015373455	0.00015373455	0.00021623002	0.00015373455	0.00012248682	9.123164e-05	9.123164e-05	0.00012248682	9.123164e-05	9.123164e-05	0.00018498229	5.9983904e-05	9.123164e-05	9.123164e-05	2.8736169e-05	0.00015373455
Figure1C ntsr1 sweep 7 time(s)	0.0	1e-05	2e-05	3.0000000000000004e-05	4e-05	5e-05	6.000000000000001e-05	7.000000000000001e-05	8e-05	9e-05	0.0001	0.00011	0.00012000000000000002	0.00013000000000000002	0.00014000000000000001	0.00015000000000000001	0.00016	0.00017	0.00018	0.00019	0.0002	0.00021	0.00022	0.00023	0.00024000000000000003	0.00025	0.00026000000000000003	0.00027	0.00028000000000000003	0.00029	0.00030000000000000003	0.00031	0.00032	0.00033000000000000005	0.00034	0.00035000000000000005	0.00036	0.00037000000000000005	0.00038	0.00039000000000000005	0.0004	0.00041000000000000005	0.00042	0.00043000000000000004	0.00044	0.00045000000000000004	0.00046	0.00047000000000000004	0.00048000000000000007
Figure1C ntsr1 sweep 7 membrane voltage(V)	-1.0071502e-06	6.148832e-05	6.148832e-05	3.0240584e-05	6.148832e-05	3.0240584e-05	3.0240584e-05	9.27435e-05	3.0240584e-05	6.148832e-05	6.148832e-05	3.0240584e-05	3.0240584e-05	3.0240584e-05	6.148832e-05	9.27435e-05	3.0240584e-05	6.148832e-05	3.0240584e-05	-1.0071502e-06	-1.0071502e-06	-1.0071502e-06	6.148832e-05	3.0240584e-05	3.0240584e-05	3.0240584e-05	3.0240584e-05	-3.2254884e-05	3.0240584e-05	9.27435e-05	-3.2254884e-05	-1.0071502e-06	6.148832e-05	-1.0071502e-06	6.148832e-05	3.0240584e-05	3.0240584e-05	6.148832e-05	6.148832e-05	-1.0071502e-06	6.148832e-05	-1.0071502e-06	-1.0071502e-06	-1.0071502e-06	-1.0071502e-06	-1.0071502e-06	-3.2254884e-05	-3.2254884e-05	3.0240584e-05
Figure1C ntsr1 sweep 8 time(s)	0.0	1e-05	2e-05	3.0000000000000004e-05	4e-05	5e-05	6.000000000000001e-05	7.000000000000001e-05	8e-05	9e-05	0.0001	0.00011	0.00012000000000000002	0.00013000000000000002	0.00014000000000000001	0.00015000000000000001	0.00016	0.00017	0.00018	0.00019	0.0002	0.00021	0.00022	0.00023	0.00024000000000000003	0.00025	0.00026000000000000003	0.00027	0.00028000000000000003	0.00029	0.00030000000000000003	0.00031	0.00032	0.00033000000000000005	0.00034	0.00035000000000000005	0.00036	0.00037000000000000005	0.00038	0.00039000000000000005	0.0004	0.00041000000000000005	0.00042	0.00043000000000000004	0.00044	0.00045000000000000004	0.00046	0.00047000000000000004	0.00048000000000000007
Figure1C ntsr1 sweep 8 membrane voltage(V)	-6.502061e-05	-9.62758e-05	-2.5251459e-06	-6.502061e-05	-9.62758e-05	-9.62758e-05	-2.5251459e-06	-2.5251459e-06	-2.5251459e-06	-6.502061e-05	-2.5251459e-06	5.9977774e-05	-2.5251459e-06	-2.5251459e-06	-2.5251459e-06	-2.5251459e-06	-6.502061e-05	-2.5251459e-06	2.8730039e-05	-6.502061e-05	2.8730039e-05	-2.5251459e-06	-6.502061e-05	-6.502061e-05	-2.5251459e-06	-2.5251459e-06	-2.5251459e-06	-2.5251459e-06	-2.5251459e-06	-2.5251459e-06	-6.502061e-05	-6.502061e-05	-2.5251459e-06	-2.5251459e-06	-2.5251459e-06	-2.5251459e-06	-2.5251459e-06	-6.502061e-05	-6.502061e-05	-2.5251459e-06	-6.502061e-05	-6.502061e-05	-2.5251459e-06	-9.62758e-05	-6.502061e-05	-6.502061e-05	-6.502061e-05	-6.502061e-05	-0.00012752354
Figure1C ntsr1 sweep 9 time(s)	0.0	1e-05	2e-05	3.0000000000000004e-05	4e-05	5e-05	6.000000000000001e-05	7.000000000000001e-05	8e-05	9e-05	0.0001	0.00011	0.00012000000000000002	0.00013000000000000002	0.00014000000000000001	0.00015000000000000001	0.00016	0.00017	0.00018	0.00019	0.0002	0.00021	0.00022	0.00023	0.00024000000000000003	0.00025	0.00026000000000000003	0.00027	0.00028000000000000003	0.00029	0.00030000000000000003	0.00031	0.00032	0.00033000000000000005	0.00034	0.00035000000000000005	0.00036	0.00037000000000000005	0.00038	0.00039000000000000005	0.0004	0.00041000000000000005	0.00042	0.00043000000000000004	0.00044	0.00045000000000000004	0.00046	0.00047000000000000004	0.00048000000000000007
Figure1C ntsr1 sweep 9 membrane voltage(V)	2.6712734e-05	2.6712734e-05	5.796047e-05	5.796047e-05	2.6712734e-05	2.6712734e-05	5.796047e-05	2.6712734e-05	-3.5790184e-05	5.796047e-05	-4.5350002e-06	-3.5790184e-05	-3.5790184e-05	2.6712734e-05	2.6712734e-05	2.6712734e-05	5.796047e-05	-4.5350002e-06	-4.5350002e-06	2.6712734e-05	-4.5350002e-06	2.6712734e-05	-4.5350002e-06	-4.5350002e-06	2.6712734e-05	2.6712734e-05	-4.5350002e-06	2.6712734e-05	2.6712734e-05	2.6712734e-05	-9.828566e-05	-4.5350002e-06	2.6712734e-05	2.6712734e-05	5.796047e-05	-9.828566e-05	-3.5790184e-05	-4.5350002e-06	-4.5350002e-06	-3.5790184e-05	-9.828566e-05	-0.00012954084	-0.00012954084	-3.5790184e-05	-3.5790184e-05	-3.5790184e-05	-3.5790184e-05	-3.5790184e-05	-4.5350002e-06
Figure1C ntsr1 sweep 10 time(s)	0.0	1e-05	2e-05	3.0000000000000004e-05	4e-05	5e-05	6.000000000000001e-05	7.000000000000001e-05	8e-05	9e-05	0.0001	0.00011	0.00012000000000000002	0.00013000000000000002	0.00014000000000000001	0.00015000000000000001	0.00016	0.00017	0.00018	0.00019	0.0002	0.00021	0.00022	0.00023	0.00024000000000000003	0.00025	0.00026000000000000003	0.00027	0.00028000000000000003	0.00029	0.00030000000000000003	0.00031	0.00032	0.00033000000000000005	0.00034	0.00035000000000000005	0.00036	0.00037000000000000005	0.00038	0.00039000000000000005	0.0004	0.00041000000000000005	0.00042	0.00043000000000000004	0.00044	0.00045000000000000004	0.00046	0.00047000000000000004	0.00048000000000000007
Figure1C ntsr1 sweep 10 membrane voltage(V)	-1.3552527e-20	-3.1247735e-05	-3.1247735e-05	-1.3552527e-20	-3.1247735e-05	-3.1247735e-05	3.1247735e-05	-1.3552527e-20	-6.250292e-05	-9.3750656e-05	-3.1247735e-05	-9.3750656e-05	-1.3552527e-20	-3.1247735e-05	-3.1247735e-05	-3.1247735e-05	-3.1247735e-05	-6.250292e-05	-6.250292e-05	-3.1247735e-05	-1.3552527e-20	-3.1247735e-05	-1.3552527e-20	-0.00012499839	-6.250292e-05	-1.3552527e-20	-3.1247735e-05	-1.3552527e-20	-6.250292e-05	-3.1247735e-05	-3.1247735e-05	-3.1247735e-05	-6.250292e-05	-9.3750656e-05	-1.3552527e-20	3.1247735e-05	-6.250292e-05	-6.250292e-05	-3.1247735e-05	-3.1247735e-05	-1.3552527e-20	-1.3552527e-20	-1.3552527e-20	-3.1247735e-05	-3.1247735e-05	3.1247735e-05	3.1247735e-05	3.1247735e-05	3.1247735e-05
Figure1C ntsr1 sweep 11 time(s)	0.0	1e-05	2e-05	3.0000000000000004e-05	4e-05	5e-05	6.000000000000001e-05	7.000000000000001e-05	8e-05	9e-05	0.0001	0.00011	0.00012000000000000002	0.00013000000000000002	0.00014000000000000001	0.00015000000000000001	0.00016	0.00017	0.00018	0.00019	0.0002	0.00021	0.00022	0.00023	0.00024000000000000003	0.00025	0.00026000000000000003	0.00027	0.00028000000000000003	0.00029	0.00030000000000000003	0.00031	0.00032	0.00033000000000000005	0.00034	0.00035000000000000005	0.00036	0.00037000000000000005	0.00038	0.00039000000000000005	0.0004	0.00041000000000000005	0.00042	0.00043000000000000004	0.00044	0.00045000000000000004	0.00046	0.00047000000000000004	0.00048000000000000007
Figure1C ntsr1 sweep 11 membrane voltage(V)	-2.5176953e-06	-6.502061e-05	-6.502061e-05	-6.502061e-05	-9.626835e-05	-3.377288e-05	-9.626835e-05	-2.5176953e-06	-6.502061e-05	-6.502061e-05	-9.626835e-05	-3.377288e-05	-9.626835e-05	-3.377288e-05	5.9977774e-05	-3.377288e-05	-6.502061e-05	-6.502061e-05	-9.626835e-05	-3.377288e-05	-6.502061e-05	-3.377288e-05	-2.5176953e-06	-6.502061e-05	-6.502061e-05	-9.626835e-05	-0.00012751609	-9.626835e-05	-2.5176953e-06	-9.626835e-05	-9.626835e-05	-9.626835e-05	-6.502061e-05	-2.5176953e-06	-0.00012751609	-9.626835e-05	-0.00012751609	-3.377288e-05	-6.502061e-05	-0.00012751609	-2.5176953e-06	-6.502061e-05	-6.502061e-05	-6.502061e-05	-9.626835e-05	-9.626835e-05	-6.502061e-05	-2.5176953e-06	-3.377288e-05
Figure1C ntsr1 sweep 12 time(s)	0.0	1e-05	2e-05	3.0000000000000004e-05	4e-05	5e-05	6.000000000000001e-05	7.000000000000001e-05	8e-05	9e-05	0.0001	0.00011	0.00012000000000000002	0.00013000000000000002	0.00014000000000000001	0.00015000000000000001	0.00016	0.00017	0.00018	0.00019	0.0002	0.00021	0.00022	0.00023	0.00024000000000000003	0.00025	0.00026000000000000003	0.00027	0.00028000000000000003	0.00029	0.00030000000000000003	0.00031	0.00032	0.00033000000000000005	0.00034	0.00035000000000000005	0.00036	0.00037000000000000005	0.00038	0.00039000000000000005	0.0004	0.00041000000000000005	0.00042	0.00043000000000000004	0.00044	0.00045000000000000004	0.00046	0.00047000000000000004	0.00048000000000000007
Figure1C ntsr1 sweep 12 membrane voltage(V)	-6.5527136e-05	-9.677487e-05	-0.0001280226	-9.677487e-05	-9.677487e-05	-9.677487e-05	-6.5527136e-05	-0.00015927778	-9.677487e-05	-9.677487e-05	-0.00015927778	-9.677487e-05	-6.5527136e-05	-6.5527136e-05	-9.677487e-05	-9.677487e-05	-9.677487e-05	-0.0001280226	-6.5527136e-05	-6.5527136e-05	-6.5527136e-05	-9.677487e-05	-0.0001280226	-9.677487e-05	-0.0001280226	-9.677487e-05	-0.00015927778	-0.0001280226	-0.0001280226	-0.0001280226	-0.0001280226	-0.0001280226	-9.677487e-05	-9.677487e-05	-0.00015927778	-0.0001280226	-3.42794e-05	-6.5527136e-05	-0.00015927778	-0.0001280226	-0.0001280226	-6.5527136e-05	-0.0001280226	-6.5527136e-05	-0.0001280226	-9.677487e-05	-9.677487e-05	-9.677487e-05	-0.0001280226
Figure1C ntsr1 sweep 13 time(s)	0.0	1e-05	2e-05	3.0000000000000004e-05	4e-05	5e-05	6.000000000000001e-05	7.000000000000001e-05	8e-05	9e-05	0.0001	0.00011	0.00012000000000000002	0.00013000000000000002	0.00014000000000000001	0.00015000000000000001	0.00016	0.00017	0.00018	0.00019	0.0002	0.00021	0.00022	0.00023	0.00024000000000000003	0.00025	0.00026000000000000003	0.00027	0.00028000000000000003	0.00029	0.00030000000000000003	0.00031	0.00032	0.00033000000000000005	0.00034	0.00035000000000000005	0.00036	0.00037000000000000005	0.00038	0.00039000000000000005	0.0004	0.00041000000000000005	0.00042	0.00043000000000000004	0.00044	0.00045000000000000004	0.00046	0.00047000000000000004	0.00048000000000000007
Figure1C ntsr1 sweep 13 membrane voltage(V)	-6.0984443e-05	-9.223963e-05	1.5110259e-06	1.5110259e-06	3.2766213e-05	3.2766213e-05	-6.0984443e-05	-6.0984443e-05	1.5110259e-06	-6.0984443e-05	-6.0984443e-05	-6.0984443e-05	-6.0984443e-05	-6.0984443e-05	-6.0984443e-05	-6.0984443e-05	3.2766213e-05	-6.0984443e-05	1.5110259e-06	3.2766213e-05	-6.0984443e-05	-9.223963e-05	1.5110259e-06	1.5110259e-06	1.5110259e-06	1.5110259e-06	-6.0984443e-05	-6.0984443e-05	-0.00012348736	-0.00012348736	-9.223963e-05	-6.0984443e-05	-9.223963e-05	-6.0984443e-05	-9.223963e-05	-6.0984443e-05	1.5110259e-06	-6.0984443e-05	-6.0984443e-05	-6.0984443e-05	-9.223963e-05	-6.0984443e-05	-6.0984443e-05	-9.223963e-05	-6.0984443e-05	-6.0984443e-05	-9.223963e-05	-9.223963e-05	-6.0984443e-05
Figure1C ntsr1 sweep 14 time(s)	0.0	1e-05	2e-05	3.0000000000000004e-05	4e-05	5e-05	6.000000000000001e-05	7.000000000000001e-05	8e-05	9e-05	0.0001	0.00011	0.00012000000000000002	0.00013000000000000002	0.00014000000000000001	0.00015000000000000001	0.00016	0.00017	0.00018	0.00019	0.0002	0.00021	0.00022	0.00023	0.00024000000000000003	0.00025	0.00026000000000000003	0.00027	0.00028000000000000003	0.00029	0.00030000000000000003	0.00031	0.00032	0.00033000000000000005	0.00034	0.00035000000000000005	0.00036	0.00037000000000000005	0.00038	0.00039000000000000005	0.0004	0.00041000000000000005	0.00042	0.00043000000000000004	0.00044	0.00045000000000000004	0.00046	0.00047000000000000004	0.00048000000000000007
Figure1C ntsr1 sweep 14 membrane voltage(V)	3.0245272e-05	6.1493e-05	-1.0099142e-06	-6.350539e-05	-1.0099142e-06	-1.0099142e-06	3.0245272e-05	-6.350539e-05	9.274074e-05	3.0245272e-05	3.0245272e-05	-1.0099142e-06	6.1493e-05	9.274074e-05	-1.0099142e-06	-1.0099142e-06	-6.350539e-05	-1.0099142e-06	-1.0099142e-06	-6.350539e-05	-1.0099142e-06	3.0245272e-05	6.1493e-05	6.1493e-05	3.0245272e-05	-1.0099142e-06	3.0245272e-05	3.0245272e-05	-6.350539e-05	6.1493e-05	3.0245272e-05	-1.0099142e-06	6.1493e-05	6.1493e-05	-1.0099142e-06	-1.0099142e-06	3.0245272e-05	-1.0099142e-06	3.0245272e-05	-1.0099142e-06	-9.476057e-05	-1.0099142e-06	-1.0099142e-06	-1.0099142e-06	3.0245272e-05	-1.0099142e-06	-1.0099142e-06	6.1493e-05	3.0245272e-05
Figure1C ntsr1 sweep 15 time(s)	0.0	1e-05	2e-05	3.0000000000000004e-05	4e-05	5e-05	6.000000000000001e-05	7.000000000000001e-05	8e-05	9e-05	0.0001	0.00011	0.00012000000000000002	0.00013000000000000002	0.00014000000000000001	0.00015000000000000001	0.00016	0.00017	0.00018	0.00019	0.0002	0.00021	0.00022	0.00023	0.00024000000000000003	0.00025	0.00026000000000000003	0.00027	0.00028000000000000003	0.00029	0.00030000000000000003	0.00031	0.00032	0.00033000000000000005	0.00034	0.00035000000000000005	0.00036	0.00037000000000000005	0.00038	0.00039000000000000005	0.0004	0.00041000000000000005	0.00042	0.00043000000000000004	0.00044	0.00045000000000000004	0.00046	0.00047000000000000004	0.00048000000000000007
Figure1C ntsr1 sweep 15 membrane voltage(V)	-6.2499195e-05	-6.2499195e-05	-6.2499195e-05	-6.2499195e-05	-3.125146e-05	-6.2499195e-05	-3.125146e-05	-3.7252903e-09	-3.125146e-05	-3.125146e-05	-3.7252903e-09	-3.7252903e-09	3.125146e-05	-3.125146e-05	-3.125146e-05	-6.2499195e-05	-3.7252903e-09	-3.125146e-05	-3.125146e-05	-3.7252903e-09	-3.125146e-05	-9.374693e-05	-3.125146e-05	-3.125146e-05	-6.2499195e-05	-3.125146e-05	-0.00012500212	-3.125146e-05	-6.2499195e-05	-6.2499195e-05	-3.125146e-05	-6.2499195e-05	-6.2499195e-05	-9.374693e-05	-3.125146e-05	-9.374693e-05	-9.374693e-05	-0.00012500212	-9.374693e-05	-0.00012500212	-3.125146e-05	-3.125146e-05	-6.2499195e-05	-0.00015624985	-9.374693e-05	-6.2499195e-05	-6.2499195e-05	-6.2499195e-05	-9.374693e-05
Figure1C ntsr1 sweep 16 time(s)	0.0	1e-05	2e-05	3.0000000000000004e-05	4e-05	5e-05	6.000000000000001e-05	7.000000000000001e-05	8e-05	9e-05	0.0001	0.00011	0.00012000000000000002	0.00013000000000000002	0.00014000000000000001	0.00015000000000000001	0.00016	0.00017	0.00018	0.00019	0.0002	0.00021	0.00022	0.00023	0.00024000000000000003	0.00025	0.00026000000000000003	0.00027	0.00028000000000000003	0.00029	0.00030000000000000003	0.00031	0.00032	0.00033000000000000005	0.00034	0.00035000000000000005	0.00036	0.00037000000000000005	0.00038	0.00039000000000000005	0.0004	0.00041000000000000005	0.00042	0.00043000000000000004	0.00044	0.00045000000000000004	0.00046	0.00047000000000000004	0.00048000000000000007
Figure1C ntsr1 sweep 16 membrane voltage(V)	3.124401e-05	9.374693e-05	3.124401e-05	6.2499195e-05	3.124401e-05	6.2499195e-05	-3.7252903e-09	-3.125146e-05	-3.7252903e-09	-3.125146e-05	-6.2506646e-05	3.124401e-05	3.124401e-05	-3.7252903e-09	6.2499195e-05	-3.7252903e-09	-3.7252903e-09	-3.7252903e-09	3.124401e-05	3.124401e-05	-3.7252903e-09	6.2499195e-05	6.2499195e-05	-3.125146e-05	3.124401e-05	3.124401e-05	-3.7252903e-09	-3.7252903e-09	3.124401e-05	3.124401e-05	3.124401e-05	-3.7252903e-09	-3.7252903e-09	3.124401e-05	3.124401e-05	9.374693e-05	6.2499195e-05	6.2499195e-05	6.2499195e-05	3.124401e-05	3.124401e-05	-3.125146e-05	-3.7252903e-09	-3.125146e-05	-6.2506646e-05	-3.125146e-05	-3.125146e-05	-3.7252903e-09	-3.7252903e-09
Figure1C ntsr1 sweep 17 time(s)	0.0	1e-05	2e-05	3.0000000000000004e-05	4e-05	5e-05	6.000000000000001e-05	7.000000000000001e-05	8e-05	9e-05	0.0001	0.00011	0.00012000000000000002	0.00013000000000000002	0.00014000000000000001	0.00015000000000000001	0.00016	0.00017	0.00018	0.00019	0.0002	0.00021	0.00022	0.00023	0.00024000000000000003	0.00025	0.00026000000000000003	0.00027	0.00028000000000000003	0.00029	0.00030000000000000003	0.00031	0.00032	0.00033000000000000005	0.00034	0.00035000000000000005	0.00036	0.00037000000000000005	0.00038	0.00039000000000000005	0.0004	0.00041000000000000005	0.00042	0.00043000000000000004	0.00044	0.00045000000000000004	0.00046	0.00047000000000000004	0.00048000000000000007
Figure1C ntsr1 sweep 17 membrane voltage(V)	-2.52094e-06	-2.52094e-06	-3.3768676e-05	-3.3768676e-05	-6.501641e-05	-2.52094e-06	-2.52094e-06	2.8726796e-05	2.8726796e-05	2.8726796e-05	2.8726796e-05	2.8726796e-05	5.998198e-05	-2.52094e-06	-2.52094e-06	2.8726796e-05	-3.3768676e-05	-2.52094e-06	2.8726796e-05	-3.3768676e-05	-3.3768676e-05	-3.3768676e-05	2.8726796e-05	-2.52094e-06	-2.52094e-06	-2.52094e-06	-2.52094e-06	2.8726796e-05	-3.3768676e-05	2.8726796e-05	-2.52094e-06	-2.52094e-06	5.998198e-05	-2.52094e-06	-3.3768676e-05	-2.52094e-06	-2.52094e-06	2.8726796e-05	-2.52094e-06	5.998198e-05	5.998198e-05	-2.52094e-06	-3.3768676e-05	-3.3768676e-05	-3.3768676e-05	-2.52094e-06	-2.52094e-06	-3.3768676e-05	-6.501641e-05
Figure1C ntsr1 sweep 18 time(s)	0.0	1e-05	2e-05	3.0000000000000004e-05	4e-05	5e-05	6.000000000000001e-05	7.000000000000001e-05	8e-05	9e-05	0.0001	0.00011	0.00012000000000000002	0.00013000000000000002	0.00014000000000000001	0.00015000000000000001	0.00016	0.00017	0.00018	0.00019	0.0002	0.00021	0.00022	0.00023	0.00024000000000000003	0.00025	0.00026000000000000003	0.00027	0.00028000000000000003	0.00029	0.00030000000000000003	0.00031	0.00032	0.00033000000000000005	0.00034	0.00035000000000000005	0.00036	0.00037000000000000005	0.00038	0.00039000000000000005	0.0004	0.00041000000000000005	0.00042	0.00043000000000000004	0.00044	0.00045000000000000004	0.00046	0.00047000000000000004	0.00048000000000000007
Figure1C ntsr1 sweep 18 membrane voltage(V)	6.149577e-05	-1.0071502e-06	-1.0071502e-06	6.149577e-05	9.27435e-05	9.27435e-05	6.149577e-05	3.0240584e-05	6.149577e-05	3.0240584e-05	3.0240584e-05	6.149577e-05	3.0240584e-05	-1.0071502e-06	3.0240584e-05	3.0240584e-05	3.0240584e-05	3.0240584e-05	6.149577e-05	3.0240584e-05	3.0240584e-05	3.0240584e-05	6.149577e-05	-3.2254884e-05	-1.0071502e-06	-1.0071502e-06	9.27435e-05	6.149577e-05	3.0240584e-05	3.0240584e-05	-1.0071502e-06	3.0240584e-05	-1.0071502e-06	3.0240584e-05	3.0240584e-05	3.0240584e-05	6.149577e-05	3.0240584e-05	9.27435e-05	6.149577e-05	3.0240584e-05	6.149577e-05	6.149577e-05	3.0240584e-05	3.0240584e-05	3.0240584e-05	-1.0071502e-06	-1.0071502e-06	-1.0071502e-06
Figure1C ntsr1 sweep 19 time(s)	0.0	1e-05	2e-05	3.0000000000000004e-05	4e-05	5e-05	6.000000000000001e-05	7.000000000000001e-05	8e-05	9e-05	0.0001	0.00011	0.00012000000000000002	0.00013000000000000002	0.00014000000000000001	0.00015000000000000001	0.00016	0.00017	0.00018	0.00019	0.0002	0.00021	0.00022	0.00023	0.00024000000000000003	0.00025	0.00026000000000000003	0.00027	0.00028000000000000003	0.00029	0.00030000000000000003	0.00031	0.00032	0.00033000000000000005	0.00034	0.00035000000000000005	0.00036	0.00037000000000000005	0.00038	0.00039000000000000005	0.0004	0.00041000000000000005	0.00042	0.00043000000000000004	0.00044	0.00045000000000000004	0.00046	0.00047000000000000004	0.00048000000000000007
Figure1C ntsr1 sweep 19 membrane voltage(V)	-2.8726916e-05	-5.997465e-05	-2.8726916e-05	-2.8726916e-05	-2.8726916e-05	-5.997465e-05	-2.8726916e-05	-5.997465e-05	2.5208199e-06	-5.997465e-05	-2.8726916e-05	2.5208199e-06	2.5208199e-06	2.5208199e-06	-2.8726916e-05	2.5208199e-06	-5.997465e-05	2.5208199e-06	-2.8726916e-05	3.3776007e-05	-2.8726916e-05	2.5208199e-06	2.5208199e-06	-2.8726916e-05	2.5208199e-06	-2.8726916e-05	-2.8726916e-05	-2.8726916e-05	-2.8726916e-05	3.3776007e-05	2.5208199e-06	2.5208199e-06	-2.8726916e-05	3.3776007e-05	-2.8726916e-05	-2.8726916e-05	-2.8726916e-05	2.5208199e-06	-2.8726916e-05	-2.8726916e-05	-2.8726916e-05	-2.8726916e-05	-5.997465e-05	3.3776007e-05	2.5208199e-06	6.502374e-05	-2.8726916e-05	2.5208199e-06	-2.8726916e-05
Figure1C ntsr1 sweep 20 time(s)	0.0	1e-05	2e-05	3.0000000000000004e-05	4e-05	5e-05	6.000000000000001e-05	7.000000000000001e-05	8e-05	9e-05	0.0001	0.00011	0.00012000000000000002	0.00013000000000000002	0.00014000000000000001	0.00015000000000000001	0.00016	0.00017	0.00018	0.00019	0.0002	0.00021	0.00022	0.00023	0.00024000000000000003	0.00025	0.00026000000000000003	0.00027	0.00028000000000000003	0.00029	0.00030000000000000003	0.00031	0.00032	0.00033000000000000005	0.00034	0.00035000000000000005	0.00036	0.00037000000000000005	0.00038	0.00039000000000000005	0.0004	0.00041000000000000005	0.00042	0.00043000000000000004	0.00044	0.00045000000000000004	0.00046	0.00047000000000000004	0.00048000000000000007
Figure1C ntsr1 sweep 20 membrane voltage(V)	-6.0984443e-05	1.5184764e-06	-2.973671e-05	-2.973671e-05	-6.0984443e-05	-9.223218e-05	-9.223218e-05	-9.223218e-05	-6.0984443e-05	-6.0984443e-05	1.5184764e-06	-6.0984443e-05	1.5184764e-06	1.5184764e-06	-9.223218e-05	-2.973671e-05	1.5184764e-06	-6.0984443e-05	-2.973671e-05	1.5184764e-06	1.5184764e-06	-2.973671e-05	-2.973671e-05	-0.00012348736	-9.223218e-05	-9.223218e-05	-2.973671e-05	-2.973671e-05	6.401395e-05	-6.0984443e-05	-2.973671e-05	-6.0984443e-05	-2.973671e-05	1.5184764e-06	1.5184764e-06	1.5184764e-06	-2.973671e-05	3.2766213e-05	-2.973671e-05	3.2766213e-05	-6.0984443e-05	-2.973671e-05	-6.0984443e-05	3.2766213e-05	-2.973671e-05	-2.973671e-05	-2.973671e-05	3.2766213e-05	6.401395e-05
Figure1C ntsr1 sweep 21 time(s)	0.0	1e-05	2e-05	3.0000000000000004e-05	4e-05	5e-05	6.000000000000001e-05	7.000000000000001e-05	8e-05	9e-05	0.0001	0.00011	0.00012000000000000002	0.00013000000000000002	0.00014000000000000001	0.00015000000000000001	0.00016	0.00017	0.00018	0.00019	0.0002	0.00021	0.00022	0.00023	0.00024000000000000003	0.00025	0.00026000000000000003	0.00027	0.00028000000000000003	0.00029	0.00030000000000000003	0.00031	0.00032	0.00033000000000000005	0.00034	0.00035000000000000005	0.00036	0.00037000000000000005	0.00038	0.00039000000000000005	0.0004	0.00041000000000000005	0.00042	0.00043000000000000004	0.00044	0.00045000000000000004	0.00046	0.00047000000000000004	0.00048000000000000007
Figure1C ntsr1 sweep 21 membrane voltage(V)	2.5707388e-05	-5.540348e-06	2.5707388e-05	-5.540348e-06	-5.540348e-06	-5.540348e-06	2.5707388e-05	2.5707388e-05	5.6955123e-05	2.5707388e-05	2.5707388e-05	-5.540348e-06	2.5707388e-05	2.5707388e-05	2.5707388e-05	-5.540348e-06	-5.540348e-06	2.5707388e-05	5.6955123e-05	8.8210305e-05	-5.540348e-06	2.5707388e-05	2.5707388e-05	5.6955123e-05	5.6955123e-05	2.5707388e-05	2.5707388e-05	5.6955123e-05	-3.6795533e-05	-5.540348e-06	5.6955123e-05	8.8210305e-05	2.5707388e-05	8.8210305e-05	5.6955123e-05	-5.540348e-06	2.5707388e-05	5.6955123e-05	5.6955123e-05	8.8210305e-05	5.6955123e-05	5.6955123e-05	5.6955123e-05	5.6955123e-05	5.6955123e-05	5.6955123e-05	2.5707388e-05	5.6955123e-05	5.6955123e-05
Figure1C ntsr1 sweep 22 time(s)	0.0	1e-05	2e-05	3.0000000000000004e-05	4e-05	5e-05	6.000000000000001e-05	7.000000000000001e-05	8e-05	9e-05	0.0001	0.00011	0.00012000000000000002	0.00013000000000000002	0.00014000000000000001	0.00015000000000000001	0.00016	0.00017	0.00018	0.00019	0.0002	0.00021	0.00022	0.00023	0.00024000000000000003	0.00025	0.00026000000000000003	0.00027	0.00028000000000000003	0.00029	0.00030000000000000003	0.00031	0.00032	0.00033000000000000005	0.00034	0.00035000000000000005	0.00036	0.00037000000000000005	0.00038	0.00039000000000000005	0.0004	0.00041000000000000005	0.00042	0.00043000000000000004	0.00044	0.00045000000000000004	0.00046	0.00047000000000000004	0.00048000000000000007
Figure1C ntsr1 sweep 22 membrane voltage(V)	3.125146e-05	-6.2499195e-05	-3.7252903e-09	-3.7252903e-09	3.125146e-05	-3.7252903e-09	-3.7252903e-09	-6.2499195e-05	-6.2499195e-05	-6.2499195e-05	-6.2499195e-05	-6.2499195e-05	-9.375438e-05	-6.2499195e-05	-6.2499195e-05	-3.7252903e-09	-3.7252903e-09	3.125146e-05	-3.7252903e-09	-6.2499195e-05	-6.2499195e-05	-3.7252903e-09	-3.7252903e-09	-3.7252903e-09	3.125146e-05	-3.7252903e-09	-3.7252903e-09	-6.2499195e-05	-6.2499195e-05	-3.7252903e-09	3.125146e-05	3.125146e-05	-3.7252903e-09	3.125146e-05	3.125146e-05	3.125146e-05	3.125146e-05	3.125146e-05	3.125146e-05	-3.7252903e-09	6.2499195e-05	-6.2499195e-05	-3.7252903e-09	3.125146e-05	-3.7252903e-09	6.2499195e-05	6.2499195e-05	0.00012500212	9.374693e-05
Figure1C ntsr1 sweep 23 time(s)	0.0	1e-05	2e-05	3.0000000000000004e-05	4e-05	5e-05	6.000000000000001e-05	7.000000000000001e-05	8e-05	9e-05	0.0001	0.00011	0.00012000000000000002	0.00013000000000000002	0.00014000000000000001	0.00015000000000000001	0.00016	0.00017	0.00018	0.00019	0.0002	0.00021	0.00022	0.00023	0.00024000000000000003	0.00025	0.00026000000000000003	0.00027	0.00028000000000000003	0.00029	0.00030000000000000003	0.00031	0.00032	0.00033000000000000005	0.00034	0.00035000000000000005	0.00036	0.00037000000000000005	0.00038	0.00039000000000000005	0.0004	0.00041000000000000005	0.00042	0.00043000000000000004	0.00044	0.00045000000000000004	0.00046	0.00047000000000000004	0.00048000000000000007
Figure1C ntsr1 sweep 23 membrane voltage(V)	-2.8730039e-05	2.5176953e-06	3.377288e-05	3.377288e-05	-5.9977774e-05	-2.8730039e-05	2.5176953e-06	-9.123296e-05	-2.8730039e-05	2.5176953e-06	-5.9977774e-05	-2.8730039e-05	2.5176953e-06	3.377288e-05	2.5176953e-06	-2.8730039e-05	2.5176953e-06	-2.8730039e-05	3.377288e-05	-2.8730039e-05	3.377288e-05	-5.9977774e-05	-5.9977774e-05	-2.8730039e-05	2.5176953e-06	-5.9977774e-05	2.5176953e-06	-2.8730039e-05	3.377288e-05	2.5176953e-06	2.5176953e-06	2.5176953e-06	2.5176953e-06	2.5176953e-06	-2.8730039e-05	-2.8730039e-05	2.5176953e-06	3.377288e-05	-2.8730039e-05	3.377288e-05	-5.9977774e-05	2.5176953e-06	-2.8730039e-05	-9.123296e-05	2.5176953e-06	2.5176953e-06	2.5176953e-06	2.5176953e-06	2.5176953e-06
Figure1C ntsr1 sweep 24 time(s)	0.0	1e-05	2e-05	3.0000000000000004e-05	4e-05	5e-05	6.000000000000001e-05	7.000000000000001e-05	8e-05	9e-05	0.0001	0.00011	0.00012000000000000002	0.00013000000000000002	0.00014000000000000001	0.00015000000000000001	0.00016	0.00017	0.00018	0.00019	0.0002	0.00021	0.00022	0.00023	0.00024000000000000003	0.00025	0.00026000000000000003	0.00027	0.00028000000000000003	0.00029	0.00030000000000000003	0.00031	0.00032	0.00033000000000000005	0.00034	0.00035000000000000005	0.00036	0.00037000000000000005	0.00038	0.00039000000000000005	0.0004	0.00041000000000000005	0.00042	0.00043000000000000004	0.00044	0.00045000000000000004	0.00046	0.00047000000000000004	0.00048000000000000007
Figure1C ntsr1 sweep 24 membrane voltage(V)	-3.3771077e-05	-3.3771077e-05	-2.5233435e-06	2.8731842e-05	2.8731842e-05	-2.5233435e-06	-2.5233435e-06	2.8731842e-05	-2.5233435e-06	-2.5233435e-06	2.8731842e-05	-2.5233435e-06	2.8731842e-05	-2.5233435e-06	-6.5018816e-05	2.8731842e-05	2.8731842e-05	-2.5233435e-06	-3.3771077e-05	-3.3771077e-05	-6.5018816e-05	2.8731842e-05	-2.5233435e-06	-2.5233435e-06	-3.3771077e-05	-3.3771077e-05	-6.5018816e-05	-3.3771077e-05	-3.3771077e-05	-6.5018816e-05	-6.5018816e-05	-2.5233435e-06	-3.3771077e-05	-3.3771077e-05	-2.5233435e-06	-3.3771077e-05	-2.5233435e-06	-6.5018816e-05	-3.3771077e-05	-3.3771077e-05	-2.5233435e-06	-6.5018816e-05	-3.3771077e-05	-6.5018816e-05	-6.5018816e-05	-9.6274e-05	-9.6274e-05	-3.3771077e-05	-9.6274e-05
Figure1C ntsr1 sweep 25 time(s)	0.0	1e-05	2e-05	3.0000000000000004e-05	4e-05	5e-05	6.000000000000001e-05	7.000000000000001e-05	8e-05	9e-05	0.0001	0.00011	0.00012000000000000002	0.00013000000000000002	0.00014000000000000001	0.00015000000000000001	0.00016	0.00017	0.00018	0.00019	0.0002	0.00021	0.00022	0.00023	0.00024000000000000003	0.00025	0.00026000000000000003	0.00027	0.00028000000000000003	0.00029	0.00030000000000000003	0.00031	0.00032	0.00033000000000000005	0.00034	0.00035000000000000005	0.00036	0.00037000000000000005	0.00038	0.00039000000000000005	0.0004	0.00041000000000000005	0.00042	0.00043000000000000004	0.00044	0.00045000000000000004	0.00046	0.00047000000000000004	0.00048000000000000007
Figure1C ntsr1 sweep 25 membrane voltage(V)	-0.00021269749	-0.00018144975	-0.00021269749	-0.00024395267	-0.00021269749	-0.00018144975	-0.00011894684	-0.00015020202	-0.00018144975	-0.00018144975	-0.00018144975	-0.00018144975	-0.00018144975	-0.00021269749	-0.00015020202	-0.00018144975	-0.00018144975	-0.00024395267	-0.00018144975	-0.00018144975	-0.00021269749	-0.00021269749	-0.00018144975	-0.00021269749	-0.00021269749	-0.00024395267	-0.00021269749	-0.00021269749	-0.00018144975	-0.00015020202	-0.00015020202	-0.00018144975	-0.00018144975	-0.00018144975	-0.00015020202	-0.00018144975	-0.00021269749	-0.0002752004	-0.00018144975	-0.00021269749	-0.00018144975	-0.00011894684	-0.00015020202	-0.00015020202	-0.00018144975	-0.00021269749	-0.00021269749	-0.00021269749	-0.00018144975
Figure1C ntsr1 sweep 26 time(s)	0.0	1e-05	2e-05	3.0000000000000004e-05	4e-05	5e-05	6.000000000000001e-05	7.000000000000001e-05	8e-05	9e-05	0.0001	0.00011	0.00012000000000000002	0.00013000000000000002	0.00014000000000000001	0.00015000000000000001	0.00016	0.00017	0.00018	0.00019	0.0002	0.00021	0.00022	0.00023	0.00024000000000000003	0.00025	0.00026000000000000003	0.00027	0.00028000000000000003	0.00029	0.00030000000000000003	0.00031	0.00032	0.00033000000000000005	0.00034	0.00035000000000000005	0.00036	0.00037000000000000005	0.00038	0.00039000000000000005	0.0004	0.00041000000000000005	0.00042	0.00043000000000000004	0.00044	0.00045000000000000004	0.00046	0.00047000000000000004	0.00048000000000000007
Figure1C ntsr1 sweep 26 membrane voltage(V)	6.2499195e-05	-3.125146e-05	6.2499195e-05	-3.7252903e-09	6.2499195e-05	6.2499195e-05	3.125146e-05	6.2499195e-05	6.2499195e-05	6.2499195e-05	3.125146e-05	6.2499195e-05	-3.125146e-05	-3.7252903e-09	6.2499195e-05	3.125146e-05	6.2499195e-05	6.2499195e-05	9.374693e-05	3.125146e-05	6.2499195e-05	6.2499195e-05	6.2499195e-05	6.2499195e-05	-3.7252903e-09	-3.125146e-05	-3.7252903e-09	9.374693e-05	6.2499195e-05	3.125146e-05	6.2499195e-05	-3.125146e-05	-3.7252903e-09	3.125146e-05	3.125146e-05	-3.7252903e-09	6.2499195e-05	-3.7252903e-09	6.2499195e-05	6.2499195e-05	3.125146e-05	3.125146e-05	3.125146e-05	-3.7252903e-09	-3.7252903e-09	-3.7252903e-09	6.2499195e-05	3.125146e-05	-3.7252903e-09
Figure1C ntsr1 sweep 27 time(s)	0.0	1e-05	2e-05	3.0000000000000004e-05	4e-05	5e-05	6.000000000000001e-05	7.000000000000001e-05	8e-05	9e-05	0.0001	0.00011	0.00012000000000000002	0.00013000000000000002	0.00014000000000000001	0.00015000000000000001	0.00016	0.00017	0.00018	0.00019	0.0002	0.00021	0.00022	0.00023	0.00024000000000000003	0.00025	0.00026000000000000003	0.00027	0.00028000000000000003	0.00029	0.00030000000000000003	0.00031	0.00032	0.00033000000000000005	0.00034	0.00035000000000000005	0.00036	0.00037000000000000005	0.00038	0.00039000000000000005	0.0004	0.00041000000000000005	0.00042	0.00043000000000000004	0.00044	0.00045000000000000004	0.00046	0.00047000000000000004	0.00048000000000000007
Figure1C ntsr1 sweep 27 membrane voltage(V)	-6.5018816e-05	-2.5233435e-06	-2.5233435e-06	-3.3771077e-05	-3.3771077e-05	-3.3771077e-05	-3.3771077e-05	-3.3771077e-05	-6.5018816e-05	-2.5233435e-06	-6.5018816e-05	-6.5018816e-05	-3.3771077e-05	-3.3771077e-05	-2.5233435e-06	-2.5233435e-06	-2.5233435e-06	-2.5233435e-06	2.8731842e-05	-3.3771077e-05	-3.3771077e-05	-2.5233435e-06	-2.5233435e-06	-3.3771077e-05	-2.5233435e-06	-2.5233435e-06	-2.5233435e-06	2.8731842e-05	-2.5233435e-06	-2.5233435e-06	-3.3771077e-05	-2.5233435e-06	-3.3771077e-05	-3.3771077e-05	-6.5018816e-05	-3.3771077e-05	-3.3771077e-05	-3.3771077e-05	-2.5233435e-06	-3.3771077e-05	-6.5018816e-05	2.8731842e-05	-3.3771077e-05	-3.3771077e-05	-6.5018816e-05	-6.5018816e-05	-6.5018816e-05	-6.5018816e-05	-6.5018816e-05
Figure1C ntsr1 sweep 28 time(s)	0.0	1e-05	2e-05	3.0000000000000004e-05	4e-05	5e-05	6.000000000000001e-05	7.000000000000001e-05	8e-05	9e-05	0.0001	0.00011	0.00012000000000000002	0.00013000000000000002	0.00014000000000000001	0.00015000000000000001	0.00016	0.00017	0.00018	0.00019	0.0002	0.00021	0.00022	0.00023	0.00024000000000000003	0.00025	0.00026000000000000003	0.00027	0.00028000000000000003	0.00029	0.00030000000000000003	0.00031	0.00032	0.00033000000000000005	0.00034	0.00035000000000000005	0.00036	0.00037000000000000005	0.00038	0.00039000000000000005	0.0004	0.00041000000000000005	0.00042	0.00043000000000000004	0.00044	0.00045000000000000004	0.00046	0.00047000000000000004	0.00048000000000000007
Figure1C ntsr1 sweep 28 membrane voltage(V)	-3.377288e-05	2.8730039e-05	5.9977774e-05	2.8730039e-05	-2.5176953e-06	-2.5176953e-06	-2.5176953e-06	2.8730039e-05	-2.5176953e-06	-2.5176953e-06	-3.377288e-05	2.8730039e-05	5.9977774e-05	-2.5176953e-06	-3.377288e-05	-6.502061e-05	-2.5176953e-06	-3.377288e-05	-2.5176953e-06	-2.5176953e-06	5.9977774e-05	-2.5176953e-06	5.9977774e-05	2.8730039e-05	-2.5176953e-06	-2.5176953e-06	2.8730039e-05	-3.377288e-05	-3.377288e-05	-3.377288e-05	-6.502061e-05	-6.502061e-05	-2.5176953e-06	-3.377288e-05	-2.5176953e-06	-2.5176953e-06	5.9977774e-05	-2.5176953e-06	-2.5176953e-06	5.9977774e-05	2.8730039e-05	-2.5176953e-06	-2.5176953e-06	-3.377288e-05	-3.377288e-05	-2.5176953e-06	2.8730039e-05	-2.5176953e-06	-3.377288e-05
Figure1C ntsr1 sweep 29 time(s)	0.0	1e-05	2e-05	3.0000000000000004e-05	4e-05	5e-05	6.000000000000001e-05	7.000000000000001e-05	8e-05	9e-05	0.0001	0.00011	0.00012000000000000002	0.00013000000000000002	0.00014000000000000001	0.00015000000000000001	0.00016	0.00017	0.00018	0.00019	0.0002	0.00021	0.00022	0.00023	0.00024000000000000003	0.00025	0.00026000000000000003	0.00027	0.00028000000000000003	0.00029	0.00030000000000000003	0.00031	0.00032	0.00033000000000000005	0.00034	0.00035000000000000005	0.00036	0.00037000000000000005	0.00038	0.00039000000000000005	0.0004	0.00041000000000000005	0.00042	0.00043000000000000004	0.00044	0.00045000000000000004	0.00046	0.00047000000000000004	0.00048000000000000007
Figure1C ntsr1 sweep 29 membrane voltage(V)	6.502061e-05	3.377288e-05	6.502061e-05	9.626835e-05	3.377288e-05	6.502061e-05	2.5176953e-06	9.626835e-05	3.377288e-05	3.377288e-05	3.377288e-05	9.626835e-05	6.502061e-05	3.377288e-05	6.502061e-05	3.377288e-05	6.502061e-05	6.502061e-05	6.502061e-05	3.377288e-05	2.5176953e-06	3.377288e-05	2.5176953e-06	9.626835e-05	2.5176953e-06	3.377288e-05	3.377288e-05	6.502061e-05	6.502061e-05	9.626835e-05	6.502061e-05	9.626835e-05	6.502061e-05	6.502061e-05	9.626835e-05	3.377288e-05	3.377288e-05	6.502061e-05	6.502061e-05	0.00015877128	0.00012752354	9.626835e-05	9.626835e-05	9.626835e-05	9.626835e-05	3.377288e-05	9.626835e-05	3.377288e-05	9.626835e-05
Figure1C ntsr1 sweep 30 time(s)	0.0	1e-05	2e-05	3.0000000000000004e-05	4e-05	5e-05	6.000000000000001e-05	7.000000000000001e-05	8e-05	9e-05	0.0001	0.00011	0.00012000000000000002	0.00013000000000000002	0.00014000000000000001	0.00015000000000000001	0.00016	0.00017	0.00018	0.00019	0.0002	0.00021	0.00022	0.00023	0.00024000000000000003	0.00025	0.00026000000000000003	0.00027	0.00028000000000000003	0.00029	0.00030000000000000003	0.00031	0.00032	0.00033000000000000005	0.00034	0.00035000000000000005	0.00036	0.00037000000000000005	0.00038	0.00039000000000000005	0.0004	0.00041000000000000005	0.00042	0.00043000000000000004	0.00044	0.00045000000000000004	0.00046	0.00047000000000000004	0.00048000000000000007
Figure1C ntsr1 sweep 30 membrane voltage(V)	2.9735627e-05	2.9735627e-05	6.0990813e-05	6.0990813e-05	6.0990813e-05	2.9735627e-05	6.0990813e-05	6.0990813e-05	2.9735627e-05	9.223855e-05	9.223855e-05	9.223855e-05	2.9735627e-05	2.9735627e-05	9.223855e-05	6.0990813e-05	-1.5121074e-06	6.0990813e-05	9.223855e-05	6.0990813e-05	2.9735627e-05	9.223855e-05	6.0990813e-05	9.223855e-05	6.0990813e-05	6.0990813e-05	6.0990813e-05	6.0990813e-05	6.0990813e-05	-1.5121074e-06	6.0990813e-05	6.0990813e-05	6.0990813e-05	9.223855e-05	2.9735627e-05	6.0990813e-05	-1.5121074e-06	2.9735627e-05	6.0990813e-05	-1.5121074e-06	9.223855e-05	-1.5121074e-06	2.9735627e-05	2.9735627e-05	6.0990813e-05	2.9735627e-05	-1.5121074e-06	6.0990813e-05	2.9735627e-05
Figure1C ntsr1 sweep 31 time(s)	0.0	1e-05	2e-05	3.0000000000000004e-05	4e-05	5e-05	6.000000000000001e-05	7.000000000000001e-05	8e-05	9e-05	0.0001	0.00011	0.00012000000000000002	0.00013000000000000002	0.00014000000000000001	0.00015000000000000001	0.00016	0.00017	0.00018	0.00019	0.0002	0.00021	0.00022	0.00023	0.00024000000000000003	0.00025	0.00026000000000000003	0.00027	0.00028000000000000003	0.00029	0.00030000000000000003	0.00031	0.00032	0.00033000000000000005	0.00034	0.00035000000000000005	0.00036	0.00037000000000000005	0.00038	0.00039000000000000005	0.0004	0.00041000000000000005	0.00042	0.00043000000000000004	0.00044	0.00045000000000000004	0.00046	0.00047000000000000004	0.00048000000000000007
Figure1C ntsr1 sweep 31 membrane voltage(V)	-3.2766213e-05	-3.2766213e-05	-1.5184764e-06	-1.5184764e-06	-1.5184764e-06	2.973671e-05	-1.5184764e-06	2.973671e-05	2.973671e-05	2.973671e-05	2.973671e-05	6.0984443e-05	9.223218e-05	-1.5184764e-06	2.973671e-05	-1.5184764e-06	-6.401395e-05	2.973671e-05	2.973671e-05	-1.5184764e-06	2.973671e-05	-3.2766213e-05	2.973671e-05	-1.5184764e-06	-1.5184764e-06	2.973671e-05	-1.5184764e-06	2.973671e-05	-1.5184764e-06	2.973671e-05	-1.5184764e-06	2.973671e-05	6.0984443e-05	6.0984443e-05	9.223218e-05	2.973671e-05	-1.5184764e-06	2.973671e-05	9.223218e-05	2.973671e-05	6.0984443e-05	2.973671e-05	-3.2766213e-05	2.973671e-05	-3.2766213e-05	-3.2766213e-05	-3.2766213e-05	-1.5184764e-06	2.973671e-05
Figure1C ntsr1 sweep 32 time(s)	0.0	1e-05	2e-05	3.0000000000000004e-05	4e-05	5e-05	6.000000000000001e-05	7.000000000000001e-05	8e-05	9e-05	0.0001	0.00011	0.00012000000000000002	0.00013000000000000002	0.00014000000000000001	0.00015000000000000001	0.00016	0.00017	0.00018	0.00019	0.0002	0.00021	0.00022	0.00023	0.00024000000000000003	0.00025	0.00026000000000000003	0.00027	0.00028000000000000003	0.00029	0.00030000000000000003	0.00031	0.00032	0.00033000000000000005	0.00034	0.00035000000000000005	0.00036	0.00037000000000000005	0.00038	0.00039000000000000005	0.0004	0.00041000000000000005	0.00042	0.00043000000000000004	0.00044	0.00045000000000000004	0.00046	0.00047000000000000004	0.00048000000000000007
Figure1C ntsr1 sweep 32 membrane voltage(V)	1.0095537e-06	9.475276e-05	6.3505024e-05	1.0095537e-06	1.0095537e-06	1.0095537e-06	3.225729e-05	1.0095537e-06	6.3505024e-05	6.3505024e-05	3.225729e-05	6.3505024e-05	1.0095537e-06	3.225729e-05	1.0095537e-06	1.0095537e-06	6.3505024e-05	3.225729e-05	1.0095537e-06	6.3505024e-05	1.0095537e-06	3.225729e-05	1.0095537e-06	1.0095537e-06	1.0095537e-06	3.225729e-05	6.3505024e-05	-3.0245632e-05	1.0095537e-06	3.225729e-05	6.3505024e-05	1.0095537e-06	6.3505024e-05	6.3505024e-05	3.225729e-05	-3.0245632e-05	1.0095537e-06	3.225729e-05	3.225729e-05	6.3505024e-05	6.3505024e-05	6.3505024e-05	9.475276e-05	9.475276e-05	6.3505024e-05	3.225729e-05	3.225729e-05	9.475276e-05	3.225729e-05
Figure1C ntsr1 connection average time(s)	0.0	1e-05	2e-05	3.0000000000000004e-05	4e-05	5e-05	6.000000000000001e-05	7.000000000000001e-05	8e-05	9e-05	0.0001	0.00011	0.00012000000000000002	0.00013000000000000002	0.00014000000000000001	0.00015000000000000001	0.00016	0.00017	0.00018	0.00019	0.0002	0.00021	0.00022	0.00023	0.00024000000000000003	0.00025	0.00026000000000000003	0.00027	0.00028000000000000003	0.00029	0.00030000000000000003	0.00031	0.00032	0.00033000000000000005	0.00034	0.00035000000000000005	0.00036	0.00037000000000000005	0.00038	0.00039000000000000005	0.0004	0.00041000000000000005	0.00042	0.00043000000000000004	0.00044	0.00045000000000000004	0.00046	0.00047000000000000004	0.00048000000000000007
Figure1C ntsr1 connection average membrane voltage(V)	-1.4199004e-06	-1.4208035e-06	4.7299818e-07	4.739013e-07	-2.3668017e-06	1.4208026e-06	7.1024347e-06	1.4208026e-06	7.1015315e-06	4.2617316e-06	-4.261281e-06	7.1017575e-06	1.1836714e-05	7.101983e-06	1.3731194e-05	-4.734511e-07	3.3148308e-06	1.420125e-06	1.3730968e-05	4.2617316e-06	4.739013e-07	-4.729991e-07	8.996237e-06	4.7367575e-07	4.7322465e-07	-4.7322555e-07	-4.7322555e-07	1.4208026e-06	3.3146043e-06	6.1550822e-06	-2.3674793e-06	-4.26083e-06	8.04911e-06	1.2784292e-05	8.048432e-06	1.4208026e-06	2.367704e-06	2.3674775e-06	1.4208026e-06	3.3146043e-06	2.367252e-06	-6.1550836e-06	-6.1555347e-06	-7.1026625e-06	-1.2783843e-05	-7.1026625e-06	-8.049337e-06	4.26128e-06	-3.3143797e-06
Figure1D L2/3 connection 0 time(s)	-4.821400281935893e-06	1.5178599718064108e-05	3.517859971806411e-05	5.5178599718064115e-05	7.517859971806411e-05	9.517859971806411e-05	0.00011517859971806412	0.00013517859971806412	0.00015517859971806412	0.00017517859971806412	0.00019517859971806412	0.00021517859971806411	0.00023517859971806414	0.00025517859971806417	0.0002751785997180641	0.00029517859971806416	0.0003151785997180641	0.00033517859971806416	0.0003551785997180641	0.00037517859971806415	0.0003951785997180641	0.00041517859971806415	0.0004351785997180641	0.00045517859971806415	0.0004751785997180642	0.0004951785997180641	0.0005151785997180642	0.0005351785997180641	0.0005551785997180642	0.0005751785997180641	0.0005951785997180642	0.0006151785997180641	0.0006351785997180642	0.0006551785997180642	0.0006751785997180642	0.0006951785997180642	0.0007151785997180642	0.0007351785997180642	0.0007551785997180642	0.0007751785997180642	0.0007951785997180642	0.0008151785997180642	0.0008351785997180642	0.0008551785997180642	0.0008751785997180642	0.0008951785997180642	0.0009151785997180642	0.0009351785997180642	0.0009551785997180643
Figure1D L2/3 connection 0 membrane voltage(V)	1.949623e-05	2.1058244e-05	1.0119675e-05	2.3081132e-06	1.0120792e-05	5.433259e-06	6.995646e-06	6.995646e-06	1.6371083e-05	7.449812e-07	1.7933842e-05	5.4336315e-06	6.9952735e-06	1.0119675e-05	7.46099e-07	-7.066207e-06	-3.9421793e-06	-8.166603e-07	6.9963908e-06	-8.1740563e-07	7.4572654e-07	1.0121537e-05	1.1683179e-05	3.870872e-06	-3.9418064e-06	6.9963908e-06	-1.0192098e-05	-5.504193e-06	-2.37942e-06	-5.5045657e-06	3.870872e-06	2.3084856e-06	-1.1754857e-05	1.1682434e-05	-8.1740563e-07	-8.629339e-06	5.433259e-06	-3.9425513e-06	1.1683551e-05	1.48083245e-05	3.870872e-06	3.870872e-06	-3.9421793e-06	8.558032e-06	5.433259e-06	7.4535365e-07	1.3245938e-05	-5.5049386e-06	-8.177781e-07
Figure1D L2/3 connection 1 time(s)	2.8748688909814493e-06	1.287486889098145e-05	2.287486889098145e-05	3.2874868890981453e-05	4.287486889098145e-05	5.287486889098145e-05	6.287486889098146e-05	7.287486889098146e-05	8.287486889098146e-05	9.287486889098145e-05	0.00010287486889098145	0.00011287486889098145	0.00012287486889098147	0.00013287486889098146	0.00014287486889098146	0.00015287486889098146	0.00016287486889098146	0.00017287486889098146	0.00018287486889098146	0.00019287486889098146	0.00020287486889098146	0.00021287486889098146	0.00022287486889098146	0.00023287486889098146	0.00024287486889098148	0.00025287486889098145	0.0002628748688909815	0.00027287486889098145	0.0002828748688909815	0.00029287486889098145	0.0003028748688909815	0.00031287486889098145	0.0003228748688909815	0.0003328748688909815	0.0003428748688909815	0.0003528748688909815	0.00036287486889098147	0.0003728748688909815	0.00038287486889098147	0.0003928748688909815	0.00040287486889098147	0.0004128748688909815	0.00042287486889098147	0.0004328748688909815	0.00044287486889098146	0.0004528748688909815	0.00046287486889098146	0.0004728748688909815	0.0004828748688909815
Figure1D L2/3 connection 1 membrane voltage(V)	-1.5106502e-06	8.488327e-06	2.2384816e-06	-1.0261507e-05	-6.511778e-06	2.2381837e-06	-9.011299e-06	-2.613374e-07	3.488391e-06	5.9882095e-06	9.738535e-06	8.488327e-06	9.885721e-07	-2.6223142e-07	-6.511182e-06	1.5987187e-05	3.4886891e-06	2.2378854e-06	3.488391e-06	7.2384173e-06	1.7238586e-05	1.4737874e-05	-1.5115443e-06	4.7385984e-06	2.2384816e-06	7.2384173e-06	1.3489156e-05	1.2238948e-05	3.4886891e-06	5.9888057e-06	-2.7620504e-06	9.882742e-07	9.737938e-06	1.0988146e-05	2.2378854e-06	9.888704e-07	-2.760858e-06	7.238119e-06	2.2381837e-06	-2.6223142e-07	7.238715e-06	-6.511182e-06	3.488391e-06	8.4889225e-06	3.4886891e-06	9.87678e-07	-6.5114805e-06	8.488625e-06	-2.6163525e-07
Figure1D L2/3 connection 2 time(s)	-2.067265408748492e-06	7.932734591251509e-06	1.793273459125151e-05	2.7932734591251512e-05	3.793273459125151e-05	4.793273459125151e-05	5.7932734591251516e-05	6.793273459125152e-05	7.793273459125151e-05	8.793273459125151e-05	9.793273459125151e-05	0.00010793273459125151	0.00011793273459125152	0.00012793273459125152	0.00013793273459125152	0.00014793273459125152	0.00015793273459125152	0.00016793273459125152	0.00017793273459125152	0.00018793273459125152	0.00019793273459125152	0.00020793273459125152	0.00021793273459125152	0.00022793273459125151	0.00023793273459125154	0.0002479327345912515	0.00025793273459125154	0.0002679327345912515	0.00027793273459125154	0.0002879327345912515	0.00029793273459125154	0.0003079327345912515	0.00031793273459125153	0.00032793273459125156	0.00033793273459125153	0.00034793273459125156	0.00035793273459125153	0.00036793273459125156	0.00037793273459125153	0.00038793273459125156	0.0003979327345912515	0.00040793273459125155	0.0004179327345912515	0.00042793273459125155	0.0004379327345912515	0.00044793273459125155	0.0004579327345912515	0.00046793273459125155	0.0004779327345912516
Figure1D L2/3 connection 2 membrane voltage(V)	1.0274156e-05	7.869624e-06	1.1476279e-05	5.4668117e-06	1.38805235e-05	4.264403e-06	1.2678687e-05	1.38799505e-05	6.6689345e-06	7.870483e-06	2.2293088e-05	3.06314e-06	1.2678974e-05	4.264976e-06	6.588948e-07	1.988913e-05	1.6283622e-05	6.586083e-07	1.38805235e-05	1.5082645e-05	3.07068e-05	-1.7439174e-06	1.2678687e-05	6.588948e-07	4.2646893e-06	1.2678114e-05	1.8607307e-06	5.4670986e-06	1.1476279e-05	3.0625667e-06	9.073179e-06	7.870483e-06	6.5975473e-07	1.7486604e-05	4.264403e-06	1.2677828e-05	9.07232e-06	1.1475991e-05	1.2678687e-05	1.9890562e-05	1.6283335e-05	1.2678114e-05	2.3495497e-05	1.38810965e-05	1.7486032e-05	5.4668117e-06	1.6284195e-05	5.467385e-06	2.1091826e-05
Figure1D L2/3 connection 3 time(s)	-5.140688937358383e-07	9.485931106264163e-06	1.9485931106264163e-05	2.9485931106264166e-05	3.9485931106264165e-05	4.9485931106264164e-05	5.948593110626417e-05	6.948593110626417e-05	7.948593110626417e-05	8.948593110626417e-05	9.948593110626417e-05	0.00010948593110626417	0.00011948593110626418	0.00012948593110626418	0.00013948593110626418	0.00014948593110626418	0.00015948593110626417	0.00016948593110626417	0.00017948593110626417	0.00018948593110626417	0.00019948593110626417	0.00020948593110626417	0.00021948593110626417	0.00022948593110626417	0.0002394859311062642	0.00024948593110626417	0.0002594859311062642	0.00026948593110626417	0.0002794859311062642	0.00028948593110626416	0.0002994859311062642	0.00030948593110626416	0.0003194859311062642	0.0003294859311062642	0.0003394859311062642	0.0003494859311062642	0.0003594859311062642	0.0003694859311062642	0.0003794859311062642	0.0003894859311062642	0.0003994859311062642	0.0004094859311062642	0.0004194859311062642	0.0004294859311062642	0.0004394859311062642	0.0004494859311062642	0.0004594859311062642	0.0004694859311062642	0.00047948593110626423
Figure1D L2/3 connection 3 membrane voltage(V)	1.2950514e-05	1.0545696e-05	9.344147e-06	1.415149e-05	1.0545982e-05	4.536803e-06	1.2949655e-05	1.8959981e-05	6.9399016e-06	1.294994e-05	1.054627e-05	6.940188e-06	1.7757284e-05	1.2949367e-05	1.4152351e-05	8.142883e-06	1.6556309e-05	-3.8769085e-06	8.142024e-06	1.8959981e-05	1.054627e-05	1.6555736e-05	1.05468425e-05	1.1748678e-05	-2.714005e-07	9.34386e-06	8.142024e-06	1.4152351e-05	1.1748105e-05	8.142597e-06	9.344433e-06	1.535304e-05	1.0545696e-05	9.34386e-06	9.307214e-07	1.05468425e-05	-3.876622e-06	2.1328442e-06	-2.7054102e-07	9.34386e-06	3.3352535e-06	6.9396147e-06	-2.714005e-07	-2.6747866e-06	5.7377792e-06	-2.71114e-07	1.2949655e-05	2.4968875e-05	1.5353326e-05
Figure1D L2/3 connection 4 time(s)	-2.2796561084486005e-06	7.7203438915514e-06	1.77203438915514e-05	2.7720343891551404e-05	3.77203438915514e-05	4.77203438915514e-05	5.772034389155141e-05	6.772034389155141e-05	7.77203438915514e-05	8.77203438915514e-05	9.77203438915514e-05	0.0001077203438915514	0.00011772034389155142	0.00012772034389155142	0.00013772034389155141	0.0001477203438915514	0.0001577203438915514	0.0001677203438915514	0.0001777203438915514	0.0001877203438915514	0.0001977203438915514	0.0002077203438915514	0.0002177203438915514	0.0002277203438915514	0.00023772034389155143	0.0002477203438915514	0.00025772034389155143	0.0002677203438915514	0.00027772034389155143	0.0002877203438915514	0.00029772034389155143	0.0003077203438915514	0.0003177203438915514	0.00032772034389155145	0.0003377203438915514	0.00034772034389155145	0.0003577203438915514	0.00036772034389155145	0.0003777203438915514	0.00038772034389155145	0.0003977203438915514	0.00040772034389155144	0.0004177203438915514	0.00042772034389155144	0.0004377203438915514	0.00044772034389155144	0.0004577203438915514	0.00046772034389155144	0.00047772034389155147
Figure1D L2/3 connection 4 membrane voltage(V)	4.3471027e-07	1.5119617e-06	-6.430546e-07	-2.7983274e-06	1.5124751e-06	6.9005296e-06	1.5117048e-06	-4.953087e-06	2.5894697e-06	1.5127321e-06	-8.185611e-06	-1.0341399e-05	-7.1091313e-06	-1.0341142e-05	-4.953344e-06	7.977781e-06	4.3471027e-07	5.822508e-06	7.977524e-06	-4.9541145e-06	3.6672345e-06	4.745257e-06	4.3471027e-07	-1.0340886e-05	6.899759e-06	-2.7983274e-06	-1.4651432e-05	-1.4650917e-05	-1.7208199e-06	-1.2496159e-05	-4.9528303e-06	1.5119617e-06	-6.425407e-07	-1.1419421e-05	-9.263891e-06	9.05606e-06	-8.185869e-06	-6.430546e-07	5.822508e-06	5.822508e-06	-2.7978144e-06	-1.720306e-06	-3.876093e-06	4.341964e-07	1.1210819e-05	-1.720306e-06	2.5897266e-06	-1.1419164e-05	1.5119617e-06
Figure1D L2/3 connection 5 time(s)	-2.5634746625370543e-06	7.4365253374629465e-06	1.7436525337462947e-05	2.743652533746295e-05	3.743652533746295e-05	4.743652533746295e-05	5.7436525337462954e-05	6.743652533746295e-05	7.743652533746295e-05	8.743652533746295e-05	9.743652533746295e-05	0.00010743652533746295	0.00011743652533746296	0.00012743652533746296	0.00013743652533746296	0.00014743652533746296	0.00015743652533746296	0.00016743652533746296	0.00017743652533746296	0.00018743652533746296	0.00019743652533746296	0.00020743652533746295	0.00021743652533746295	0.00022743652533746295	0.00023743652533746298	0.00024743652533746295	0.000257436525337463	0.00026743652533746295	0.000277436525337463	0.00028743652533746295	0.000297436525337463	0.00030743652533746295	0.00031743652533746297	0.000327436525337463	0.00033743652533746297	0.000347436525337463	0.00035743652533746297	0.000367436525337463	0.00037743652533746297	0.000387436525337463	0.00039743652533746296	0.000407436525337463	0.00041743652533746296	0.000427436525337463	0.00043743652533746296	0.000447436525337463	0.00045743652533746296	0.000467436525337463	0.000477436525337463
Figure1D L2/3 connection 5 membrane voltage(V)	1.4577958e-05	1.9384728e-05	1.3376122e-05	2.659689e-05	1.21739995e-05	1.6981916e-05	1.2173713e-05	1.5779508e-05	1.4577672e-05	1.3375549e-05	2.0586565e-05	1.577922e-05	1.2174286e-05	1.578008e-05	1.2173713e-05	1.4577385e-05	9.770041e-06	2.4192932e-05	3.7608613e-06	2.0587138e-05	2.4193218e-05	1.818318e-05	1.3375549e-05	2.2991382e-05	1.9384728e-05	1.578008e-05	1.21739995e-05	1.818318e-05	7.3660826e-06	1.4578245e-05	1.8183753e-05	1.4577385e-05	1.9385301e-05	6.1642468e-06	1.8184039e-05	1.698163e-05	2.0587424e-05	1.5780368e-05	1.21739995e-05	1.698163e-05	7.366369e-06	1.9385301e-05	1.0971304e-05	1.4577385e-05	1.818318e-05	1.21745725e-05	1.2173713e-05	1.2174286e-05	1.698163e-05
Figure1D L2/3 connection 6 time(s)	3.8990105650973245e-06	1.3899010565097325e-05	2.3899010565097326e-05	3.389901056509733e-05	4.389901056509733e-05	5.389901056509733e-05	6.389901056509733e-05	7.389901056509733e-05	8.389901056509733e-05	9.389901056509733e-05	0.00010389901056509733	0.00011389901056509733	0.00012389901056509734	0.00013389901056509734	0.00014389901056509734	0.00015389901056509734	0.00016389901056509734	0.00017389901056509734	0.00018389901056509734	0.00019389901056509733	0.00020389901056509733	0.00021389901056509733	0.00022389901056509733	0.00023389901056509733	0.00024389901056509736	0.00025389901056509733	0.00026389901056509736	0.00027389901056509733	0.00028389901056509735	0.0002938990105650973	0.00030389901056509735	0.0003138990105650973	0.00032389901056509735	0.0003338990105650974	0.00034389901056509735	0.0003538990105650974	0.00036389901056509735	0.0003738990105650974	0.00038389901056509735	0.00039389901056509737	0.00040389901056509734	0.00041389901056509737	0.00042389901056509734	0.00043389901056509737	0.00044389901056509734	0.00045389901056509737	0.00046389901056509734	0.00047389901056509736	0.0004838990105650974
Figure1D L2/3 connection 6 membrane voltage(V)	2.1266722e-05	1.0449625e-05	9.246929e-06	1.1650028e-05	1.1650314e-05	1.7660068e-05	2.2468557e-05	2.0064312e-05	2.4871082e-05	1.5256682e-05	2.0064599e-05	2.0064312e-05	6.842397e-06	9.246069e-06	1.4054559e-05	1.7660353e-05	2.1266147e-05	1.5256109e-05	1.1650314e-05	1.766064e-05	1.6457658e-05	2.0063739e-05	1.285215e-05	8.044806e-06	8.045379e-06	2.2468845e-05	4.4390117e-06	1.8862189e-05	5.6417075e-06	1.2852723e-05	1.886305e-05	2.4871657e-05	1.6459091e-05	2.72759e-05	1.4054559e-05	5.6411345e-06	1.0449052e-05	1.7660068e-05	8.045666e-06	1.04481915e-05	9.246642e-06	1.2852437e-05	9.2472155e-06	9.2472155e-06	5.641421e-06	8.332172e-07	1.0449052e-05	1.2852723e-05	1.6458804e-05
Figure1D L2/3 connection 7 time(s)	-7.6266190580164895e-06	1.2373380941983512e-05	3.2373380941983514e-05	5.237338094198352e-05	7.237338094198352e-05	9.237338094198352e-05	0.00011237338094198353	0.00013237338094198353	0.00015237338094198352	0.00017237338094198352	0.00019237338094198352	0.00021237338094198352	0.00023237338094198354	0.00025237338094198354	0.00027237338094198354	0.00029237338094198354	0.00031237338094198354	0.00033237338094198353	0.00035237338094198353	0.00037237338094198353	0.00039237338094198353	0.00041237338094198353	0.0004323733809419835	0.0004523733809419835	0.0004723733809419836	0.0004923733809419835	0.0005123733809419836	0.0005323733809419835	0.0005523733809419836	0.0005723733809419835	0.0005923733809419836	0.0006123733809419835	0.0006323733809419836	0.0006523733809419836	0.0006723733809419836	0.0006923733809419836	0.0007123733809419836	0.0007323733809419836	0.0007523733809419836	0.0007723733809419836	0.0007923733809419835	0.0008123733809419836	0.0008323733809419835	0.0008523733809419836	0.0008723733809419835	0.0008923733809419836	0.0009123733809419835	0.0009323733809419836	0.0009523733809419836
Figure1D L2/3 connection 7 membrane voltage(V)	4.9518963e-05	6.415814e-06	7.493836e-06	3.55111e-05	8.569803e-06	2.4734221e-05	2.3657742e-05	2.7967517e-05	1.0282747e-06	2.6888982e-05	1.503665e-05	7.493836e-06	2.7968032e-05	-1.5135633e-05	3.1830332e-06	-1.7290135e-05	3.1825184e-06	-2.0523432e-05	3.2278578e-05	-1.0825857e-05	1.8269944e-05	5.05975e-05	-1.7291164e-05	7.538121e-05	9.648595e-06	3.874414e-05	4.736369e-05	-4.3605505e-06	4.7364207e-05	-5.437545e-06	1.8269688e-05	3.5510846e-05	-1.1902339e-05	1.934771e-05	2.1057822e-06	-1.6213398e-05	4.260797e-06	8.570831e-06	5.3388194e-06	2.9045797e-05	-5.000402e-08	1.6115186e-05	2.7967004e-05	9.648338e-06	1.7191665e-05	3.012279e-05	-5.0262315e-08	5.7063062e-05	4.3053915e-05
Figure1D L2/3 connection 8 time(s)	4.2430375319273475e-06	2.424303753192735e-05	4.424303753192735e-05	6.424303753192736e-05	8.424303753192735e-05	0.00010424303753192735	0.00012424303753192736	0.00014424303753192736	0.00016424303753192736	0.00018424303753192736	0.00020424303753192736	0.00022424303753192736	0.0002442430375319274	0.0002642430375319274	0.0002842430375319274	0.0003042430375319274	0.0003242430375319274	0.00034424303753192737	0.00036424303753192737	0.00038424303753192737	0.00040424303753192737	0.00042424303753192736	0.00044424303753192736	0.00046424303753192736	0.0004842430375319274	0.0005042430375319274	0.0005242430375319274	0.0005442430375319274	0.0005642430375319274	0.0005842430375319274	0.0006042430375319274	0.0006242430375319273	0.0006442430375319274	0.0006642430375319275	0.0006842430375319274	0.0007042430375319274	0.0007242430375319274	0.0007442430375319274	0.0007642430375319274	0.0007842430375319274	0.0008042430375319274	0.0008242430375319274	0.0008442430375319274	0.0008642430375319274	0.0008842430375319274	0.0009042430375319274	0.0009242430375319274	0.0009442430375319274	0.0009642430375319275
Figure1D L2/3 connection 8 membrane voltage(V)	6.129012e-06	3.4211826e-07	-1.972805e-06	-1.1231393e-05	2.6564894e-06	3.8149165e-06	4.9722403e-06	3.8140888e-06	6.12846e-06	-5.4447746e-06	-3.1298523e-06	1.3073505e-05	6.129012e-06	4.9722403e-06	-3.1301279e-06	1.3074057e-05	1.5005462e-06	-5.4447746e-06	6.129288e-06	-8.146535e-07	3.8146409e-06	7.285784e-06	7.2860594e-06	1.3073781e-05	2.0017998e-05	1.19167335e-05	2.657317e-06	3.4239474e-07	9.601535e-06	7.2866114e-06	6.129288e-06	-4.2874517e-06	9.600983e-06	8.443659e-06	-8.916745e-06	2.6564894e-06	9.601535e-06	1.5387875e-05	3.8143653e-06	-5.4453276e-06	6.129012e-06	9.600983e-06	7.2874395e-06	9.602087e-06	1.5388152e-05	3.8143653e-06	1.1917009e-05	1.4230277e-05	6.129564e-06
Figure1D L2/3 connection 9 time(s)	1.548983813075798e-06	2.15489838130758e-05	4.15489838130758e-05	6.15489838130758e-05	8.15489838130758e-05	0.0001015489838130758	0.00012154898381307581	0.0001415489838130758	0.0001615489838130758	0.0001815489838130758	0.0002015489838130758	0.0002215489838130758	0.00024154898381307583	0.00026154898381307583	0.00028154898381307583	0.0003015489838130758	0.0003215489838130758	0.0003415489838130758	0.0003615489838130758	0.0003815489838130758	0.0004015489838130758	0.0004215489838130758	0.0004415489838130758	0.0004615489838130758	0.00048154898381307586	0.0005015489838130758	0.0005215489838130759	0.0005415489838130758	0.0005615489838130759	0.0005815489838130758	0.0006015489838130759	0.0006215489838130758	0.0006415489838130759	0.0006615489838130759	0.0006815489838130758	0.0007015489838130759	0.0007215489838130758	0.0007415489838130759	0.0007615489838130758	0.0007815489838130759	0.0008015489838130758	0.0008215489838130759	0.0008415489838130758	0.0008615489838130759	0.0008815489838130758	0.0009015489838130759	0.0009215489838130758	0.0009415489838130759	0.0009615489838130759
Figure1D L2/3 connection 9 membrane voltage(V)	-1.0830386e-05	3.678821e-06	1.0374764e-05	4.7948115e-06	-7.8567336e-07	4.7942794e-06	9.258773e-06	-1.9016643e-06	3.678289e-06	-1.30629005e-05	-1.9019299e-06	2.562298e-06	-9.71413e-06	-7.8593985e-07	-6.3656253e-06	-5.2501673e-06	5.910802e-06	1.037503e-05	-1.9019299e-06	1.4839525e-05	-9.714396e-06	-9.714396e-06	1.4465741e-06	-3.0179208e-06	1.4463076e-06	-1.3061835e-05	3.3058313e-07	3.679087e-06	-4.133911e-06	4.7942794e-06	1.2606745e-05	-3.0179208e-06	9.258773e-06	-7.8567336e-07	-9.71413e-06	-4.134443e-06	-7.8593985e-07	8.143049e-06	3.678289e-06	-7.8593985e-07	1.0374498e-05	-3.0171223e-06	4.7950775e-06	5.911068e-06	1.4465741e-06	2.5628306e-06	9.25904e-06	-7.854069e-07	8.141718e-06
Figure1D L2/3 connection 10 time(s)	2.883018392925169e-06	2.288301839292517e-05	4.288301839292517e-05	6.288301839292518e-05	8.288301839292518e-05	0.00010288301839292517	0.00012288301839292519	0.00014288301839292518	0.00016288301839292518	0.00018288301839292518	0.00020288301839292518	0.00022288301839292518	0.0002428830183929252	0.0002628830183929252	0.0002828830183929252	0.0003028830183929252	0.0003228830183929252	0.0003428830183929252	0.0003628830183929252	0.0003828830183929252	0.0004028830183929252	0.0004228830183929252	0.0004428830183929252	0.0004628830183929252	0.00048288301839292524	0.0005028830183929252	0.0005228830183929252	0.0005428830183929252	0.0005628830183929252	0.0005828830183929252	0.0006028830183929252	0.0006228830183929252	0.0006428830183929252	0.0006628830183929253	0.0006828830183929252	0.0007028830183929253	0.0007228830183929252	0.0007428830183929253	0.0007628830183929252	0.0007828830183929253	0.0008028830183929252	0.0008228830183929253	0.0008428830183929252	0.0008628830183929253	0.0008828830183929252	0.0009028830183929253	0.0009228830183929252	0.0009428830183929252	0.0009628830183929253
Figure1D L2/3 connection 10 membrane voltage(V)	-1.0644799e-06	-9.587942e-06	-9.587604e-06	-1.0651565e-06	1.7752081e-06	-1.1007958e-05	-1.1008973e-05	-9.587604e-06	-1.5270029e-05	-1.3850016e-05	-1.1008635e-05	1.7752081e-06	-1.2429324e-05	-8.167592e-06	-8.167253e-06	-5.327567e-06	-2.0950758e-05	-1.3849674e-05	-2.23728e-05	-1.1008635e-05	-1.1007958e-05	-1.1007958e-05	-3.906198e-06	3.555324e-07	6.0366e-06	-1.0651565e-06	-6.747241e-06	-3.9058596e-06	-1.1008635e-05	-2.4858473e-06	1.7755465e-06	8.877982e-06	1.7755465e-06	-9.588284e-06	-1.0641415e-06	6.0369402e-06	-3.906198e-06	-1.0651565e-06	3.555324e-07	1.1719023e-05	7.457629e-06	3.1965756e-06	-3.9058596e-06	3.555324e-07	3.5519406e-07	3.5485573e-07	3.545174e-07	3.5519406e-07	1.0298672e-05
Figure1D L2/3 connection 11 time(s)	-8.342987016143671e-06	1.165701298385633e-05	3.165701298385633e-05	5.165701298385634e-05	7.165701298385634e-05	9.165701298385633e-05	0.00011165701298385635	0.00013165701298385634	0.00015165701298385634	0.00017165701298385634	0.00019165701298385634	0.00021165701298385634	0.00023165701298385636	0.00025165701298385636	0.00027165701298385636	0.00029165701298385636	0.00031165701298385636	0.00033165701298385635	0.00035165701298385635	0.00037165701298385635	0.00039165701298385635	0.00041165701298385635	0.00043165701298385634	0.00045165701298385634	0.0004716570129838564	0.0004916570129838563	0.0005116570129838564	0.0005316570129838563	0.0005516570129838564	0.0005716570129838563	0.0005916570129838564	0.0006116570129838563	0.0006316570129838564	0.0006516570129838564	0.0006716570129838564	0.0006916570129838564	0.0007116570129838564	0.0007316570129838564	0.0007516570129838564	0.0007716570129838564	0.0007916570129838564	0.0008116570129838564	0.0008316570129838564	0.0008516570129838564	0.0008716570129838564	0.0008916570129838564	0.0009116570129838564	0.0009316570129838564	0.0009516570129838565
Figure1D L2/3 connection 11 membrane voltage(V)	5.2975884e-06	-3.817576e-06	8.932261e-08	8.963298e-08	5.2975884e-06	8.8701654e-08	-1.2129768e-06	1.1807844e-05	7.901566e-06	2.69299e-06	7.901566e-06	9.202935e-06	1.4412443e-05	1.7016111e-05	2.3526056e-05	-7.724163e-06	1.7014869e-05	3.994669e-06	9.203245e-06	3.9952893e-06	2.6933005e-06	-7.723543e-06	7.9021875e-06	5.297278e-06	7.901566e-06	1.5714122e-05	7.901566e-06	-1.2129768e-06	9.202935e-06	8.901225e-08	-1.2135977e-06	6.5995773e-06	-2.5152763e-06	3.9952893e-06	8.901225e-08	-2.5152763e-06	5.296968e-06	-2.5146553e-06	1.3913116e-06	1.9619778e-05	-1.2931809e-05	-7.723232e-06	8.839129e-08	-3.817576e-06	-2.5152763e-06	-2.5152763e-06	1.5714433e-05	5.296657e-06	5.296657e-06
Figure1D L2/3 grand average time(s)	-8.342987016143671e-06	1.165701298385633e-05	3.165701298385633e-05	5.165701298385634e-05	7.165701298385634e-05	9.165701298385633e-05	0.00011165701298385635	0.00013165701298385634	0.00015165701298385634	0.00017165701298385634	0.00019165701298385634	0.00021165701298385634	0.00023165701298385636	0.00025165701298385636	0.00027165701298385636	0.00029165701298385636	0.00031165701298385636	0.00033165701298385635	0.00035165701298385635	0.00037165701298385635	0.00039165701298385635	0.00041165701298385635	0.00043165701298385634	0.00045165701298385634	0.0004716570129838564	0.0004916570129838563	0.0005116570129838564	0.0005316570129838563	0.0005516570129838564	0.0005716570129838563	0.0005916570129838564	0.0006116570129838563	0.0006316570129838564	0.0006516570129838564	0.0006716570129838564	0.0006916570129838564	0.0007116570129838564	0.0007316570129838564	0.0007516570129838564	0.0007716570129838564	0.0007916570129838564	0.0008116570129838564	0.0008316570129838564	0.0008516570129838564	0.0008716570129838564	0.0008916570129838564	0.0009116570129838564	0.0009316570129838564	0.0009516570129838565
Figure1D L2/3 grand average membrane voltage(V)	5.2975884e-06	-3.817576e-06	8.932261e-08	8.963298e-08	5.2975884e-06	8.8701654e-08	-1.2129768e-06	1.1807844e-05	7.901566e-06	2.69299e-06	7.901566e-06	9.202935e-06	1.4412443e-05	1.7016111e-05	2.3526056e-05	-7.724163e-06	1.7014869e-05	3.994669e-06	9.203245e-06	3.9952893e-06	2.6933005e-06	-7.723543e-06	7.9021875e-06	5.297278e-06	7.901566e-06	1.5714122e-05	7.901566e-06	-1.2129768e-06	9.202935e-06	8.901225e-08	-1.2135977e-06	6.5995773e-06	-2.5152763e-06	3.9952893e-06	8.901225e-08	-2.5152763e-06	5.296968e-06	-2.5146553e-06	1.3913116e-06	1.9619778e-05	-1.2931809e-05	-7.723232e-06	8.839129e-08	-3.817576e-06	-2.5152763e-06	-2.5152763e-06	1.5714433e-05	5.296657e-06	5.296657e-06
Figure1D rorb connection 0 time(s)	-3.305717014108131e-06	1.669428298589187e-05	3.669428298589187e-05	5.669428298589188e-05	7.669428298589188e-05	9.669428298589187e-05	0.00011669428298589189	0.00013669428298589188	0.00015669428298589188	0.00017669428298589188	0.00019669428298589188	0.00021669428298589188	0.0002366942829858919	0.0002566942829858919	0.0002766942829858919	0.0002966942829858919	0.0003166942829858919	0.0003366942829858919	0.0003566942829858919	0.0003766942829858919	0.0003966942829858919	0.0004166942829858919	0.0004366942829858919	0.0004566942829858919	0.00047669428298589194	0.0004966942829858919	0.0005166942829858919	0.0005366942829858919	0.0005566942829858919	0.0005766942829858919	0.0005966942829858919	0.0006166942829858919	0.0006366942829858919	0.000656694282985892	0.0006766942829858919	0.000696694282985892	0.0007166942829858919	0.000736694282985892	0.0007566942829858919	0.000776694282985892	0.0007966942829858919	0.000816694282985892	0.0008366942829858919	0.000856694282985892	0.0008766942829858919	0.000896694282985892	0.0009166942829858919	0.000936694282985892	0.000956694282985892
Figure1D rorb connection 0 membrane voltage(V)	2.9587009e-06	2.9594466e-06	5.041883e-06	-1.162457e-05	6.083971e-06	8.167402e-06	8.755196e-07	1.3375855e-05	2.9594466e-06	1.3375606e-05	2.0666992e-05	-5.3747735e-06	3.0042305e-05	8.755196e-07	2.9587009e-06	1.4417197e-05	-8.49905e-06	1.44174455e-05	7.1255627e-06	9.208993e-06	1.7541473e-05	6.0849643e-06	1.8584555e-05	1.6500628e-05	2.5875444e-05	-4.3329346e-06	4.1500803e-05	-1.668177e-07	3.316733e-05	3.62926e-05	1.5458292e-05	3.9417373e-05	1.4417694e-05	2.9000468e-05	2.6917533e-05	-1.6607191e-07	2.6917782e-05	7.1260592e-06	-7.457211e-06	1.8584058e-05	-2.249999e-06	1.9173585e-06	1.7542468e-05	-1.7874614e-05	8.166905e-06	-9.541138e-06	2.959694e-06	1.9626395e-05	-8.498802e-06
Figure1D rorb connection 1 time(s)	4.459460035312205e-06	2.4459460035312206e-05	4.445946003531221e-05	6.445946003531221e-05	8.445946003531221e-05	0.00010445946003531221	0.00012445946003531222	0.00014445946003531222	0.00016445946003531222	0.00018445946003531222	0.00020445946003531221	0.0002244594600353122	0.00024445946003531224	0.00026445946003531224	0.00028445946003531223	0.00030445946003531223	0.00032445946003531223	0.00034445946003531223	0.00036445946003531223	0.0003844594600353122	0.0004044594600353122	0.0004244594600353122	0.0004444594600353122	0.0004644594600353122	0.00048445946003531227	0.0005044594600353122	0.0005244594600353123	0.0005444594600353122	0.0005644594600353123	0.0005844594600353122	0.0006044594600353123	0.0006244594600353122	0.0006444594600353123	0.0006644594600353123	0.0006844594600353123	0.0007044594600353123	0.0007244594600353123	0.0007444594600353123	0.0007644594600353122	0.0007844594600353123	0.0008044594600353122	0.0008244594600353123	0.0008444594600353122	0.0008644594600353123	0.0008844594600353122	0.0009044594600353123	0.0009244594600353122	0.0009444594600353123	0.0009644594600353123
Figure1D rorb connection 1 membrane voltage(V)	-1.1576029e-05	-1.1576278e-05	-1.053419e-05	-1.47010505e-05	-1.1588754e-06	-1.053419e-05	-9.492598e-06	-8.451503e-06	-1.6783984e-05	-7.4096642e-06	-9.493344e-06	-1.5742642e-05	-4.2846423e-06	-7.4091677e-06	-1.6784234e-05	-7.409415e-06	-4.2841457e-06	-1.5743388e-05	-9.492847e-06	-1.159372e-06	-5.3259855e-06	-9.4921015e-06	-1.3659459e-05	1.9656495e-06	-2.2009635e-06	-7.4096642e-06	1.9646563e-06	-1.1591237e-06	3.007241e-06	6.131766e-06	7.174599e-06	5.090423e-06	1.965153e-06	3.007241e-06	6.1330074e-06	5.090175e-06	-1.053419e-05	-2.2009635e-06	9.2356186e-07	9.2405844e-07	-6.3680727e-06	-3.2423059e-06	-3.2425542e-06	-8.451256e-06	-1.1575781e-05	4.048335e-06	-2.200467e-06	7.1743507e-06	9.257781e-06
Figure1D rorb connection 2 time(s)	6.248185978028264e-06	2.6248185978028266e-05	4.624818597802827e-05	6.624818597802827e-05	8.624818597802827e-05	0.00010624818597802827	0.00012624818597802828	0.00014624818597802828	0.00016624818597802828	0.00018624818597802828	0.00020624818597802827	0.00022624818597802827	0.0002462481859780283	0.0002662481859780283	0.0002862481859780283	0.0003062481859780283	0.0003262481859780283	0.0003462481859780283	0.0003662481859780283	0.0003862481859780283	0.0004062481859780283	0.0004262481859780283	0.0004462481859780283	0.0004662481859780283	0.00048624818597802833	0.0005062481859780283	0.0005262481859780283	0.0005462481859780283	0.0005662481859780283	0.0005862481859780283	0.0006062481859780283	0.0006262481859780283	0.0006462481859780283	0.0006662481859780284	0.0006862481859780283	0.0007062481859780284	0.0007262481859780283	0.0007462481859780284	0.0007662481859780283	0.0007862481859780284	0.0008062481859780283	0.0008262481859780284	0.0008462481859780283	0.0008662481859780284	0.0008862481859780283	0.0009062481859780283	0.0009262481859780283	0.0009462481859780283	0.0009662481859780284
Figure1D rorb connection 2 membrane voltage(V)	-4.2756712754657915e-07	1.4383641224666383e-05	6.400566358152372e-06	1.4223318035571944e-05	2.970417775151154e-06	8.017862766287003e-06	-5.103009600506318e-06	6.871166800560295e-06	1.5559641317755423e-05	5.7807141979918766e-06	4.366499183615313e-06	6.173087198190949e-06	3.1277211997962085e-06	-6.962942268637132e-06	1.002984425671117e-05	-7.141759836950654e-06	1.0253838495432272e-05	2.6361122614168575e-06	4.5653585694811896e-07	1.5553588702307543e-06	1.149733158166031e-05	8.947842471688119e-06	-1.684907035317114e-08	8.816614443087618e-06	1.6792697168758085e-05	8.570461827559675e-06	1.6167848735771313e-05	1.9873344647660303e-05	1.2491542874687562e-05	4.491354163510867e-06	-3.436963872981937e-06	5.596558319095243e-06	5.115258225926303e-06	3.977260857603153e-06	3.026256157591464e-06	-5.6767054320134e-06	1.3748552132678964e-06	3.94957584806781e-06	-5.576585356962041e-06	-3.253202774665444e-06	4.9905778274153115e-06	-6.259827713340368e-06	-2.82566124156604e-06	5.474580369916695e-06	-1.3471959211774097e-05	-4.21023157058713e-06	7.767454462339172e-06	5.58639142222631e-06	2.1541651350626405e-06
Figure1D rorb connection 3 time(s)	4.547671670971374e-06	2.4547671670971375e-05	4.454767167097138e-05	6.454767167097138e-05	8.454767167097138e-05	0.00010454767167097138	0.0001245476716709714	0.0001445476716709714	0.0001645476716709714	0.00018454767167097138	0.00020454767167097138	0.00022454767167097138	0.0002445476716709714	0.0002645476716709714	0.0002845476716709714	0.0003045476716709714	0.0003245476716709714	0.0003445476716709714	0.0003645476716709714	0.0003845476716709714	0.0004045476716709714	0.0004245476716709714	0.0004445476716709714	0.0004645476716709714	0.00048454767167097144	0.0005045476716709714	0.0005245476716709714	0.0005445476716709714	0.0005645476716709714	0.0005845476716709714	0.0006045476716709714	0.0006245476716709714	0.0006445476716709714	0.0006645476716709715	0.0006845476716709714	0.0007045476716709715	0.0007245476716709714	0.0007445476716709715	0.0007645476716709714	0.0007845476716709715	0.0008045476716709714	0.0008245476716709715	0.0008445476716709714	0.0008645476716709715	0.0008845476716709714	0.0009045476716709715	0.0009245476716709714	0.0009445476716709715	0.0009645476716709715
Figure1D rorb connection 3 membrane voltage(V)	-3.316824e-05	-4.5778805e-05	-3.8103008e-05	-3.5361587e-05	-4.358546e-05	-3.7006204e-05	-3.2620035e-05	-3.5910314e-05	-2.8782724e-05	-3.7555063e-05	-3.4813118e-05	-3.5910052e-05	-3.316863e-05	-3.9747887e-05	-3.536185e-05	-3.2620817e-05	-3.8651084e-05	-3.3169024e-05	-3.8102746e-05	-3.2620817e-05	-4.0844297e-05	-3.645813e-05	-4.3037253e-05	-3.5910445e-05	-3.4813773e-05	-2.6041562e-05	-3.0427604e-05	-3.316863e-05	-3.5361718e-05	-3.2620555e-05	-3.481351e-05	-3.1523883e-05	-3.5362107e-05	-2.823478e-05	-3.15248e-05	-2.4396813e-05	-3.207222e-05	-3.5910183e-05	-3.207248e-05	-3.1524276e-05	-2.7138107e-05	-4.6327143e-05	-2.768631e-05	-3.0975938e-05	-3.7555063e-05	-4.194084e-05	-3.2620686e-05	-3.0975414e-05	-3.371736e-05
Figure1D rorb connection 4 time(s)	1.6865616447165038e-06	2.1686561644716505e-05	4.168656164471651e-05	6.168656164471651e-05	8.168656164471651e-05	0.00010168656164471651	0.00012168656164471652	0.00014168656164471652	0.00016168656164471652	0.00018168656164471652	0.0002016865616447165	0.0002216865616447165	0.00024168656164471654	0.00026168656164471654	0.00028168656164471653	0.00030168656164471653	0.00032168656164471653	0.00034168656164471653	0.0003616865616447165	0.0003816865616447165	0.0004016865616447165	0.0004216865616447165	0.0004416865616447165	0.0004616865616447165	0.00048168656164471657	0.0005016865616447165	0.0005216865616447166	0.0005416865616447165	0.0005616865616447166	0.0005816865616447165	0.0006016865616447166	0.0006216865616447165	0.0006416865616447166	0.0006616865616447166	0.0006816865616447166	0.0007016865616447166	0.0007216865616447165	0.0007416865616447166	0.0007616865616447165	0.0007816865616447166	0.0008016865616447165	0.0008216865616447166	0.0008416865616447165	0.0008616865616447166	0.0008816865616447165	0.0009016865616447166	0.0009216865616447165	0.0009416865616447166	0.0009616865616447166
Figure1D rorb connection 4 membrane voltage(V)	-2.4945475e-06	-7.830073e-06	-1.240291e-05	-4.7809663e-06	-1.011631e-05	-9.706309e-07	-2.0758307e-07	-1.011631e-05	-1.0116673e-05	-3.2565058e-06	-1.01164915e-05	2.0784737e-06	-7.0677506e-06	-9.353807e-06	5.1272145e-06	5.127942e-06	-3.2566877e-06	1.3163335e-06	-4.780786e-06	-8.592211e-06	-5.5432884e-06	-1.0116128e-05	-3.256324e-06	5.540114e-07	-9.354895e-06	-1.39273725e-05	-1.087863e-05	-9.354171e-06	-1.2403456e-05	-9.353807e-06	-1.6976297e-05	-1.3165598e-05	-5.5429246e-06	-1.5451471e-05	-9.353807e-06	-1.0878812e-05	-1.6975933e-05	-4.0179184e-06	-1.0116128e-05	-3.2565058e-06	-1.6213973e-05	-8.591665e-06	-1.3927191e-05	-6.3050647e-06	-1.0116855e-05	-4.7809663e-06	-8.591847e-06	-1.3165052e-05	-1.732953e-06
Figure1D rorb connection 5 time(s)	7.412585448845262e-06	2.7412585448845264e-05	4.7412585448845266e-05	6.741258544884527e-05	8.741258544884527e-05	0.00010741258544884527	0.00012741258544884528	0.00014741258544884528	0.00016741258544884528	0.00018741258544884527	0.00020741258544884527	0.00022741258544884527	0.0002474125854488453	0.0002674125854488453	0.0002874125854488453	0.0003074125854488453	0.0003274125854488453	0.0003474125854488453	0.0003674125854488453	0.0003874125854488453	0.0004074125854488453	0.0004274125854488453	0.0004474125854488453	0.0004674125854488453	0.00048741258544884533	0.0005074125854488453	0.0005274125854488453	0.0005474125854488453	0.0005674125854488453	0.0005874125854488453	0.0006074125854488453	0.0006274125854488453	0.0006474125854488453	0.0006674125854488454	0.0006874125854488453	0.0007074125854488454	0.0007274125854488453	0.0007474125854488454	0.0007674125854488453	0.0007874125854488454	0.0008074125854488453	0.0008274125854488454	0.0008474125854488453	0.0008674125854488453	0.0008874125854488453	0.0009074125854488453	0.0009274125854488453	0.0009474125854488453	0.0009674125854488454
Figure1D rorb connection 5 membrane voltage(V)	3.7341488e-07	5.3078566e-06	9.4199895e-06	-4.490903e-07	4.4853514e-06	1.196313e-06	1.4353645e-05	3.7380778e-07	-4.479134e-07	-1.0316797e-05	1.0242102e-05	-1.2712026e-06	-1.2712026e-06	-2.9156236e-06	5.3082476e-06	1.7644057e-05	1.2709028e-05	2.8401464e-06	3.7341488e-07	2.0188163e-06	2.0182288e-06	1.5176543e-05	7.774783e-06	1.196704e-06	4.4861354e-06	-4.559848e-06	6.9530615e-06	-2.093706e-06	1.270844e-05	6.1303617e-06	2.0184252e-06	-4.4850094e-07	-4.5600445e-06	-5.3825515e-06	5.3078566e-06	2.840734e-06	2.8405375e-06	3.663239e-06	2.0184252e-06	-2.0933167e-06	-6.205055e-06	2.840341e-06	1.1957236e-06	-1.4428535e-05	-9.494683e-06	-3.7381305e-06	-1.2704168e-06	-4.486974e-07	-1.11398895e-05
Figure1D rorb connection 6 time(s)	-7.804740918763119e-06	1.2195259081236883e-05	3.2195259081236885e-05	5.219525908123689e-05	7.219525908123689e-05	9.219525908123689e-05	0.0001121952590812369	0.0001321952590812369	0.0001521952590812369	0.0001721952590812369	0.0001921952590812369	0.0002121952590812369	0.00023219525908123691	0.0002521952590812369	0.0002721952590812369	0.0002921952590812369	0.0003121952590812369	0.0003321952590812369	0.0003521952590812369	0.0003721952590812369	0.0003921952590812369	0.0004121952590812369	0.0004321952590812369	0.0004521952590812369	0.00047219525908123695	0.0004921952590812369	0.0005121952590812369	0.0005321952590812369	0.0005521952590812369	0.0005721952590812369	0.0005921952590812369	0.0006121952590812369	0.0006321952590812369	0.000652195259081237	0.0006721952590812369	0.000692195259081237	0.0007121952590812369	0.000732195259081237	0.0007521952590812369	0.000772195259081237	0.0007921952590812369	0.000812195259081237	0.0008321952590812369	0.000852195259081237	0.0008721952590812369	0.000892195259081237	0.0009121952590812369	0.000932195259081237	0.000952195259081237
Figure1D rorb connection 6 membrane voltage(V)	1.5234108e-05	7.4216155e-06	1.1327768e-05	4.2964693e-06	1.3671162e-05	1.3671349e-05	1.28909005e-05	1.5234108e-05	6.6398634e-06	1.1715098e-06	1.9140076e-05	1.0546017e-05	2.3046789e-05	1.6014743e-05	1.2890528e-05	1.6014928e-05	1.9140076e-05	1.7577502e-05	1.8359067e-05	1.9921456e-05	8.202809e-06	1.5233922e-05	9.765755e-06	2.3828168e-05	6.6404223e-06	1.2890528e-05	1.3671535e-05	1.1327583e-05	1.2889783e-05	1.2109334e-05	1.2108962e-05	9.765382e-06	3.5156486e-06	6.6404223e-06	1.2109334e-05	1.1327768e-05	1.7578062e-05	1.5233177e-05	5.858856e-06	3.515835e-06	6.640236e-06	1.3671722e-05	2.7346416e-06	4.297028e-06	1.3671349e-05	2.1484215e-05	1.9528893e-06	3.5154624e-06	1.5233922e-05
Figure1D rorb connection 7 time(s)	6.801333923457534e-06	2.6801333923457536e-05	4.680133392345754e-05	6.680133392345754e-05	8.680133392345754e-05	0.00010680133392345754	0.00012680133392345755	0.00014680133392345755	0.00016680133392345755	0.00018680133392345755	0.00020680133392345754	0.00022680133392345754	0.00024680133392345757	0.00026680133392345757	0.00028680133392345756	0.00030680133392345756	0.00032680133392345756	0.00034680133392345756	0.00036680133392345756	0.00038680133392345756	0.00040680133392345755	0.00042680133392345755	0.00044680133392345755	0.00046680133392345755	0.0004868013339234576	0.0005068013339234575	0.0005268013339234576	0.0005468013339234575	0.0005668013339234576	0.0005868013339234575	0.0006068013339234576	0.0006268013339234575	0.0006468013339234576	0.0006668013339234576	0.0006868013339234576	0.0007068013339234576	0.0007268013339234576	0.0007468013339234576	0.0007668013339234576	0.0007868013339234576	0.0008068013339234576	0.0008268013339234576	0.0008468013339234576	0.0008668013339234576	0.0008868013339234576	0.0009068013339234576	0.0009268013339234576	0.0009468013339234576	0.0009668013339234577
Figure1D rorb connection 7 membrane voltage(V)	2.0877229e-05	8.522954e-06	1.1429373e-05	1.2156758e-05	2.0877056e-05	1.5063178e-05	1.14292e-05	1.7243252e-05	1.7243598e-05	1.433666e-05	2.0150539e-05	9.249299e-06	1.5063004e-05	1.9423846e-05	1.5789696e-05	1.50633505e-05	5.615668e-06	1.14300665e-05	9.249819e-06	1.8696635e-05	2.0877404e-05	2.0877229e-05	1.2156412e-05	2.7417627e-05	1.3610141e-05	2.2331133e-05	1.5790734e-05	1.651708e-05	1.5790043e-05	1.7243598e-05	2.5237898e-05	1.5789696e-05	1.3610314e-05	1.4336313e-05	1.7242906e-05	1.1429547e-05	4.1619387e-06	9.975817e-06	8.522087e-06	7.069571e-06	2.0150539e-05	1.07035485e-05	5.28481e-07	1.9816907e-06	7.0687047e-06	1.0702855e-05	1.8696808e-05	9.249646e-06	8.522435e-06
Figure1D rorb connection 8 time(s)	-5.079152957743541e-06	1.4920847042256461e-05	3.492084704225646e-05	5.492084704225647e-05	7.492084704225647e-05	9.492084704225646e-05	0.00011492084704225648	0.00013492084704225647	0.00015492084704225647	0.00017492084704225647	0.00019492084704225647	0.00021492084704225647	0.0002349208470422565	0.0002549208470422565	0.0002749208470422565	0.0002949208470422565	0.0003149208470422565	0.0003349208470422565	0.0003549208470422565	0.0003749208470422565	0.0003949208470422565	0.0004149208470422565	0.0004349208470422565	0.0004549208470422565	0.0004749208470422565	0.0004949208470422565	0.0005149208470422565	0.0005349208470422565	0.0005549208470422565	0.0005749208470422565	0.0005949208470422565	0.0006149208470422565	0.0006349208470422565	0.0006549208470422566	0.0006749208470422565	0.0006949208470422566	0.0007149208470422565	0.0007349208470422566	0.0007549208470422565	0.0007749208470422566	0.0007949208470422565	0.0008149208470422566	0.0008349208470422565	0.0008549208470422565	0.0008749208470422565	0.0008949208470422565	0.0009149208470422565	0.0009349208470422565	0.0009549208470422566
Figure1D rorb connection 8 membrane voltage(V)	-2.1095622e-05	-2.1095015e-05	-2.0250483e-05	-3.2919488e-05	-6.737746e-06	-1.687235e-05	-1.6028016e-05	-1.9406552e-05	-2.4473955e-05	-1.0116082e-05	-4.2037445e-06	-1.1804948e-05	-5.8934147e-06	-8.426816e-06	-1.5183485e-05	-1.2648676e-05	-4.2037445e-06	-1.0116082e-05	-1.3494418e-05	-1.433855e-05	-7.582281e-06	-1.6872147e-05	-1.5183485e-05	-1.3494215e-05	-2.0250684e-05	-1.3494015e-05	-1.6872551e-05	-1.4338346e-05	-1.09598095e-05	-1.3494418e-05	-1.3493815e-05	-1.9406956e-05	-1.602822e-05	-2.1940557e-05	-2.1095419e-05	-1.9406552e-05	-1.6028016e-05	-1.8561417e-05	-1.6027616e-05	-1.9406756e-05	-2.4473351e-05	-5.8926107e-06	-1.01150745e-05	-1.5183081e-05	-2.2784889e-05	-2.2784689e-05	-2.0251287e-05	-1.7717286e-05	-6.737546e-06
Figure1D rorb connection 9 time(s)	-8.394046480158157e-06	1.1605953519841845e-05	3.1605953519841846e-05	5.160595351984185e-05	7.160595351984185e-05	9.160595351984185e-05	0.00011160595351984186	0.00013160595351984186	0.00015160595351984186	0.00017160595351984185	0.00019160595351984185	0.00021160595351984185	0.00023160595351984188	0.0002516059535198419	0.0002716059535198419	0.00029160595351984187	0.00031160595351984187	0.00033160595351984187	0.00035160595351984187	0.00037160595351984186	0.00039160595351984186	0.00041160595351984186	0.00043160595351984186	0.00045160595351984186	0.0004716059535198419	0.0004916059535198419	0.0005116059535198419	0.0005316059535198419	0.0005516059535198419	0.0005716059535198418	0.0005916059535198419	0.0006116059535198418	0.0006316059535198419	0.000651605953519842	0.0006716059535198419	0.0006916059535198419	0.0007116059535198419	0.0007316059535198419	0.0007516059535198419	0.0007716059535198419	0.0007916059535198419	0.0008116059535198419	0.0008316059535198419	0.0008516059535198419	0.0008716059535198419	0.0008916059535198419	0.0009116059535198419	0.0009316059535198419	0.000951605953519842
Figure1D rorb connection 9 membrane voltage(V)	-1.5915834e-05	-1.3785136e-05	-1.8756535e-05	-2.0177566e-05	-2.3727935e-05	-1.1654439e-05	-1.9465864e-05	-2.0176885e-05	-2.9409679e-05	-1.09442635e-05	-1.5915834e-05	-2.30181e-05	-1.5915495e-05	-1.8756706e-05	-2.1597407e-05	-1.7336184e-05	-1.3074791e-05	-1.8756535e-05	-1.8756535e-05	-2.4438788e-05	-1.804602e-05	-2.1597578e-05	-2.4438788e-05	-2.0177227e-05	-2.3017928e-05	-2.79895e-05	-2.2307751e-05	-2.2307751e-05	-2.5858972e-05	-2.9410527e-05	-2.1597407e-05	-2.5859139e-05	-2.443845e-05	-2.0177227e-05	-3.2250722e-05	-2.2307584e-05	-2.3017928e-05	-2.7990343e-05	-2.58588e-05	-2.5858972e-05	-2.2307751e-05	-2.4438279e-05	-1.8756706e-05	-1.9466712e-05	-2.5858633e-05	-2.6569145e-05	-1.6626178e-05	-2.3018438e-05	-1.946688e-05
Figure1D rorb connection 10 time(s)	5.869894356547731e-06	2.5869894356547733e-05	4.5869894356547734e-05	6.586989435654774e-05	8.586989435654774e-05	0.00010586989435654774	0.00012586989435654775	0.00014586989435654775	0.00016586989435654774	0.00018586989435654774	0.00020586989435654774	0.00022586989435654774	0.00024586989435654776	0.00026586989435654776	0.00028586989435654776	0.00030586989435654776	0.00032586989435654776	0.00034586989435654776	0.00036586989435654775	0.00038586989435654775	0.00040586989435654775	0.00042586989435654775	0.00044586989435654775	0.00046586989435654774	0.0004858698943565478	0.0005058698943565477	0.0005258698943565478	0.0005458698943565477	0.0005658698943565478	0.0005858698943565477	0.0006058698943565478	0.0006258698943565477	0.0006458698943565478	0.0006658698943565478	0.0006858698943565478	0.0007058698943565478	0.0007258698943565478	0.0007458698943565478	0.0007658698943565478	0.0007858698943565478	0.0008058698943565478	0.0008258698943565478	0.0008458698943565478	0.0008658698943565478	0.0008858698943565478	0.0009058698943565478	0.0009258698943565478	0.0009458698943565478	0.0009658698943565479
Figure1D rorb connection 10 membrane voltage(V)	-5.694221e-06	-1.0628466e-05	-1.1724487e-05	-1.2821029e-05	-1.1176149e-05	-1.7207198e-05	-1.7206936e-05	-1.6659122e-05	-1.9948619e-05	-1.7755405e-05	-1.3369756e-05	-1.5013722e-05	-2.433453e-05	-1.5013984e-05	-1.8851815e-05	-1.7207329e-05	-1.7207067e-05	-1.5014635e-05	-1.3917308e-05	-2.104464e-05	-2.0497087e-05	-1.8851684e-05	-1.3369363e-05	-2.3238115e-05	-1.6110787e-05	-1.3369105e-05	-2.4334398e-05	-1.9400022e-05	-1.5014242e-05	-2.0496433e-05	-2.0496564e-05	-1.22730835e-05	-1.4465908e-05	-1.9400153e-05	-2.2141705e-05	-2.0496433e-05	-1.3917701e-05	-2.323877e-05	-1.2821029e-05	-2.0496826e-05	-1.7755798e-05	-1.4465777e-05	-1.5013722e-05	-1.830335e-05	-2.5430678e-05	-1.9400153e-05	-2.1044902e-05	-2.543094e-05	-2.7076212e-05
Figure1D rorb connection 11 time(s)	-2.9718394200365685e-06	7.028160579963432e-06	1.7028160579963433e-05	2.7028160579963436e-05	3.7028160579963435e-05	4.7028160579963434e-05	5.702816057996344e-05	6.702816057996344e-05	7.702816057996344e-05	8.702816057996344e-05	9.702816057996344e-05	0.00010702816057996344	0.00011702816057996345	0.00012702816057996345	0.00013702816057996345	0.00014702816057996345	0.00015702816057996344	0.00016702816057996344	0.00017702816057996344	0.00018702816057996344	0.00019702816057996344	0.00020702816057996344	0.00021702816057996344	0.00022702816057996344	0.00023702816057996346	0.00024702816057996344	0.00025702816057996346	0.00026702816057996344	0.00027702816057996346	0.00028702816057996343	0.00029702816057996346	0.00030702816057996343	0.00031702816057996346	0.0003270281605799635	0.00033702816057996346	0.0003470281605799635	0.00035702816057996345	0.0003670281605799635	0.00037702816057996345	0.0003870281605799635	0.00039702816057996345	0.0004070281605799635	0.00041702816057996345	0.0004270281605799635	0.00043702816057996345	0.0004470281605799635	0.00045702816057996345	0.00046702816057996347	0.0004770281605799635
Figure1D rorb connection 11 membrane voltage(V)	-8.2973675e-06	-1.0863514e-06	1.3337973e-05	6.126671e-06	8.52891e-06	1.5740785e-05	-1.0857766e-06	8.529196e-06	8.529769e-06	-1.0701613e-05	3.721565e-06	3.7221398e-06	-3.4900222e-06	-1.3104138e-05	1.3176068e-06	1.3181816e-06	1.5741358e-05	-3.4897348e-06	-1.31049965e-05	-1.3104138e-05	-1.5508096e-05	-8.2962215e-06	-8.2973675e-06	3.722711e-06	-8.29708e-06	-1.0700467e-05	1.5741358e-05	3.7212812e-06	6.126098e-06	-1.0843432e-06	-1.086064e-06	-1.0852054e-06	-5.8928345e-06	6.125525e-06	-5.893122e-06	-1.7912054e-05	-5.893693e-06	-1.0857766e-06	-2.5124216e-05	-8.296793e-06	-8.297939e-06	-3.489451e-06	-1.070018e-05	-1.0857766e-06	-1.5508384e-05	-1.7911196e-05	3.7229984e-06	-3.489451e-06	1.5742506e-05
Figure1D rorb connection 12 time(s)	-4.187859177243788e-06	1.5812140822756214e-05	3.5812140822756216e-05	5.581214082275622e-05	7.581214082275622e-05	9.581214082275622e-05	0.00011581214082275623	0.00013581214082275623	0.00015581214082275623	0.00017581214082275622	0.00019581214082275622	0.00021581214082275622	0.00023581214082275625	0.00025581214082275624	0.00027581214082275624	0.00029581214082275624	0.00031581214082275624	0.00033581214082275624	0.00035581214082275623	0.00037581214082275623	0.00039581214082275623	0.00041581214082275623	0.00043581214082275623	0.0004558121408227562	0.0004758121408227563	0.0004958121408227562	0.0005158121408227563	0.0005358121408227562	0.0005558121408227563	0.0005758121408227562	0.0005958121408227563	0.0006158121408227562	0.0006358121408227563	0.0006558121408227563	0.0006758121408227563	0.0006958121408227563	0.0007158121408227563	0.0007358121408227563	0.0007558121408227563	0.0007758121408227563	0.0007958121408227563	0.0008158121408227563	0.0008358121408227562	0.0008558121408227563	0.0008758121408227562	0.0008958121408227563	0.0009158121408227562	0.0009358121408227563	0.0009558121408227563
Figure1D rorb connection 12 membrane voltage(V)	-4.2708267e-05	-4.166655e-05	-4.3750602e-05	-4.270926e-05	-4.1666797e-05	-3.333295e-05	-3.7499936e-05	-3.7499936e-05	-4.3750228e-05	-3.2291486e-05	-2.5000718e-05	-4.4791945e-05	-3.645847e-05	-3.3333446e-05	-2.9167084e-05	-3.0207928e-05	-4.062533e-05	-3.1250016e-05	-2.9166837e-05	-3.125014e-05	-4.687463e-05	-4.4790828e-05	-4.6875004e-05	-4.687463e-05	-4.8958307e-05	-5.4166514e-05	-4.5834156e-05	-3.8541777e-05	-4.2708016e-05	-4.166692e-05	-3.437504e-05	-2.6041318e-05	-4.1666426e-05	-3.5416506e-05	-3.645884e-05	-3.0208179e-05	-2.0833362e-05	-2.708266e-05	-3.9583614e-05	-3.6458096e-05	-3.125014e-05	-2.0832864e-05	-2.18752e-05	-2.7083279e-05	-2.7084148e-05	-3.0208921e-05	-4.166692e-05	-2.812512e-05	-1.8749806e-05
Figure1D rorb grand average time(s)	-4.187859177243788e-06	1.5812140822756214e-05	3.5812140822756216e-05	5.581214082275622e-05	7.581214082275622e-05	9.581214082275622e-05	0.00011581214082275623	0.00013581214082275623	0.00015581214082275623	0.00017581214082275622	0.00019581214082275622	0.00021581214082275622	0.00023581214082275625	0.00025581214082275624	0.00027581214082275624	0.00029581214082275624	0.00031581214082275624	0.00033581214082275624	0.00035581214082275623	0.00037581214082275623	0.00039581214082275623	0.00041581214082275623	0.00043581214082275623	0.0004558121408227562	0.0004758121408227563	0.0004958121408227562	0.0005158121408227563	0.0005358121408227562	0.0005558121408227563	0.0005758121408227562	0.0005958121408227563	0.0006158121408227562	0.0006358121408227563	0.0006558121408227563	0.0006758121408227563	0.0006958121408227563	0.0007158121408227563	0.0007358121408227563	0.0007558121408227563	0.0007758121408227563	0.0007958121408227563	0.0008158121408227563	0.0008358121408227562	0.0008558121408227563	0.0008758121408227562	0.0008958121408227563	0.0009158121408227562	0.0009358121408227563	0.0009558121408227563
Figure1D rorb grand average membrane voltage(V)	-4.2708267e-05	-4.166655e-05	-4.3750602e-05	-4.270926e-05	-4.1666797e-05	-3.333295e-05	-3.7499936e-05	-3.7499936e-05	-4.3750228e-05	-3.2291486e-05	-2.5000718e-05	-4.4791945e-05	-3.645847e-05	-3.3333446e-05	-2.9167084e-05	-3.0207928e-05	-4.062533e-05	-3.1250016e-05	-2.9166837e-05	-3.125014e-05	-4.687463e-05	-4.4790828e-05	-4.6875004e-05	-4.687463e-05	-4.8958307e-05	-5.4166514e-05	-4.5834156e-05	-3.8541777e-05	-4.2708016e-05	-4.166692e-05	-3.437504e-05	-2.6041318e-05	-4.1666426e-05	-3.5416506e-05	-3.645884e-05	-3.0208179e-05	-2.0833362e-05	-2.708266e-05	-3.9583614e-05	-3.6458096e-05	-3.125014e-05	-2.0832864e-05	-2.18752e-05	-2.7083279e-05	-2.7084148e-05	-3.0208921e-05	-4.166692e-05	-2.812512e-05	-1.8749806e-05
Figure1D sim1 connection 0 time(s)	-4.4226535845426265e-06	1.5577346415457375e-05	3.557734641545738e-05	5.557734641545738e-05	7.557734641545738e-05	9.557734641545738e-05	0.00011557734641545739	0.0001355773464154574	0.0001555773464154574	0.00017557734641545738	0.00019557734641545738	0.00021557734641545738	0.0002355773464154574	0.0002555773464154574	0.0002755773464154574	0.0002955773464154574	0.0003155773464154574	0.0003355773464154574	0.0003555773464154574	0.0003755773464154574	0.0003955773464154574	0.0004155773464154574	0.0004355773464154574	0.0004555773464154574	0.00047557734641545744	0.0004955773464154574	0.0005155773464154574	0.0005355773464154574	0.0005555773464154574	0.0005755773464154574	0.0005955773464154574	0.0006155773464154574	0.0006355773464154574	0.0006555773464154575	0.0006755773464154574	0.0006955773464154575	0.0007155773464154574	0.0007355773464154575	0.0007555773464154574	0.0007755773464154575	0.0007955773464154574	0.0008155773464154575	0.0008355773464154574	0.0008555773464154575	0.0008755773464154574	0.0008955773464154575	0.0009155773464154574	0.0009355773464154575	0.0009555773464154575
Figure1D sim1 connection 0 membrane voltage(V)	-1.8915605e-05	-1.5790087e-05	-2.516565e-05	-1.4748993e-05	-1.7874016e-05	-1.7873517e-05	-8.498949e-06	-1.5790833e-05	-7.4578556e-06	-1.1623723e-05	-1.4749489e-05	-1.5790833e-05	-1.1623723e-05	-6.4150227e-06	-1.2665562e-05	-9.540044e-06	-1.7874263e-05	-2.2486574e-06	-1.0582132e-05	-1.5790087e-05	-2.6207988e-05	-7.45711e-06	-1.37079e-05	-2.2489057e-06	-1.2073151e-06	-6.4155192e-06	8.7636454e-07	-5.3744243e-06	-1.2073151e-06	-8.499198e-06	-2.2489057e-06	-1.6831927e-05	-7.457359e-06	-5.3744243e-06	-1.6572358e-07	-9.5407895e-06	5.042977e-06	-1.0582628e-05	-7.45711e-06	-7.45711e-06	-2.2489057e-06	-3.2907456e-06	-1.0582381e-05	-8.499198e-06	-5.3746726e-06	-8.498949e-06	-1.8915358e-05	-1.683143e-05	-1.8915605e-05
Figure1D sim1 connection 1 time(s)	1.8907079032991821e-06	2.1890707903299184e-05	4.1890707903299185e-05	6.189070790329919e-05	8.189070790329919e-05	0.00010189070790329919	0.0001218907079032992	0.0001418907079032992	0.0001618907079032992	0.0001818907079032992	0.0002018907079032992	0.0002218907079032992	0.00024189070790329922	0.0002618907079032992	0.0002818907079032992	0.0003018907079032992	0.0003218907079032992	0.0003418907079032992	0.0003618907079032992	0.0003818907079032992	0.0004018907079032992	0.0004218907079032992	0.0004418907079032992	0.0004618907079032992	0.00048189070790329925	0.0005018907079032992	0.0005218907079032992	0.0005418907079032992	0.0005618907079032992	0.0005818907079032992	0.0006018907079032992	0.0006218907079032992	0.0006418907079032992	0.0006618907079032993	0.0006818907079032992	0.0007018907079032993	0.0007218907079032992	0.0007418907079032993	0.0007618907079032992	0.0007818907079032993	0.0008018907079032992	0.0008218907079032993	0.0008418907079032992	0.0008618907079032993	0.0008818907079032992	0.0009018907079032993	0.0009218907079032992	0.0009418907079032993	0.0009618907079032993
Figure1D sim1 connection 1 membrane voltage(V)	-1.2398734e-05	-5.888789e-06	6.214668e-07	-6.811433e-07	-5.888789e-06	-5.8890982e-06	-7.191087e-06	-8.493387e-06	1.923766e-06	1.923766e-06	-6.8052213e-07	-3.284811e-06	-9.795376e-06	-4.5868e-06	-7.1917093e-06	5.830354e-06	1.9231456e-06	1.9234558e-06	-6.808323e-07	-4.5868e-06	6.22088e-07	6.211567e-07	3.226066e-06	-3.284811e-06	-9.795065e-06	-3.284811e-06	-1.3701654e-05	-1.5003643e-05	-1.760762e-05	-9.794756e-06	-1.1097676e-05	-1.8909608e-05	-1.1096434e-05	-3.284811e-06	3.2254447e-06	-1.7607e-05	-9.795376e-06	-1.7607932e-05	-7.190778e-06	-1.2398734e-05	6.22088e-07	-1.9822e-06	7.1320324e-06	-1.3701343e-05	6.211567e-07	-4.5871093e-06	-3.284189e-06	-1.8909608e-05	-1.9831314e-06
Figure1D sim1 connection 2 time(s)	2.1853630608158203e-06	2.2185363060815822e-05	4.2185363060815824e-05	6.218536306081583e-05	8.218536306081583e-05	0.00010218536306081583	0.00012218536306081584	0.00014218536306081584	0.00016218536306081583	0.00018218536306081583	0.00020218536306081583	0.00022218536306081583	0.00024218536306081585	0.00026218536306081585	0.00028218536306081585	0.00030218536306081585	0.00032218536306081585	0.00034218536306081584	0.00036218536306081584	0.00038218536306081584	0.00040218536306081584	0.00042218536306081584	0.00044218536306081584	0.00046218536306081583	0.0004821853630608159	0.0005021853630608158	0.0005221853630608159	0.0005421853630608158	0.0005621853630608159	0.0005821853630608158	0.0006021853630608159	0.0006221853630608158	0.0006421853630608159	0.0006621853630608159	0.0006821853630608159	0.0007021853630608159	0.0007221853630608159	0.0007421853630608159	0.0007621853630608159	0.0007821853630608159	0.0008021853630608159	0.0008221853630608159	0.0008421853630608159	0.0008621853630608159	0.0008821853630608159	0.0009021853630608159	0.0009221853630608158	0.0009421853630608159	0.000962185363060816
Figure1D sim1 connection 2 membrane voltage(V)	1.319673621137066e-05	2.6165164545344097e-05	3.360305242886969e-05	8.163223050387438e-06	2.5634603474738076e-05	3.148711128776921e-05	2.7902538538020064e-05	1.5986636063060104e-05	1.1397089928567417e-05	1.2571577524655442e-05	1.321043744809143e-05	3.642084146080543e-05	3.5837604872414643e-05	2.287917236968359e-05	3.196490597603525e-05	3.0214417369064662e-05	3.3145370947618056e-05	2.5116204942817282e-05	2.833786530650522e-05	1.626098082772737e-05	2.5874047817197904e-05	3.2532749787779125e-05	4.0108009075985775e-05	1.0728434225611859e-05	2.488629753695562e-05	2.065152904889254e-05	2.6190522805244363e-05	4.245323887283889e-05	3.4237793732785855e-05	3.924363420708007e-05	3.361578516871448e-05	2.407750488927369e-05	2.3657630588681146e-05	4.32479663268143e-05	3.815104618368968e-05	4.408112391165278e-05	2.8663850133872986e-05	4.2731630545579727e-05	3.2038811414689766e-05	2.1826377061404812e-05	3.799678586503988e-05	4.0582477400580085e-05	4.0289461945014115e-05	4.3896619702894294e-05	4.3687789407227944e-05	3.0490757323456538e-05	4.671778413816486e-05	3.4819531757131e-05	3.099367069012505e-05
Figure1D sim1 connection 3 time(s)	4.291714041735695e-06	1.4291714041735696e-05	2.4291714041735697e-05	3.42917140417357e-05	4.42917140417357e-05	5.42917140417357e-05	6.42917140417357e-05	7.42917140417357e-05	8.42917140417357e-05	9.42917140417357e-05	0.0001042917140417357	0.0001142917140417357	0.0001242917140417357	0.0001342917140417357	0.0001442917140417357	0.0001542917140417357	0.0001642917140417357	0.0001742917140417357	0.0001842917140417357	0.0001942917140417357	0.0002042917140417357	0.0002142917140417357	0.0002242917140417357	0.0002342917140417357	0.00024429171404173573	0.0002542917140417357	0.0002642917140417357	0.0002742917140417357	0.0002842917140417357	0.0002942917140417357	0.0003042917140417357	0.0003142917140417357	0.0003242917140417357	0.00033429171404173575	0.0003442917140417357	0.00035429171404173575	0.0003642917140417357	0.00037429171404173574	0.0003842917140417357	0.00039429171404173574	0.0004042917140417357	0.00041429171404173574	0.0004242917140417357	0.00043429171404173574	0.0004442917140417357	0.00045429171404173574	0.0004642917140417357	0.00047429171404173574	0.00048429171404173576
Figure1D sim1 connection 3 membrane voltage(V)	2.4012297e-07	9.5046744e-07	2.4012297e-07	-4.021609e-06	-1.04121755e-05	-8.282326e-06	-4.731446e-06	2.404613e-07	-6.1516293e-06	-8.282326e-06	5.921868e-06	-6.1516293e-06	-1.8900664e-06	8.052903e-06	-1.8905739e-06	9.473086e-06	1.1603951e-05	-1.1805678e-06	7.342558e-06	8.052903e-06	4.5018546e-06	3.0809952e-06	-6.8614663e-06	6.6323823e-06	2.4063047e-07	-4.6988407e-07	2.4012297e-07	-4.7039157e-07	7.343066e-06	-4.7309386e-06	8.052903e-06	2.4063047e-07	-2.6002417e-06	3.0816727e-06	2.4029214e-07	-6.1516293e-06	8.763587e-06	1.2314635e-05	4.5018546e-06	-4.0211016e-06	5.922037e-06	1.0894114e-05	2.3718358e-06	5.2122e-06	-4.6954483e-07	-7.571811e-06	3.0813335e-06	1.160429e-05	1.3734479e-05
Figure1D sim1 connection 4 time(s)	-1.2652828237499567e-06	1.8734717176250045e-05	3.873471717625005e-05	5.873471717625005e-05	7.873471717625005e-05	9.873471717625005e-05	0.00011873471717625006	0.00013873471717625006	0.00015873471717625006	0.00017873471717625005	0.00019873471717625005	0.00021873471717625005	0.00023873471717625008	0.0002587347171762501	0.0002787347171762501	0.00029873471717625007	0.00031873471717625007	0.00033873471717625007	0.00035873471717625007	0.00037873471717625006	0.00039873471717625006	0.00041873471717625006	0.00043873471717625006	0.00045873471717625006	0.0004787347171762501	0.00049873471717625	0.0005187347171762501	0.00053873471717625	0.0005587347171762501	0.00057873471717625	0.0005987347171762501	0.00061873471717625	0.0006387347171762501	0.0006587347171762501	0.0006787347171762501	0.0006987347171762501	0.0007187347171762501	0.0007387347171762501	0.0007587347171762501	0.0007787347171762501	0.0007987347171762501	0.0008187347171762501	0.0008387347171762501	0.0008587347171762501	0.0008787347171762501	0.0008987347171762501	0.0009187347171762501	0.0009387347171762501	0.0009587347171762502
Figure1D sim1 connection 4 membrane voltage(V)	1.4319257e-05	4.318492e-06	1.181765e-05	1.0568635e-05	3.0679867e-06	9.31813e-06	1.0568039e-05	9.318726e-06	4.3181944e-06	8.06822e-06	5.5681035e-06	4.317598e-06	1.4318662e-05	1.05683375e-05	1.0567741e-05	9.31813e-06	1.6817885e-05	1.0569232e-05	6.818609e-06	1.9318299e-05	9.318428e-06	-6.820392e-07	1.30681565e-05	1.8177798e-06	-6.820392e-07	3.0685824e-06	-3.1815598e-06	-1.9325453e-06	4.317896e-06	-6.823375e-07	3.0676883e-06	-9.432002e-06	-1.931353e-06	9.318428e-06	-6.9315865e-06	1.0568933e-05	-1.9319486e-06	1.8180772e-06	1.8183755e-06	5.681677e-07	-1.1932416e-05	-1.1931523e-05	-5.6819754e-06	-9.4314055e-06	-8.182093e-06	-6.932183e-06	9.318726e-06	4.317896e-06	-5.6813788e-06
Figure1D sim1 connection 5 time(s)	-5.290792326148944e-06	1.4709207673851058e-05	3.470920767385106e-05	5.4709207673851065e-05	7.470920767385106e-05	9.470920767385106e-05	0.00011470920767385107	0.00013470920767385107	0.00015470920767385107	0.00017470920767385107	0.00019470920767385107	0.00021470920767385106	0.0002347092076738511	0.0002547092076738511	0.0002747092076738511	0.0002947092076738511	0.0003147092076738511	0.0003347092076738511	0.0003547092076738511	0.0003747092076738511	0.0003947092076738511	0.0004147092076738511	0.00043470920767385107	0.00045470920767385107	0.0004747092076738511	0.0004947092076738511	0.0005147092076738511	0.0005347092076738511	0.0005547092076738511	0.0005747092076738511	0.0005947092076738511	0.0006147092076738511	0.0006347092076738511	0.0006547092076738512	0.0006747092076738511	0.0006947092076738512	0.0007147092076738511	0.0007347092076738512	0.0007547092076738511	0.0007747092076738512	0.0007947092076738511	0.0008147092076738511	0.0008347092076738511	0.0008547092076738511	0.0008747092076738511	0.0008947092076738511	0.0009147092076738511	0.0009347092076738511	0.0009547092076738512
Figure1D sim1 connection 5 membrane voltage(V)	9.522965e-06	1.804609e-05	1.2364346e-05	2.3728175e-05	-4.1949602e-07	1.0943656e-05	5.2619102e-06	1.0943656e-05	-8.942621e-06	5.262249e-06	1.5205049e-05	8.10363e-06	-1.8405251e-06	1.2363668e-05	1.6625061e-05	9.523643e-06	8.10363e-06	-4.198348e-07	1.0943317e-05	-1.8405251e-06	-4.2017336e-07	-1.8408634e-06	1.0011943e-06	1.0008555e-06	-6.1025958e-06	-4.6812283e-06	-1.8412022e-06	-8.943637e-06	-6.10158e-06	2.4208684e-06	-7.5222697e-06	2.4215458e-06	1.0001781e-06	-3.2605378e-06	3.842236e-06	1.23640075e-05	3.8415587e-06	2.4215458e-06	2.4212072e-06	1.2363668e-05	6.683278e-06	1.0943656e-05	-4.2017336e-07	2.4212072e-06	6.682262e-06	2.4205299e-06	5.2619102e-06	3.8418975e-06	1.0008555e-06
Figure1D sim1 connection 6 time(s)	-2.4628599830942358e-06	1.7537140016905766e-05	3.753714001690577e-05	5.753714001690577e-05	7.753714001690577e-05	9.753714001690577e-05	0.00011753714001690578	0.00013753714001690578	0.00015753714001690578	0.00017753714001690578	0.00019753714001690577	0.00021753714001690577	0.0002375371400169058	0.0002575371400169058	0.0002775371400169058	0.0002975371400169058	0.0003175371400169058	0.0003375371400169058	0.0003575371400169058	0.0003775371400169058	0.0003975371400169058	0.0004175371400169058	0.0004375371400169058	0.0004575371400169058	0.00047753714001690583	0.0004975371400169058	0.0005175371400169058	0.0005375371400169058	0.0005575371400169058	0.0005775371400169058	0.0005975371400169058	0.0006175371400169058	0.0006375371400169058	0.0006575371400169059	0.0006775371400169058	0.0006975371400169059	0.0007175371400169058	0.0007375371400169059	0.0007575371400169058	0.0007775371400169059	0.0007975371400169058	0.0008175371400169059	0.0008375371400169058	0.0008575371400169059	0.0008775371400169058	0.0008975371400169058	0.0009175371400169058	0.0009375371400169058	0.0009575371400169059
Figure1D sim1 connection 6 membrane voltage(V)	-1.2699007e-05	-1.5198824e-05	-1.019889e-05	-1.5197931e-05	-1.2699007e-05	-1.3949213e-05	-1.894915e-05	-3.7698388e-05	-1.2699304e-05	-1.6449032e-05	-7.698773e-06	-7.699369e-06	-3.9478527e-06	-1.1448203e-05	-1.1449098e-05	-1.9842264e-07	-1.6448437e-05	-2.6448903e-05	-1.2699007e-05	-1.26984105e-05	-1.3948917e-05	-2.0198462e-05	-1.4483312e-06	-2.394849e-05	-1.1448501e-05	-1.2699007e-05	-1.0198293e-05	-5.198357e-06	-1.5198824e-05	-2.3948192e-05	-2.2698281e-05	-1.3947723e-05	-1.2698709e-05	-2.894783e-05	-1.1448501e-05	-8.94898e-06	-2.019876e-05	-1.019889e-05	-3.9484485e-06	-1.5198824e-05	-1.2699304e-05	-1.3948022e-05	-1.5198229e-05	-1.4477355e-06	-1.9872004e-07	-8.948682e-06	-1.6448437e-05	-1.1448501e-05	2.3013963e-06
Figure1D sim1 connection 7 time(s)	1.6822617434743628e-06	1.1682261743474364e-05	2.1682261743474364e-05	3.168226174347437e-05	4.1682261743474366e-05	5.1682261743474365e-05	6.168226174347437e-05	7.168226174347437e-05	8.168226174347437e-05	9.168226174347437e-05	0.00010168226174347437	0.00011168226174347437	0.00012168226174347438	0.00013168226174347438	0.00014168226174347438	0.00015168226174347438	0.00016168226174347438	0.00017168226174347438	0.00018168226174347437	0.00019168226174347437	0.00020168226174347437	0.00021168226174347437	0.00022168226174347437	0.00023168226174347437	0.0002416822617434744	0.00025168226174347437	0.0002616822617434744	0.00027168226174347437	0.0002816822617434744	0.00029168226174347436	0.0003016822617434744	0.00031168226174347436	0.0003216822617434744	0.0003316822617434744	0.0003416822617434744	0.0003516822617434744	0.0003616822617434744	0.0003716822617434744	0.0003816822617434744	0.0003916822617434744	0.0004016822617434744	0.0004116822617434744	0.0004216822617434744	0.0004316822617434744	0.0004416822617434744	0.0004516822617434744	0.0004616822617434744	0.0004716822617434744	0.00048168226174347443
Figure1D sim1 connection 7 membrane voltage(V)	-6.049093e-06	7.8404455e-06	-3.7341688e-06	8.959523e-07	5.5255223e-06	5.5252467e-06	2.0535517e-06	7.8404455e-06	-2.613706e-07	5.5255223e-06	6.683398e-06	2.0529997e-06	1.0155369e-05	8.9567584e-07	6.6831217e-06	7.839893e-06	7.840721e-06	-1.419523e-06	-2.5762947e-06	7.8404455e-06	6.6825696e-06	8.996665e-06	6.6825696e-06	4.367923e-06	7.8404455e-06	2.0532761e-06	-1.4197976e-06	3.210599e-06	1.3627615e-05	1.4784387e-05	3.2108755e-06	2.0532761e-06	1.24700155e-05	8.997493e-06	3.2111511e-06	1.3627339e-05	6.6831217e-06	6.6831217e-06	8.959523e-07	1.709931e-05	1.0155092e-05	6.682846e-06	1.1312968e-05	6.682294e-06	3.2103235e-06	7.840721e-06	2.5201678e-05	1.0153988e-05	8.959523e-07
Figure1D sim1 connection 8 time(s)	1.1884072243168245e-06	1.1188407224316825e-05	2.1188407224316826e-05	3.118840722431683e-05	4.118840722431683e-05	5.118840722431683e-05	6.118840722431683e-05	7.118840722431683e-05	8.118840722431683e-05	9.118840722431683e-05	0.00010118840722431683	0.00011118840722431683	0.00012118840722431684	0.00013118840722431684	0.00014118840722431684	0.00015118840722431684	0.00016118840722431684	0.00017118840722431684	0.00018118840722431684	0.00019118840722431683	0.00020118840722431683	0.00021118840722431683	0.00022118840722431683	0.00023118840722431683	0.00024118840722431686	0.00025118840722431683	0.00026118840722431686	0.00027118840722431683	0.00028118840722431685	0.0002911884072243168	0.00030118840722431685	0.0003111884072243168	0.00032118840722431685	0.0003311884072243169	0.00034118840722431685	0.0003511884072243169	0.00036118840722431685	0.0003711884072243169	0.00038118840722431685	0.00039118840722431687	0.00040118840722431684	0.00041118840722431687	0.00042118840722431684	0.00043118840722431687	0.00044118840722431684	0.00045118840722431687	0.00046118840722431684	0.00047118840722431686	0.0004811884072243169
Figure1D sim1 connection 8 membrane voltage(V)	3.0274912e-05	5.2757314e-06	-1.7640765e-05	9.4411025e-06	2.8192228e-05	3.444227e-05	-9.73816e-07	-3.8474573e-05	-7.224853e-06	7.3579195e-06	3.444227e-05	-9.307538e-06	-2.180713e-05	-7.2243547e-06	3.0275905e-05	1.7776314e-05	9.443089e-06	-1.1391714e-05	-7.2243547e-06	3.2359585e-05	4.902554e-05	1.1098637e-06	-3.0565025e-06	1.1088705e-06	2.6108548e-05	1.777532e-05	1.777532e-05	-9.307043e-06	-5.140677e-06	1.1525774e-05	3.2359087e-05	2.819322e-05	3.4442768e-05	-2.180713e-05	1.1098637e-06	3.8608636e-05	5.3193395e-05	3.193045e-06	-1.1390721e-05	5.2757314e-06	3.652744e-05	5.5276083e-05	3.1920517e-06	-1.7640266e-05	1.15267685e-05	3.0276402e-05	3.6525948e-05	1.1098637e-06	-2.8057175e-05
Figure1D sim1 connection 9 time(s)	-3.5260909840000715e-06	1.647390901599993e-05	3.647390901599993e-05	5.647390901599994e-05	7.647390901599994e-05	9.647390901599993e-05	0.00011647390901599995	0.00013647390901599994	0.00015647390901599994	0.00017647390901599994	0.00019647390901599994	0.00021647390901599994	0.00023647390901599996	0.00025647390901599996	0.00027647390901599996	0.00029647390901599996	0.00031647390901599995	0.00033647390901599995	0.00035647390901599995	0.00037647390901599995	0.00039647390901599995	0.00041647390901599995	0.00043647390901599994	0.00045647390901599994	0.000476473909016	0.0004964739090159999	0.000516473909016	0.0005364739090159999	0.000556473909016	0.0005764739090159999	0.000596473909016	0.0006164739090159999	0.000636473909016	0.000656473909016	0.000676473909016	0.000696473909016	0.000716473909016	0.000736473909016	0.000756473909016	0.000776473909016	0.000796473909016	0.000816473909016	0.000836473909016	0.000856473909016	0.000876473909016	0.000896473909016	0.000916473909016	0.000936473909016	0.0009564739090160001
Figure1D sim1 connection 9 membrane voltage(V)	-1.2509227e-06	1.66067e-05	6.189368e-06	1.362966e-05	3.297527e-05	2.404699e-05	2.8510598e-05	1.363037e-05	2.553427e-05	1.660599e-05	2.2559003e-05	9.165698e-06	9.166053e-06	1.2142383e-05	2.7022612e-05	1.2141673e-05	1.3628951e-05	1.6606344e-05	3.2130392e-06	1.5118003e-05	1.7264701e-06	1.8093977e-05	1.5118712e-05	1.2141673e-05	1.5118358e-05	2.7022255e-05	6.190434e-06	1.6606344e-05	1.065404e-05	1.8093977e-05	1.2143092e-05	1.0653685e-05	9.166053e-06	3.2137486e-06	-4.227608e-06	1.51172935e-05	1.660599e-05	4.7017365e-06	7.6777105e-06	9.165698e-06	-5.7159505e-06	-8.69157e-06	4.701382e-06	-1.018062e-05	2.3812936e-07	2.3670873e-07	7.677356e-06	-2.73962e-06	1.725406e-06
Figure1D sim1 connection 10 time(s)	-3.4624108646376427e-06	1.653758913536236e-05	3.653758913536236e-05	5.6537589135362366e-05	7.653758913536236e-05	9.653758913536236e-05	0.00011653758913536237	0.00013653758913536237	0.00015653758913536237	0.00017653758913536237	0.00019653758913536237	0.00021653758913536237	0.0002365375891353624	0.0002565375891353624	0.0002765375891353624	0.0002965375891353624	0.0003165375891353624	0.0003365375891353624	0.0003565375891353624	0.0003765375891353624	0.0003965375891353624	0.0004165375891353624	0.0004365375891353624	0.00045653758913536237	0.0004765375891353624	0.0004965375891353624	0.0005165375891353624	0.0005365375891353624	0.0005565375891353624	0.0005765375891353624	0.0005965375891353624	0.0006165375891353624	0.0006365375891353624	0.0006565375891353625	0.0006765375891353624	0.0006965375891353625	0.0007165375891353624	0.0007365375891353625	0.0007565375891353624	0.0007765375891353625	0.0007965375891353624	0.0008165375891353624	0.0008365375891353624	0.0008565375891353624	0.0008765375891353624	0.0008965375891353624	0.0009165375891353624	0.0009365375891353624	0.0009565375891353625
Figure1D sim1 connection 10 membrane voltage(V)	4.106455e-06	4.1067797e-06	2.5845631e-05	1.6335773e-05	1.225901e-05	4.1074272e-06	8.182895e-06	1.2258686e-05	1.49762045e-05	6.8242975e-06	1.4976528e-05	-9.47984e-06	2.7485057e-06	8.182895e-06	4.1067797e-06	5.4657003e-06	-1.3272856e-06	1.0901061e-05	4.1074272e-06	1.0900737e-05	1.2258686e-05	8.183866e-06	9.54214e-06	-4.0461e-06	8.182895e-06	2.1769838e-05	1.36179315e-05	1.4977177e-05	4.1074272e-06	1.2258686e-05	2.748182e-06	-5.403401e-06	-9.480487e-06	4.106455e-06	1.4975881e-05	8.182571e-06	9.540844e-06	1.4975881e-05	1.2258686e-05	2.7205198e-05	1.0900089e-05	2.041189e-05	1.2259334e-05	2.9922394e-05	1.2259658e-05	1.7694047e-05	1.2258686e-05	2.0410916e-05	1.9051997e-05
Figure1D sim1 connection 11 time(s)	9.655607792223575e-06	2.9655607792223577e-05	4.965560779222358e-05	6.965560779222358e-05	8.965560779222358e-05	0.00010965560779222358	0.0001296556077922236	0.0001496556077922236	0.0001696556077922236	0.00018965560779222359	0.00020965560779222358	0.00022965560779222358	0.0002496556077922236	0.0002696556077922236	0.0002896556077922236	0.0003096556077922236	0.0003296556077922236	0.0003496556077922236	0.0003696556077922236	0.0003896556077922236	0.0004096556077922236	0.0004296556077922236	0.0004496556077922236	0.0004696556077922236	0.0004896556077922236	0.0005096556077922236	0.0005296556077922236	0.0005496556077922236	0.0005696556077922236	0.0005896556077922236	0.0006096556077922236	0.0006296556077922236	0.0006496556077922236	0.0006696556077922237	0.0006896556077922236	0.0007096556077922237	0.0007296556077922236	0.0007496556077922237	0.0007696556077922236	0.0007896556077922237	0.0008096556077922236	0.0008296556077922237	0.0008496556077922236	0.0008696556077922237	0.0008896556077922236	0.0009096556077922237	0.0009296556077922236	0.0009496556077922237	0.0009696556077922237
Figure1D sim1 connection 11 membrane voltage(V)	-3.7496675e-06	2.5007735e-06	3.750683e-06	5.0005924e-06	5.0002945e-06	-3.7490718e-06	6.0936145e-11	-2.4994597e-06	1.2505661e-06	-4.9998753e-06	-2.499758e-06	3.750981e-06	7.500709e-06	-4.9992786e-06	-1.2492528e-06	-4.9998753e-06	-1.2498485e-06	-3.7490718e-06	-3.7499658e-06	-9.998619e-06	-1.1250018e-05	1.0000826e-05	-6.249784e-06	-6.249784e-06	-9.999811e-06	-1.3748644e-05	6.0936145e-11	-5.0001727e-06	-6.249784e-06	-1.0000109e-05	-1.1250018e-05	-1.6249656e-05	-7.4996933e-06	-3.7493692e-06	-8.749006e-06	-1.1249422e-05	2.5007735e-06	-6.2494864e-06	-3.7490718e-06	-4.9992786e-06	6.250204e-06	5.0005924e-06	-7.4996933e-06	7.500113e-06	7.5004114e-06	5.0011886e-06	-7.4999916e-06	2.4998794e-06	-2.4994597e-06
Figure1D sim1 connection 12 time(s)	-9.135772262003437e-06	1.0864227737996565e-05	3.086422773799657e-05	5.086422773799657e-05	7.086422773799657e-05	9.086422773799657e-05	0.00011086422773799658	0.00013086422773799658	0.00015086422773799658	0.00017086422773799657	0.00019086422773799657	0.00021086422773799657	0.0002308642277379966	0.0002508642277379966	0.0002708642277379966	0.0002908642277379966	0.0003108642277379966	0.0003308642277379966	0.0003508642277379966	0.0003708642277379966	0.0003908642277379966	0.0004108642277379966	0.0004308642277379966	0.0004508642277379966	0.00047086422773799663	0.0004908642277379966	0.0005108642277379966	0.0005308642277379966	0.0005508642277379966	0.0005708642277379966	0.0005908642277379966	0.0006108642277379966	0.0006308642277379966	0.0006508642277379967	0.0006708642277379966	0.0006908642277379967	0.0007108642277379966	0.0007308642277379967	0.0007508642277379966	0.0007708642277379967	0.0007908642277379966	0.0008108642277379967	0.0008308642277379966	0.0008508642277379967	0.0008708642277379966	0.0008908642277379966	0.0009108642277379966	0.0009308642277379966	0.0009508642277379967
Figure1D sim1 connection 12 membrane voltage(V)	1.1581835e-05	1.8793711e-05	1.5188203e-05	2.6005873e-05	1.8794284e-05	1.6389753e-05	1.0380287e-05	1.3985794e-05	9.178164e-06	1.5188203e-05	1.9668605e-06	1.966575e-06	1.7592447e-05	-1.6395079e-06	1.2783672e-05	6.773631e-06	6.7744913e-06	1.2783385e-05	9.178164e-06	5.572656e-06	1.6389178e-05	1.9995547e-05	1.5187917e-05	1.1581835e-05	2.480375e-05	2.1197382e-05	2.4803463e-05	1.8793424e-05	1.9995834e-05	1.8793711e-05	1.6389466e-05	1.1581835e-05	1.6389753e-05	2.1197382e-05	2.3601055e-05	3.1686977e-06	2.1198242e-05	1.7592734e-05	1.2783958e-05	6.7747787e-06	9.177877e-06	-2.841056e-06	1.6389466e-05	9.177877e-06	1.9995834e-05	1.966575e-06	4.370533e-06	7.976614e-06	-1.6395079e-06
Figure1D sim1 connection 13 time(s)	9.303708570510862e-06	2.9303708570510863e-05	4.9303708570510865e-05	6.930370857051087e-05	8.930370857051087e-05	0.00010930370857051087	0.00012930370857051088	0.00014930370857051088	0.00016930370857051087	0.00018930370857051087	0.00020930370857051087	0.00022930370857051087	0.0002493037085705109	0.0002693037085705109	0.0002893037085705109	0.0003093037085705109	0.0003293037085705109	0.0003493037085705109	0.0003693037085705109	0.0003893037085705109	0.0004093037085705109	0.0004293037085705109	0.0004493037085705109	0.0004693037085705109	0.0004893037085705109	0.0005093037085705109	0.0005293037085705109	0.0005493037085705109	0.0005693037085705109	0.0005893037085705109	0.0006093037085705109	0.0006293037085705109	0.0006493037085705109	0.000669303708570511	0.0006893037085705109	0.000709303708570511	0.0007293037085705109	0.000749303708570511	0.0007693037085705109	0.000789303708570511	0.0008093037085705109	0.000829303708570511	0.0008493037085705109	0.000869303708570511	0.0008893037085705109	0.0009093037085705109	0.0009293037085705109	0.0009493037085705109	0.000969303708570511
Figure1D sim1 connection 13 membrane voltage(V)	1.2002447e-06	-8.498612e-06	5.5102773e-06	-5.265575e-06	-3.1105583e-06	6.5875283e-06	-4.1880658e-06	-5.265575e-06	4.432769e-06	3.355518e-06	1.8441146e-05	-2.0330508e-06	-4.188324e-06	-2.0327925e-06	-4.1880658e-06	-5.265575e-06	3.3552615e-06	8.743573e-06	1.1976097e-05	1.0898589e-05	-9.550286e-07	1.5208621e-05	6.5877857e-06	1.2247983e-07	3.355518e-06	5.510791e-06	7.665037e-06	-4.1885805e-06	-6.3430825e-06	-7.4203335e-06	1.2247983e-07	1.1999882e-06	1.0898589e-05	-9.575607e-06	-3.109787e-06	-2.032536e-06	-9.55285e-07	8.742802e-06	-4.188324e-06	6.58907e-06	9.820566e-06	-6.3423113e-06	-4.188324e-06	-9.550286e-07	7.665294e-06	5.510534e-06	1.2002447e-06	-9.55285e-07	1.197661e-05
Figure1D sim1 connection 14 time(s)	9.306537127479805e-06	2.9306537127479806e-05	4.930653712747981e-05	6.930653712747981e-05	8.930653712747981e-05	0.00010930653712747981	0.00012930653712747982	0.00014930653712747982	0.00016930653712747982	0.00018930653712747982	0.00020930653712747981	0.0002293065371274798	0.00024930653712747984	0.00026930653712747984	0.00028930653712747983	0.00030930653712747983	0.00032930653712747983	0.00034930653712747983	0.00036930653712747983	0.0003893065371274798	0.0004093065371274798	0.0004293065371274798	0.0004493065371274798	0.0004693065371274798	0.0004893065371274799	0.0005093065371274798	0.0005293065371274799	0.0005493065371274798	0.0005693065371274799	0.0005893065371274798	0.0006093065371274799	0.0006293065371274798	0.0006493065371274799	0.0006693065371274799	0.0006893065371274799	0.0007093065371274799	0.0007293065371274798	0.0007493065371274799	0.0007693065371274798	0.0007893065371274799	0.0008093065371274798	0.0008293065371274799	0.0008493065371274798	0.0008693065371274799	0.0008893065371274798	0.0009093065371274799	0.0009293065371274798	0.0009493065371274799	0.0009693065371274799
Figure1D sim1 connection 14 membrane voltage(V)	3.7834558e-05	4.1805724e-06	5.466112e-05	-1.8286082e-06	3.0622683e-05	4.5046145e-05	-3.187766e-05	3.9036393e-05	1.0189466e-05	-2.4664922e-05	4.2641328e-05	-1.2646564e-05	1.7766142e-06	3.3025495e-05	-9.040483e-06	2.3410807e-05	1.1391872e-05	-1.0242606e-05	2.5814765e-05	1.7766142e-06	1.9805586e-05	1.25931365e-05	-6.27344e-07	3.422819e-05	-1.6251783e-05	1.3795547e-05	1.2593711e-05	-1.0242318e-05	2.1006848e-05	1.7766142e-06	2.3410807e-05	1.3795834e-05	-1.0242606e-05	1.1391872e-05	4.1805724e-06	1.7763268e-06	2.5815052e-05	-2.8271577e-05	4.2641903e-05	-1.8297542e-06	2.977591e-06	3.5430887e-05	-4.5099005e-05	3.5430312e-05	-1.8655744e-05	-3.1877375e-05	3.0622396e-05	-5.3512427e-05	2.461293e-05
Figure1D sim1 connection 15 time(s)	7.196511951810484e-06	2.7196511951810485e-05	4.719651195181049e-05	6.719651195181049e-05	8.719651195181049e-05	0.00010719651195181049	0.0001271965119518105	0.0001471965119518105	0.0001671965119518105	0.0001871965119518105	0.0002071965119518105	0.0002271965119518105	0.0002471965119518105	0.0002671965119518105	0.0002871965119518105	0.0003071965119518105	0.0003271965119518105	0.0003471965119518105	0.0003671965119518105	0.0003871965119518105	0.0004071965119518105	0.0004271965119518105	0.0004471965119518105	0.0004671965119518105	0.00048719651195181055	0.0005071965119518105	0.0005271965119518105	0.0005471965119518105	0.0005671965119518105	0.0005871965119518105	0.0006071965119518105	0.0006271965119518105	0.0006471965119518105	0.0006671965119518106	0.0006871965119518105	0.0007071965119518106	0.0007271965119518105	0.0007471965119518106	0.0007671965119518105	0.0007871965119518106	0.0008071965119518105	0.0008271965119518106	0.0008471965119518105	0.0008671965119518106	0.0008871965119518105	0.0009071965119518106	0.0009271965119518105	0.0009471965119518106	0.0009671965119518106
Figure1D sim1 connection 15 membrane voltage(V)	-1.3984647e-05	-1.0751095e-05	-1.6139405e-05	-5.36304e-06	-5.36304e-06	-8.595822e-06	-1.1829116e-05	-6.4410624e-06	-1.3983876e-05	-1.0750838e-05	-1.6138893e-05	-5.36304e-06	-2.0449696e-05	-1.3984132e-05	-7.518056e-06	6.4895485e-06	-1.290611e-05	-8.596078e-06	-1.39843905e-05	-1.0532649e-06	1.07998385e-05	4.3355603e-06	-1.506087e-05	-1.052751e-06	4.3350465e-06	2.4243036e-08	-8.596336e-06	2.1795163e-06	5.4122975e-06	-1.1829116e-05	2.47569e-08	-4.286303e-06	-5.3627837e-06	-9.6741005e-06	2.180287e-06	-7.51857e-06	2.1800302e-06	-5.3632975e-06	-1.3983619e-05	-8.596078e-06	-7.5190837e-06	-3.208538e-06	-6.4410624e-06	-3.208024e-06	-4.2860465e-06	1.1022651e-06	-5.36304e-06	2.4499968e-08	2.1797732e-06
Figure1D sim1 connection 16 time(s)	7.646773603550185e-06	2.7646773603550186e-05	4.764677360355019e-05	6.764677360355019e-05	8.764677360355019e-05	0.00010764677360355019	0.0001276467736035502	0.0001476467736035502	0.0001676467736035502	0.0001876467736035502	0.0002076467736035502	0.0002276467736035502	0.0002476467736035502	0.0002676467736035502	0.0002876467736035502	0.0003076467736035502	0.0003276467736035502	0.0003476467736035502	0.0003676467736035502	0.0003876467736035502	0.0004076467736035502	0.0004276467736035502	0.0004476467736035502	0.0004676467736035502	0.00048764677360355025	0.0005076467736035502	0.0005276467736035502	0.0005476467736035502	0.0005676467736035502	0.0005876467736035502	0.0006076467736035502	0.0006276467736035502	0.0006476467736035502	0.0006676467736035503	0.0006876467736035502	0.0007076467736035503	0.0007276467736035502	0.0007476467736035503	0.0007676467736035502	0.0007876467736035503	0.0008076467736035502	0.0008276467736035503	0.0008476467736035502	0.0008676467736035503	0.0008876467736035502	0.0009076467736035503	0.0009276467736035502	0.0009476467736035503	0.0009676467736035503
Figure1D sim1 connection 16 membrane voltage(V)	-1.8749759e-05	-1.562573e-05	-1.24998405e-05	-1.8749386e-05	-2.3437664e-05	-2.6562066e-05	-1.25005845e-05	-1.7187e-05	-1.0937825e-05	-2.3437664e-05	-1.5624613e-05	-2.9687584e-05	-2.187528e-05	-3.437437e-05	-2.5000052e-05	-2.3438039e-05	-2.031252e-05	-2.1874905e-05	-7.811934e-06	-2.9687213e-05	-2.0312145e-05	-1.8749386e-05	-1.2499095e-05	-1.7187745e-05	-3.1244017e-06	-7.813052e-06	-7.8126795e-06	-2.1874534e-05	-7.811934e-06	-1.40626e-05	-1.8749015e-05	-2.6562066e-05	-3.1250343e-05	-3.9063023e-05	-2.031252e-05	-3.1249972e-05	-2.3436918e-05	-2.812557e-05	-2.8125196e-05	-2.187528e-05	-9.374693e-06	-2.5000423e-05	-1.4063344e-05	-1.718849e-05	-2.0313262e-05	-2.5000423e-05	-1.4062971e-05	-2.1874905e-05	-1.5631322e-06
Figure1D sim1 connection 17 time(s)	7.974009949428002e-06	2.7974009949428004e-05	4.7974009949428005e-05	6.797400994942801e-05	8.797400994942801e-05	0.00010797400994942801	0.00012797400994942802	0.00014797400994942802	0.00016797400994942802	0.000187974009949428	0.000207974009949428	0.000227974009949428	0.00024797400994942804	0.00026797400994942803	0.00028797400994942803	0.00030797400994942803	0.00032797400994942803	0.000347974009949428	0.000367974009949428	0.000387974009949428	0.000407974009949428	0.000427974009949428	0.000447974009949428	0.000467974009949428	0.00048797400994942807	0.000507974009949428	0.0005279740099494281	0.000547974009949428	0.0005679740099494281	0.000587974009949428	0.0006079740099494281	0.000627974009949428	0.0006479740099494281	0.0006679740099494281	0.000687974009949428	0.0007079740099494281	0.000727974009949428	0.0007479740099494281	0.000767974009949428	0.0007879740099494281	0.000807974009949428	0.0008279740099494281	0.000847974009949428	0.0008679740099494281	0.000887974009949428	0.0009079740099494281	0.000927974009949428	0.0009479740099494281	0.0009679740099494281
Figure1D sim1 connection 17 membrane voltage(V)	-1.8552605e-06	1.7242233e-05	1.2033449e-05	3.28661e-05	8.562721e-06	2.0713791e-05	2.5922987e-05	2.2450604e-05	1.0298291e-05	2.9394958e-05	1.3769434e-05	2.4186174e-05	3.353523e-06	1.8978219e-05	2.2450604e-05	1.724182e-05	2.4187002e-05	8.560651e-06	6.824666e-06	1.7242648e-05	1.2033035e-05	1.2033863e-05	1.3770262e-05	1.7243061e-05	1.029705e-05	-1.1927528e-07	1.0297877e-05	3.3526953e-06	-3.590832e-06	3.353523e-06	1.724182e-05	-5.3280587e-06	1.0297877e-05	-8.8004435e-06	-1.1844742e-07	-5.327645e-06	-1.1968922e-07	8.562306e-06	1.6175379e-06	6.8254935e-06	1.2033863e-05	3.353523e-06	6.8254935e-06	-1.1927528e-07	-1.1886135e-07	-7.06363e-06	-3.590832e-06	-8.798788e-06	8.561892e-06
Figure1D sim1 grand average time(s)	7.974009949428002e-06	2.7974009949428004e-05	4.7974009949428005e-05	6.797400994942801e-05	8.797400994942801e-05	0.00010797400994942801	0.00012797400994942802	0.00014797400994942802	0.00016797400994942802	0.000187974009949428	0.000207974009949428	0.000227974009949428	0.00024797400994942804	0.00026797400994942803	0.00028797400994942803	0.00030797400994942803	0.00032797400994942803	0.000347974009949428	0.000367974009949428	0.000387974009949428	0.000407974009949428	0.000427974009949428	0.000447974009949428	0.000467974009949428	0.00048797400994942807	0.000507974009949428	0.0005279740099494281	0.000547974009949428	0.0005679740099494281	0.000587974009949428	0.0006079740099494281	0.000627974009949428	0.0006479740099494281	0.0006679740099494281	0.000687974009949428	0.0007079740099494281	0.000727974009949428	0.0007479740099494281	0.000767974009949428	0.0007879740099494281	0.000807974009949428	0.0008279740099494281	0.000847974009949428	0.0008679740099494281	0.000887974009949428	0.0009079740099494281	0.000927974009949428	0.0009479740099494281	0.0009679740099494281
Figure1D sim1 grand average membrane voltage(V)	-1.8552605e-06	1.7242233e-05	1.2033449e-05	3.28661e-05	8.562721e-06	2.0713791e-05	2.5922987e-05	2.2450604e-05	1.0298291e-05	2.9394958e-05	1.3769434e-05	2.4186174e-05	3.353523e-06	1.8978219e-05	2.2450604e-05	1.724182e-05	2.4187002e-05	8.560651e-06	6.824666e-06	1.7242648e-05	1.2033035e-05	1.2033863e-05	1.3770262e-05	1.7243061e-05	1.029705e-05	-1.1927528e-07	1.0297877e-05	3.3526953e-06	-3.590832e-06	3.353523e-06	1.724182e-05	-5.3280587e-06	1.0297877e-05	-8.8004435e-06	-1.1844742e-07	-5.327645e-06	-1.1968922e-07	8.562306e-06	1.6175379e-06	6.8254935e-06	1.2033863e-05	3.353523e-06	6.8254935e-06	-1.1927528e-07	-1.1886135e-07	-7.06363e-06	-3.590832e-06	-8.798788e-06	8.561892e-06
Figure1D tlx3 connection 0 time(s)	2.2766452096780604e-06	2.2276645209678062e-05	4.2276645209678064e-05	6.227664520967807e-05	8.227664520967807e-05	0.00010227664520967807	0.00012227664520967808	0.00014227664520967808	0.00016227664520967807	0.00018227664520967807	0.00020227664520967807	0.00022227664520967807	0.0002422766452096781	0.0002622766452096781	0.0002822766452096781	0.0003022766452096781	0.0003222766452096781	0.0003422766452096781	0.0003622766452096781	0.0003822766452096781	0.0004022766452096781	0.0004222766452096781	0.0004422766452096781	0.0004622766452096781	0.0004822766452096781	0.0005022766452096781	0.0005222766452096781	0.0005422766452096781	0.0005622766452096781	0.0005822766452096781	0.0006022766452096781	0.0006222766452096781	0.0006422766452096781	0.0006622766452096782	0.0006822766452096781	0.0007022766452096782	0.0007222766452096781	0.0007422766452096782	0.0007622766452096781	0.0007822766452096782	0.0008022766452096781	0.0008222766452096782	0.0008422766452096781	0.0008622766452096781	0.0008822766452096781	0.0009022766452096781	0.0009222766452096781	0.0009422766452096781	0.0009622766452096782
Figure1D tlx3 connection 0 membrane voltage(V)	-2.9017905e-05	-2.2320037e-06	-6.6959656e-06	-2.0088915e-05	-1.1160992e-05	-1.1159929e-05	2.2319582e-06	-2.9018971e-05	-1.1159929e-05	-2.0089981e-05	-6.6970315e-06	-6.6970315e-06	2.9018924e-05	-2.2330678e-06	-1.562389e-05	1.1163075e-05	-2.0088915e-05	6.69592e-06	2.901786e-05	1.1160947e-05	-2.0089981e-05	-6.6959656e-06	2.2319582e-06	1.1162011e-05	-2.2330678e-06	1.1159883e-05	-2.2320037e-06	2.0088872e-05	1.5624908e-05	3.3482887e-05	6.694856e-06	2.4553898e-05	-2.2309396e-06	-2.2330678e-06	-1.1160992e-05	-2.9016843e-05	-1.1159929e-05	-1.1160992e-05	-2.0089981e-05	1.1162011e-05	2.230894e-06	-1.5626018e-05	-6.6959656e-06	2.2330223e-06	-2.9017905e-05	-6.6970315e-06	-6.698094e-06	-2.4552879e-05	2.0088872e-05
Figure1D tlx3 connection 1 time(s)	8.403858582164275e-06	2.8403858582164277e-05	4.840385858216428e-05	6.840385858216428e-05	8.840385858216428e-05	0.00010840385858216428	0.0001284038585821643	0.0001484038585821643	0.0001684038585821643	0.0001884038585821643	0.00020840385858216428	0.00022840385858216428	0.0002484038585821643	0.0002684038585821643	0.0002884038585821643	0.0003084038585821643	0.0003284038585821643	0.0003484038585821643	0.0003684038585821643	0.0003884038585821643	0.0004084038585821643	0.0004284038585821643	0.0004484038585821643	0.0004684038585821643	0.0004884038585821643	0.0005084038585821643	0.0005284038585821643	0.0005484038585821643	0.0005684038585821643	0.0005884038585821643	0.0006084038585821643	0.0006284038585821643	0.0006484038585821643	0.0006684038585821644	0.0006884038585821643	0.0007084038585821644	0.0007284038585821643	0.0007484038585821644	0.0007684038585821643	0.0007884038585821644	0.0008084038585821643	0.0008284038585821644	0.0008484038585821643	0.0008684038585821644	0.0008884038585821643	0.0009084038585821644	0.0009284038585821643	0.0009484038585821644	0.0009684038585821644
Figure1D tlx3 connection 1 membrane voltage(V)	-5.0905383e-06	1.17417585e-07	1.9649426e-05	4.023695e-06	1.8347126e-05	-2.4862502e-06	-1.1842612e-06	-2.485629e-06	1.0534261e-05	-2.4862502e-06	1.4203379e-06	9.233203e-06	-2.4868705e-06	-8.997125e-06	-5.0908484e-06	-1.1839502e-06	5.3259946e-06	7.930593e-06	-1.1845714e-06	4.024316e-06	-3.787928e-06	-5.0905383e-06	4.024316e-06	6.6282937e-06	-5.0905383e-06	1.1772772e-07	1.17417585e-07	1.053395e-05	-1.9413348e-05	-8.996505e-06	-6.392527e-06	1.17417585e-07	-1.2903092e-05	1.1772772e-07	1.17417585e-07	-8.997436e-06	4.0246264e-06	-1.1845714e-06	-6.3931475e-06	-2.4871815e-06	1.1772772e-07	-1.1842612e-06	2.7220162e-06	1.17417585e-07	-5.090228e-06	7.930593e-06	9.232272e-06	4.024005e-06	4.0246264e-06
Figure1D tlx3 connection 2 time(s)	6.407982847457007e-06	2.640798284745701e-05	4.640798284745701e-05	6.640798284745702e-05	8.640798284745701e-05	0.00010640798284745701	0.00012640798284745702	0.00014640798284745702	0.00016640798284745702	0.00018640798284745702	0.00020640798284745702	0.00022640798284745701	0.00024640798284745704	0.00026640798284745704	0.00028640798284745704	0.00030640798284745703	0.00032640798284745703	0.00034640798284745703	0.00036640798284745703	0.00038640798284745703	0.000406407982847457	0.000426407982847457	0.000446407982847457	0.000466407982847457	0.0004864079828474571	0.000506407982847457	0.0005264079828474571	0.000546407982847457	0.0005664079828474571	0.000586407982847457	0.0006064079828474571	0.000626407982847457	0.0006464079828474571	0.0006664079828474571	0.0006864079828474571	0.0007064079828474571	0.000726407982847457	0.0007464079828474571	0.000766407982847457	0.0007864079828474571	0.000806407982847457	0.0008264079828474571	0.000846407982847457	0.0008664079828474571	0.000886407982847457	0.0009064079828474571	0.000926407982847457	0.0009464079828474571	0.0009664079828474571
Figure1D tlx3 connection 2 membrane voltage(V)	1.3325356e-05	2.9090893e-06	5.885774e-06	2.909799e-06	1.1837723e-05	1.18370135e-05	1.7789673e-05	-4.531557e-06	4.3974314e-06	1.4813344e-05	4.3970767e-06	1.9278725e-05	1.0350445e-05	2.225399e-05	2.3741977e-05	1.7789318e-05	1.4814053e-05	7.3730516e-06	8.861394e-06	-4.5319116e-06	1.6302749e-05	1.03490265e-05	1.3325711e-05	-1.5559372e-06	1.630062e-05	1.7789318e-05	8.861394e-06	8.861394e-06	5.885419e-06	2.0766001e-05	-6.724008e-08	-3.0432147e-06	1.1837723e-05	-1.34601905e-05	1.4211021e-06	-4.531557e-06	2.9090893e-06	-1.5552273e-06	1.0349736e-05	1.3324647e-05	-1.4948178e-05	-1.34601905e-05	8.861394e-06	-3.0432147e-06	-1.5548726e-06	1.4207471e-06	-6.0198995e-06	2.9090893e-06	-7.508596e-06
Figure1D tlx3 connection 3 time(s)	6.042750712399302e-06	2.6042750712399304e-05	4.6042750712399306e-05	6.604275071239931e-05	8.604275071239931e-05	0.00010604275071239931	0.00012604275071239932	0.00014604275071239932	0.00016604275071239932	0.00018604275071239931	0.0002060427507123993	0.0002260427507123993	0.00024604275071239934	0.00026604275071239933	0.00028604275071239933	0.00030604275071239933	0.00032604275071239933	0.0003460427507123993	0.0003660427507123993	0.0003860427507123993	0.0004060427507123993	0.0004260427507123993	0.0004460427507123993	0.0004660427507123993	0.00048604275071239937	0.0005060427507123993	0.0005260427507123994	0.0005460427507123993	0.0005660427507123994	0.0005860427507123993	0.0006060427507123994	0.0006260427507123993	0.0006460427507123994	0.0006660427507123994	0.0006860427507123994	0.0007060427507123994	0.0007260427507123993	0.0007460427507123994	0.0007660427507123993	0.0007860427507123994	0.0008060427507123993	0.0008260427507123994	0.0008460427507123993	0.0008660427507123994	0.0008860427507123993	0.0009060427507123994	0.0009260427507123993	0.0009460427507123994	0.0009660427507123994
Figure1D tlx3 connection 3 membrane voltage(V)	1.8271339e-06	1.5219286e-05	9.639067e-06	1.0755324e-05	1.4103562e-05	1.0755058e-05	8.52361e-06	2.1915763e-05	1.9683781e-05	5.175105e-06	-1.52137e-06	-4.8696083e-06	-1.521902e-06	-8.217846e-06	4.0599134e-06	-4.0458144e-07	9.639865e-06	1.8567789e-05	1.8266019e-06	5.175105e-06	1.075559e-05	1.1871581e-05	-1.5216365e-06	1.0755324e-05	1.2988104e-05	-1.52137e-06	-2.6370953e-06	1.8271339e-06	4.0593804e-06	4.0588484e-06	7.4076183e-06	2.942592e-06	7.1061095e-07	-1.1565818e-05	-5.9855984e-06	1.8268674e-06	7.4073523e-06	7.4070863e-06	1.0755856e-05	-5.9855984e-06	-3.7536165e-06	-4.8690754e-06	-7.1010572e-06	-1.5211044e-06	2.943124e-06	-5.9850654e-06	7.11143e-07	-4.869341e-06	-7.1021213e-06
Figure1D tlx3 connection 4 time(s)	-1.6128158024657398e-07	1.9838718419753428e-05	3.983871841975343e-05	5.9838718419753434e-05	7.983871841975343e-05	9.983871841975343e-05	0.00011983871841975344	0.00013983871841975344	0.00015983871841975344	0.00017983871841975344	0.00019983871841975344	0.00021983871841975343	0.00023983871841975346	0.00025983871841975346	0.00027983871841975346	0.00029983871841975345	0.00031983871841975345	0.00033983871841975345	0.00035983871841975345	0.00037983871841975345	0.00039983871841975345	0.00041983871841975344	0.00043983871841975344	0.00045983871841975344	0.0004798387184197535	0.0004998387184197534	0.0005198387184197535	0.0005398387184197534	0.0005598387184197535	0.0005798387184197534	0.0005998387184197535	0.0006198387184197534	0.0006398387184197535	0.0006598387184197535	0.0006798387184197535	0.0006998387184197535	0.0007198387184197535	0.0007398387184197535	0.0007598387184197535	0.0007798387184197535	0.0007998387184197535	0.0008198387184197535	0.0008398387184197535	0.0008598387184197535	0.0008798387184197535	0.0008998387184197535	0.0009198387184197535	0.0009398387184197535	0.0009598387184197536
Figure1D tlx3 connection 4 membrane voltage(V)	1.3789813e-06	2.2973745e-06	1.3789813e-06	1.0569929e-05	5.054748e-06	3.2164262e-06	4.136353e-06	3.2170828e-06	9.650879e-06	1.3787612e-06	4.5992965e-07	1.3789813e-06	-1.379487e-06	2.2971562e-06	6.8928493e-06	-8.731238e-06	-5.975182e-06	2.2973745e-06	4.5949128e-07	-3.2167118e-06	-5.0552535e-06	5.974456e-06	4.590529e-07	1.3787612e-06	2.2982513e-06	2.298033e-06	4.5949128e-07	1.3783228e-06	-3.2171502e-06	-3.2164935e-06	-5.055035e-06	9.650879e-06	4.59273e-07	-3.2164935e-06	-4.1357634e-06	-4.591202e-07	4.1359144e-06	-4.593403e-07	-4.5955858e-07	5.9737977e-06	5.9740178e-06	-1.3790486e-06	-1.378392e-06	-9.65029e-06	-8.73102e-06	9.651536e-06	-3.2169319e-06	-5.9740833e-06	-7.812623e-06
Figure1D tlx3 connection 5 time(s)	6.9073895871678715e-06	2.6907389587167873e-05	4.6907389587167875e-05	6.690738958716788e-05	8.690738958716788e-05	0.00010690738958716788	0.0001269073895871679	0.00014690738958716789	0.00016690738958716788	0.00018690738958716788	0.00020690738958716788	0.00022690738958716788	0.0002469073895871679	0.0002669073895871679	0.0002869073895871679	0.0003069073895871679	0.0003269073895871679	0.0003469073895871679	0.0003669073895871679	0.0003869073895871679	0.0004069073895871679	0.0004269073895871679	0.0004469073895871679	0.0004669073895871679	0.00048690738958716794	0.0005069073895871679	0.0005269073895871679	0.0005469073895871679	0.0005669073895871679	0.0005869073895871679	0.0006069073895871679	0.0006269073895871679	0.0006469073895871679	0.000666907389587168	0.0006869073895871679	0.000706907389587168	0.0007269073895871679	0.000746907389587168	0.0007669073895871679	0.000786907389587168	0.0008069073895871679	0.000826907389587168	0.0008469073895871679	0.000866907389587168	0.0008869073895871679	0.000906907389587168	0.0009269073895871679	0.000946907389587168	0.000966907389587168
Figure1D tlx3 connection 5 membrane voltage(V)	-1.182334e-07	-1.1593283e-06	1.1340015e-05	-5.326686e-06	-2.2019121e-06	1.2381606e-05	9.2385426e-07	-1.6784685e-05	-6.3685256e-06	-1.261832e-05	-1.1600732e-06	1.9647005e-06	-1.18481694e-07	9.233577e-07	-4.285592e-06	7.17365e-06	7.173153e-06	1.4465037e-05	1.4465284e-05	9.2360597e-07	-1.1603215e-06	9.256584e-06	6.132059e-06	3.0065398e-06	9.228611e-07	9.231094e-07	-1.1897828e-07	-1.1598249e-06	-3.2435037e-06	5.0899707e-06	3.0060432e-06	-5.3271824e-06	-1.182334e-07	9.231094e-07	-1.05353865e-05	-1.1603215e-06	-6.368029e-06	-1.18481694e-07	1.9649488e-06	9.2360597e-07	-1.6784685e-05	-1.18481694e-07	5.090219e-06	1.9649488e-06	5.090219e-06	-1.05353865e-05	-4.2853435e-06	-1.1595766e-06	-1.1603215e-06
Figure1D tlx3 connection 6 time(s)	-2.979587244186614e-07	1.970204127558134e-05	3.970204127558134e-05	5.970204127558135e-05	7.970204127558135e-05	9.970204127558134e-05	0.00011970204127558136	0.00013970204127558135	0.00015970204127558135	0.00017970204127558135	0.00019970204127558135	0.00021970204127558135	0.00023970204127558137	0.00025970204127558137	0.00027970204127558137	0.00029970204127558137	0.00031970204127558136	0.00033970204127558136	0.00035970204127558136	0.00037970204127558136	0.00039970204127558136	0.00041970204127558136	0.00043970204127558135	0.00045970204127558135	0.0004797020412755814	0.0004997020412755813	0.0005197020412755814	0.0005397020412755813	0.0005597020412755814	0.0005797020412755813	0.0005997020412755814	0.0006197020412755813	0.0006397020412755814	0.0006597020412755814	0.0006797020412755814	0.0006997020412755814	0.0007197020412755814	0.0007397020412755814	0.0007597020412755814	0.0007797020412755814	0.0007997020412755814	0.0008197020412755814	0.0008397020412755814	0.0008597020412755814	0.0008797020412755814	0.0008997020412755814	0.0009197020412755814	0.0009397020412755814	0.0009597020412755815
Figure1D tlx3 connection 6 membrane voltage(V)	-5.298303e-05	-4.985751e-05	-4.6732486e-05	-5.9232574e-05	-6.131675e-05	-5.819123e-05	-4.673348e-05	-5.298303e-05	-5.0899598e-05	-4.6732737e-05	-4.8816662e-05	-5.0899347e-05	-6.652446e-05	-5.5066706e-05	-4.8816662e-05	-4.8816415e-05	-4.9857757e-05	-4.6732985e-05	-6.027516e-05	-5.1941188e-05	-4.3608212e-05	-4.048294e-05	-4.465005e-05	-4.673348e-05	-4.4649554e-05	-4.1524778e-05	-4.5690897e-05	-3.7357917e-05	-4.048269e-05	-4.152453e-05	-4.3608212e-05	-3.527424e-05	-5.090034e-05	-5.08991e-05	-4.7774574e-05	-4.985751e-05	-4.7775073e-05	-5.0900093e-05	-4.256662e-05	-4.2566124e-05	-4.2566124e-05	-3.2149714e-05	-3.527424e-05	-3.8399012e-05	-3.94406e-05	-3.4233144e-05	-3.319081e-05	-3.4233144e-05	-4.7774327e-05
Figure1D tlx3 connection 7 time(s)	-6.373570273571693e-06	1.3626429726428308e-05	3.362642972642831e-05	5.3626429726428315e-05	7.362642972642831e-05	9.362642972642831e-05	0.00011362642972642832	0.00013362642972642832	0.00015362642972642832	0.00017362642972642832	0.00019362642972642832	0.00021362642972642831	0.00023362642972642834	0.00025362642972642834	0.00027362642972642834	0.00029362642972642833	0.00031362642972642833	0.00033362642972642833	0.00035362642972642833	0.00037362642972642833	0.0003936264297264283	0.0004136264297264283	0.0004336264297264283	0.0004536264297264283	0.0004736264297264284	0.0004936264297264283	0.0005136264297264284	0.0005336264297264283	0.0005536264297264284	0.0005736264297264283	0.0005936264297264284	0.0006136264297264283	0.0006336264297264284	0.0006536264297264284	0.0006736264297264284	0.0006936264297264284	0.0007136264297264284	0.0007336264297264284	0.0007536264297264283	0.0007736264297264284	0.0007936264297264283	0.0008136264297264284	0.0008336264297264283	0.0008536264297264284	0.0008736264297264283	0.0008936264297264284	0.0009136264297264283	0.0009336264297264284	0.0009536264297264284
Figure1D tlx3 connection 7 membrane voltage(V)	1.685612e-05	1.9981142e-05	1.789796e-05	1.2689756e-05	2.831412e-05	2.4147756e-05	2.2064574e-05	2.2723543e-06	2.310691e-05	1.6855873e-05	1.9980645e-05	1.893955e-05	2.4148005e-05	2.3105917e-05	1.5814778e-05	2.2064076e-05	1.9981888e-05	7.4813033e-06	2.623069e-05	1.2690004e-05	1.1647917e-05	1.3730851e-05	1.685612e-05	4.3565296e-06	1.89398e-05	9.564983e-06	1.0606325e-05	2.3106411e-05	5.398121e-06	2.102348e-05	1.9981142e-05	9.564734e-06	1.4773186e-05	1.3731099e-05	6.43996e-06	1.2689756e-05	5.398121e-06	5.3983695e-06	1.1647668e-05	1.9981639e-05	1.9981888e-05	2.3105917e-05	8.522895e-06	1.1647917e-05	1.4772441e-05	1.789796e-05	1.0606325e-05	1.4773186e-05	1.3731347e-05
Figure1D tlx3 connection 8 time(s)	0.027561823739120334	0.027581823739120333	0.027601823739120332	0.027621823739120335	0.027641823739120334	0.027661823739120333	0.027681823739120332	0.027701823739120335	0.027721823739120334	0.027741823739120333	0.027761823739120332	0.027781823739120335	0.027801823739120334	0.027821823739120333	0.027841823739120333	0.027861823739120335	0.027881823739120334	0.027901823739120334	0.027921823739120333	0.027941823739120332	0.027961823739120335	0.027981823739120334	0.028001823739120333	0.028021823739120332	0.028041823739120335	0.028061823739120334	0.028081823739120333	0.028101823739120332	0.028121823739120335	0.028141823739120334	0.028161823739120333	0.028181823739120333	0.028201823739120335	0.028221823739120334	0.028241823739120334	0.028261823739120333	0.028281823739120332	0.028301823739120335	0.028321823739120334	0.028341823739120333	0.028361823739120332	0.028381823739120335	0.028401823739120334	0.028421823739120333	0.028441823739120332	0.028461823739120335	0.028481823739120334	0.028501823739120333	0.028521823739120333
Figure1D tlx3 connection 8 membrane voltage(V)	5.636626e-05	5.257843e-05	4.500277e-05	4.1214487e-05	5.06844e-05	5.1630854e-05	5.4472457e-05	5.636626e-05	6.204789e-05	6.015409e-05	6.299479e-05	6.3941465e-05	6.962423e-05	5.6366036e-05	6.2994564e-05	6.110054e-05	5.8259837e-05	5.2578205e-05	6.4888816e-05	7.05709e-05	6.2047664e-05	7.435783e-05	6.110099e-05	5.257843e-05	6.394169e-05	6.2048115e-05	7.0570226e-05	6.5835266e-05	6.488904e-05	6.2994564e-05	6.77302e-05	6.299524e-05	6.299524e-05	6.583594e-05	6.772975e-05	7.151735e-05	6.299479e-05	6.9624e-05	5.3525106e-05	6.583572e-05	6.2995015e-05	6.394214e-05	6.488904e-05	7.435828e-05	6.3941916e-05	5.5419587e-05	6.2048115e-05	6.394237e-05	6.110076e-05
Figure1D tlx3 connection 9 time(s)	-3.244959227672456e-06	1.6755040772327546e-05	3.675504077232755e-05	5.675504077232755e-05	7.675504077232755e-05	9.675504077232755e-05	0.00011675504077232756	0.00013675504077232756	0.00015675504077232756	0.00017675504077232756	0.00019675504077232755	0.00021675504077232755	0.00023675504077232758	0.0002567550407723276	0.0002767550407723276	0.00029675504077232757	0.00031675504077232757	0.00033675504077232757	0.00035675504077232757	0.00037675504077232756	0.00039675504077232756	0.00041675504077232756	0.00043675504077232756	0.00045675504077232756	0.0004767550407723276	0.0004967550407723276	0.0005167550407723276	0.0005367550407723276	0.0005567550407723276	0.0005767550407723275	0.0005967550407723276	0.0006167550407723275	0.0006367550407723276	0.0006567550407723276	0.0006767550407723276	0.0006967550407723276	0.0007167550407723276	0.0007367550407723276	0.0007567550407723276	0.0007767550407723276	0.0007967550407723276	0.0008167550407723276	0.0008367550407723276	0.0008567550407723276	0.0008767550407723276	0.0008967550407723276	0.0009167550407723276	0.0009367550407723276	0.0009567550407723277
Figure1D tlx3 connection 9 membrane voltage(V)	3.8112598e-06	2.4645815e-05	1.4227917e-05	9.020209e-06	4.853596e-06	-1.077201e-05	4.853099e-06	-1.3964482e-06	-1.5979966e-05	1.6311844e-05	-2.5354784e-05	-2.438287e-06	-1.3966965e-06	-1.8063396e-05	1.1103391e-05	6.8574127e-07	3.811011e-06	3.8112598e-06	-1.0771017e-05	3.8117564e-06	3.8115081e-06	-5.563309e-06	1.1104385e-05	6.8698273e-07	-5.5635574e-06	1.3186822e-05	-5.563309e-06	9.020209e-06	2.8811435e-05	5.8951873e-06	6.8623785e-07	-2.4390329e-06	1.3186574e-05	9.020954e-06	1.1103143e-05	4.853844e-06	6.8698273e-07	5.8946903e-06	-4.5219667e-06	6.8673444e-07	2.2562137e-05	-1.806439e-05	1.00618e-05	6.87231e-07	-5.5635574e-06	3.1936703e-05	3.8117564e-06	5.8951873e-06	3.8115081e-06
Figure1D tlx3 connection 10 time(s)	7.245827142230918e-06	2.724582714223092e-05	4.724582714223092e-05	6.724582714223093e-05	8.724582714223092e-05	0.00010724582714223092	0.00012724582714223093	0.00014724582714223093	0.00016724582714223093	0.00018724582714223093	0.00020724582714223093	0.00022724582714223093	0.00024724582714223095	0.00026724582714223095	0.00028724582714223095	0.00030724582714223095	0.00032724582714223094	0.00034724582714223094	0.00036724582714223094	0.00038724582714223094	0.00040724582714223094	0.00042724582714223094	0.00044724582714223093	0.00046724582714223093	0.000487245827142231	0.0005072458271422309	0.000527245827142231	0.0005472458271422309	0.000567245827142231	0.0005872458271422309	0.000607245827142231	0.0006272458271422309	0.000647245827142231	0.000667245827142231	0.000687245827142231	0.000707245827142231	0.000727245827142231	0.000747245827142231	0.000767245827142231	0.000787245827142231	0.000807245827142231	0.000827245827142231	0.000847245827142231	0.000867245827142231	0.000887245827142231	0.000907245827142231	0.0009272458271422309	0.000947245827142231	0.000967245827142231
Figure1D tlx3 connection 10 membrane voltage(V)	4.5349548e-06	4.534382e-06	5.7362176e-06	4.5340953e-06	-2.6766338e-06	1.2947807e-05	9.285877e-07	6.937767e-06	-1.4756579e-06	5.7367906e-06	2.9774656e-05	-6.2827157e-06	1.2947807e-05	5.7367906e-06	-1.4742245e-06	1.0543561e-05	2.130996e-06	3.3322594e-06	2.1304231e-06	-5.0814515e-06	-1.4750849e-06	1.1746543e-05	2.1307096e-06	1.535148e-05	1.535148e-05	9.283003e-07	1.6553888e-05	2.0159396e-05	8.139603e-06	1.2948093e-05	1.8956987e-05	1.7756296e-05	1.5352052e-05	1.7754577e-05	4.5340953e-06	2.7371556e-05	9.342872e-06	-2.729621e-07	1.2948093e-05	-2.7238912e-07	-1.4747984e-06	2.0159681e-05	5.7362176e-06	2.0159969e-05	1.8957558e-05	-5.081166e-06	1.0544135e-05	-2.7238912e-07	-2.6766338e-06
Figure1D tlx3 connection 11 time(s)	5.8775899186122756e-06	2.5877589918612277e-05	4.587758991861228e-05	6.587758991861228e-05	8.587758991861228e-05	0.00010587758991861228	0.0001258775899186123	0.0001458775899186123	0.0001658775899186123	0.0001858775899186123	0.00020587758991861229	0.00022587758991861228	0.0002458775899186123	0.0002658775899186123	0.0002858775899186123	0.0003058775899186123	0.0003258775899186123	0.0003458775899186123	0.0003658775899186123	0.0003858775899186123	0.0004058775899186123	0.0004258775899186123	0.0004458775899186123	0.0004658775899186123	0.00048587758991861234	0.0005058775899186123	0.0005258775899186123	0.0005458775899186123	0.0005658775899186123	0.0005858775899186123	0.0006058775899186123	0.0006258775899186123	0.0006458775899186123	0.0006658775899186124	0.0006858775899186123	0.0007058775899186124	0.0007258775899186123	0.0007458775899186124	0.0007658775899186123	0.0007858775899186124	0.0008058775899186123	0.0008258775899186124	0.0008458775899186123	0.0008658775899186124	0.0008858775899186123	0.0009058775899186124	0.0009258775899186123	0.0009458775899186124	0.0009658775899186124
Figure1D tlx3 connection 11 membrane voltage(V)	1.29271975e-05	6.676161e-06	4.2661395e-07	-3.7073645e-05	6.676161e-06	4.2661395e-07	-5.824424e-06	-1.8325007e-05	-5.824424e-06	-1.8325007e-05	6.676161e-06	-1.8325007e-05	-5.824424e-06	4.2661395e-07	4.2661395e-07	-3.7075137e-05	-2.4574556e-05	-1.2075461e-05	-1.207397e-05	1.2925708e-05	-3.0822608e-05	2.5426292e-05	1.9175255e-05	-2.4573064e-05	4.251233e-07	6.676161e-06	1.9176745e-05	-1.207397e-05	-2.4573064e-05	-2.4574556e-05	-3.082559e-05	-2.4573064e-05	-4.9572744e-05	4.2661395e-07	-3.08241e-05	1.29271975e-05	4.2661395e-07	1.29271975e-05	6.676161e-06	3.7926875e-05	6.676161e-06	1.9178235e-05	-5.8229325e-06	4.2661395e-07	-2.4574556e-05	4.251233e-07	-1.207397e-05	-3.08241e-05	6.676161e-06
Figure1D tlx3 connection 12 time(s)	-1.0358042548297593e-06	1.8964195745170242e-05	3.8964195745170244e-05	5.896419574517025e-05	7.896419574517025e-05	9.896419574517025e-05	0.00011896419574517026	0.00013896419574517026	0.00015896419574517025	0.00017896419574517025	0.00019896419574517025	0.00021896419574517025	0.00023896419574517027	0.00025896419574517027	0.00027896419574517027	0.00029896419574517027	0.00031896419574517027	0.00033896419574517027	0.00035896419574517026	0.00037896419574517026	0.00039896419574517026	0.00041896419574517026	0.00043896419574517026	0.00045896419574517025	0.0004789641957451703	0.0004989641957451703	0.0005189641957451703	0.0005389641957451702	0.0005589641957451703	0.0005789641957451702	0.0005989641957451703	0.0006189641957451702	0.0006389641957451703	0.0006589641957451703	0.0006789641957451703	0.0006989641957451703	0.0007189641957451703	0.0007389641957451703	0.0007589641957451703	0.0007789641957451703	0.0007989641957451703	0.0008189641957451703	0.0008389641957451703	0.0008589641957451703	0.0008789641957451703	0.0008989641957451703	0.0009189641957451703	0.0009389641957451703	0.0009589641957451704
Figure1D tlx3 connection 12 membrane voltage(V)	-5.5045607e-06	-1.3315563e-05	-9.410527e-06	-9.411458e-06	-1.5995251e-06	-5.505492e-06	-1.5976625e-06	-2.1129359e-05	-1.3317425e-05	-5.5036294e-06	-1.3318357e-05	-2.8942224e-05	-2.1129359e-05	6.2152026e-06	-3.284819e-05	-1.7223392e-05	-2.5035326e-05	-3.284819e-05	-4.847392e-05	-1.722246e-05	-2.8942224e-05	-5.2379888e-05	-1.7224324e-05	-2.5035326e-05	-5.5045607e-06	-2.5037189e-05	-2.113029e-05	-2.8941293e-05	-9.411458e-06	-2.1129359e-05	-2.1129359e-05	-3.284819e-05	-2.5037189e-05	-3.675602e-05	-3.675509e-05	-2.5036257e-05	-2.8942224e-05	-2.8942224e-05	-3.2849122e-05	-2.8943155e-05	-3.675509e-05	-2.5037189e-05	-5.6284924e-05	-4.4567954e-05	-3.6754158e-05	-3.6754158e-05	-4.847392e-05	-3.6754158e-05	-2.8943155e-05
Figure1D tlx3 connection 13 time(s)	2.2480545930304505e-07	1.0224805459303046e-05	2.0224805459303047e-05	3.022480545930305e-05	4.022480545930305e-05	5.022480545930305e-05	6.022480545930305e-05	7.022480545930305e-05	8.022480545930305e-05	9.022480545930305e-05	0.00010022480545930305	0.00011022480545930305	0.00012022480545930306	0.00013022480545930306	0.00014022480545930306	0.00015022480545930306	0.00016022480545930306	0.00017022480545930306	0.00018022480545930306	0.00019022480545930306	0.00020022480545930305	0.00021022480545930305	0.00022022480545930305	0.00023022480545930305	0.00024022480545930308	0.00025022480545930305	0.0002602248054593031	0.00027022480545930305	0.0002802248054593031	0.00029022480545930305	0.0003002248054593031	0.00031022480545930304	0.00032022480545930307	0.0003302248054593031	0.00034022480545930307	0.0003502248054593031	0.00036022480545930307	0.0003702248054593031	0.00038022480545930307	0.0003902248054593031	0.00040022480545930306	0.0004102248054593031	0.00042022480545930306	0.0004302248054593031	0.00044022480545930306	0.0004502248054593031	0.00046022480545930306	0.0004702248054593031	0.0004802248054593031
Figure1D tlx3 connection 13 membrane voltage(V)	-2.1233926e-05	-7.647953e-06	-1.0365795e-05	-6.2890317e-06	-3.5718374e-06	-1.98763e-05	-7.648601e-06	5.04926e-07	-8.5399506e-07	-6.288708e-06	-7.648601e-06	1.0014458e-05	-8.543193e-07	-8.546431e-07	-4.9307587e-06	1.8628753e-06	-8.5496686e-07	-3.5721614e-06	-9.006226e-06	-1.4440939e-05	-1.7158782e-05	-1.5800832e-05	-1.7158134e-05	-2.2593817e-05	-1.8517378e-05	-7.648277e-06	-6.2883837e-06	-1.444191e-05	-1.44412625e-05	-6.2890317e-06	-8.552911e-07	-1.5800184e-05	-7.648925e-06	-1.1724716e-05	-1.0366443e-05	5.0362996e-07	-1.0365795e-05	-7.647629e-06	-1.0365471e-05	-7.648277e-06	5.0362996e-07	-7.648277e-06	5.9386666e-06	1.863199e-06	4.58007e-06	1.863199e-06	-1.3082341e-05	-3.5715136e-06	7.297588e-06
Figure1D tlx3 connection 14 time(s)	5.296062140717605e-06	2.5296062140717607e-05	4.529606214071761e-05	6.529606214071761e-05	8.529606214071761e-05	0.00010529606214071761	0.00012529606214071762	0.00014529606214071762	0.00016529606214071762	0.00018529606214071762	0.00020529606214071761	0.0002252960621407176	0.00024529606214071764	0.00026529606214071764	0.00028529606214071763	0.00030529606214071763	0.00032529606214071763	0.00034529606214071763	0.00036529606214071763	0.0003852960621407176	0.0004052960621407176	0.0004252960621407176	0.0004452960621407176	0.0004652960621407176	0.00048529606214071767	0.0005052960621407176	0.0005252960621407177	0.0005452960621407176	0.0005652960621407177	0.0005852960621407176	0.0006052960621407177	0.0006252960621407176	0.0006452960621407177	0.0006652960621407177	0.0006852960621407177	0.0007052960621407177	0.0007252960621407177	0.0007452960621407177	0.0007652960621407176	0.0007852960621407177	0.0008052960621407176	0.0008252960621407177	0.0008452960621407176	0.0008652960621407177	0.0008852960621407176	0.0009052960621407177	0.0009252960621407176	0.0009452960621407177	0.0009652960621407177
Figure1D tlx3 connection 14 membrane voltage(V)	-2.4296315246652875e-05	-2.0733686104929587e-05	-2.211910434623778e-05	-1.5816136545350567e-05	-2.116613923474996e-05	-1.7119396949023154e-05	-2.1874777604894867e-05	-2.228894081927244e-05	-2.0422352029349957e-05	-1.8690401847814636e-05	-2.3293360478437246e-05	-1.646322584998323e-05	-2.0390439965975676e-05	-1.4456432248099227e-05	-2.545060265037024e-05	-2.0159303863577446e-05	-1.6964788705711434e-05	-1.4586456716724297e-05	-2.5660289062952297e-05	-1.3911087257787404e-05	-1.9447565061582183e-05	-1.726368801332028e-05	-1.4837474049337606e-05	-1.4404610511721804e-05	-1.688629877195634e-05	-3.2666379451974536e-06	-8.13820767697329e-06	-1.3501334847626658e-05	-1.3465588261545643e-05	-1.7370008254522186e-05	-1.8426267586132654e-05	-1.7631259485621213e-05	-3.0200954752361e-06	-9.419920757829708e-06	-1.2426386960097841e-05	-1.604810972267116e-05	-1.7903075167360086e-05	-1.1448075724298708e-05	-4.253571099760613e-06	-2.295489787238078e-06	-7.77581563704036e-06	-3.398943274821107e-06	-8.782395863233136e-06	-1.534285946789859e-05	-1.425033032668403e-05	-1.0984688198414087e-05	-1.3778278321041923e-05	-8.990517634328203e-06	-8.18293655769881e-06
Figure1D tlx3 connection 15 time(s)	2.3316498362212397e-06	2.233164983622124e-05	4.233164983622124e-05	6.233164983622125e-05	8.233164983622125e-05	0.00010233164983622124	0.00012233164983622126	0.00014233164983622125	0.00016233164983622125	0.00018233164983622125	0.00020233164983622125	0.00022233164983622125	0.00024233164983622127	0.00026233164983622127	0.00028233164983622127	0.00030233164983622127	0.00032233164983622127	0.00034233164983622126	0.00036233164983622126	0.00038233164983622126	0.00040233164983622126	0.00042233164983622126	0.00044233164983622126	0.00046233164983622125	0.0004823316498362213	0.0005023316498362213	0.0005223316498362213	0.0005423316498362212	0.0005623316498362213	0.0005823316498362212	0.0006023316498362213	0.0006223316498362212	0.0006423316498362213	0.0006623316498362213	0.0006823316498362213	0.0007023316498362213	0.0007223316498362213	0.0007423316498362213	0.0007623316498362213	0.0007823316498362213	0.0008023316498362213	0.0008223316498362213	0.0008423316498362213	0.0008623316498362213	0.0008823316498362213	0.0009023316498362213	0.0009223316498362213	0.0009423316498362213	0.0009623316498362214
Figure1D tlx3 connection 15 membrane voltage(V)	1.4797117e-05	-4.301205e-06	6.1167766e-06	7.852761e-06	9.0882077e-07	1.3060718e-05	6.1167766e-06	-4.29955e-06	-2.5635645e-06	9.0882077e-07	-4.2999627e-06	-7.772348e-06	9.588333e-06	1.8268673e-05	1.6533515e-05	1.1324319e-05	7.852761e-06	4.3807913e-06	1.47979445e-05	1.6533102e-05	2.1740645e-05	2.5213856e-05	1.30611315e-05	2.6439775e-06	9.0840604e-07	1.3060303e-05	1.3060718e-05	2.0004658e-05	1.1325146e-05	2.5213856e-05	1.13247315e-05	2.6443913e-06	2.5213441e-05	1.6532687e-05	1.82695e-05	9.587505e-06	-6.0367756e-06	6.1151204e-06	7.853176e-06	1.4796289e-05	-8.2799306e-07	7.8515195e-06	9.079922e-07	-4.3007904e-06	1.8269087e-05	7.851933e-06	1.1325146e-05	9.588333e-06	-6.0367756e-06
Figure1D tlx3 connection 16 time(s)	-3.7006704075260785e-06	1.6299329592473923e-05	3.6299329592473925e-05	5.629932959247393e-05	7.629932959247393e-05	9.629932959247393e-05	0.00011629932959247394	0.00013629932959247394	0.00015629932959247393	0.00017629932959247393	0.00019629932959247393	0.00021629932959247393	0.00023629932959247395	0.00025629932959247395	0.00027629932959247395	0.00029629932959247395	0.00031629932959247395	0.00033629932959247395	0.00035629932959247394	0.00037629932959247394	0.00039629932959247394	0.00041629932959247394	0.00043629932959247394	0.00045629932959247394	0.000476299329592474	0.0004962993295924739	0.000516299329592474	0.0005362993295924739	0.000556299329592474	0.0005762993295924739	0.000596299329592474	0.0006162993295924739	0.000636299329592474	0.000656299329592474	0.000676299329592474	0.000696299329592474	0.000716299329592474	0.000736299329592474	0.000756299329592474	0.000776299329592474	0.000796299329592474	0.000816299329592474	0.000836299329592474	0.000856299329592474	0.000876299329592474	0.000896299329592474	0.000916299329592474	0.000936299329592474	0.0009562993295924741
Figure1D tlx3 connection 16 membrane voltage(V)	-2.132973e-05	-3.1842028e-06	-4.0482046e-05	-5.199945e-06	-1.2256607e-05	-2.3345232e-05	-1.8305758e-05	-1.9313748e-05	-1.599874e-07	-3.4434583e-05	-6.2086565e-06	-3.3426593e-05	-4.192434e-06	-6.207936e-06	-2.9394143e-05	5.8882015e-06	-1.9313748e-05	-9.233592e-06	1.8559949e-06	-2.6369928e-05	9.920167e-06	5.8882015e-06	-1.0240625e-05	2.1009275e-05	-1.7297045e-05	7.904664e-06	3.871737e-06	-2.4354185e-05	2.9074168e-05	-7.2168896e-06	-3.745783e-05	2.1009275e-05	-5.9636768e-05	7.904906e-06	-2.1759715e-06	-6.0643797e-05	7.342915e-05	-6.669247e-05	2.9073926e-05	1.7985301e-05	-2.2337243e-05	5.5282908e-05	-1.7297285e-05	1.4961086e-05	3.5122117e-05	-1.0240385e-05	2.9073686e-05	-2.1757296e-06	-3.1842028e-06
Figure1D tlx3 grand average time(s)	-3.7006704075260785e-06	1.6299329592473923e-05	3.6299329592473925e-05	5.629932959247393e-05	7.629932959247393e-05	9.629932959247393e-05	0.00011629932959247394	0.00013629932959247394	0.00015629932959247393	0.00017629932959247393	0.00019629932959247393	0.00021629932959247393	0.00023629932959247395	0.00025629932959247395	0.00027629932959247395	0.00029629932959247395	0.00031629932959247395	0.00033629932959247395	0.00035629932959247394	0.00037629932959247394	0.00039629932959247394	0.00041629932959247394	0.00043629932959247394	0.00045629932959247394	0.000476299329592474	0.0004962993295924739	0.000516299329592474	0.0005362993295924739	0.000556299329592474	0.0005762993295924739	0.000596299329592474	0.0006162993295924739	0.000636299329592474	0.000656299329592474	0.000676299329592474	0.000696299329592474	0.000716299329592474	0.000736299329592474	0.000756299329592474	0.000776299329592474	0.000796299329592474	0.000816299329592474	0.000836299329592474	0.000856299329592474	0.000876299329592474	0.000896299329592474	0.000916299329592474	0.000936299329592474	0.0009562993295924741
Figure1D tlx3 grand average membrane voltage(V)	-2.132973e-05	-3.1842028e-06	-4.0482046e-05	-5.199945e-06	-1.2256607e-05	-2.3345232e-05	-1.8305758e-05	-1.9313748e-05	-1.599874e-07	-3.4434583e-05	-6.2086565e-06	-3.3426593e-05	-4.192434e-06	-6.207936e-06	-2.9394143e-05	5.8882015e-06	-1.9313748e-05	-9.233592e-06	1.8559949e-06	-2.6369928e-05	9.920167e-06	5.8882015e-06	-1.0240625e-05	2.1009275e-05	-1.7297045e-05	7.904664e-06	3.871737e-06	-2.4354185e-05	2.9074168e-05	-7.2168896e-06	-3.745783e-05	2.1009275e-05	-5.9636768e-05	7.904906e-06	-2.1759715e-06	-6.0643797e-05	7.342915e-05	-6.669247e-05	2.9073926e-05	1.7985301e-05	-2.2337243e-05	5.5282908e-05	-1.7297285e-05	1.4961086e-05	3.5122117e-05	-1.0240385e-05	2.9073686e-05	-2.1757296e-06	-3.1842028e-06
Figure1D ntsr1 connection 1 time(s)	-3.7006704075260785e-06	1.6299329592473923e-05	3.6299329592473925e-05	5.629932959247393e-05	7.629932959247393e-05	9.629932959247393e-05	0.00011629932959247394	0.00013629932959247394	0.00015629932959247393	0.00017629932959247393	0.00019629932959247393	0.00021629932959247393	0.00023629932959247395	0.00025629932959247395	0.00027629932959247395	0.00029629932959247395	0.00031629932959247395	0.00033629932959247395	0.00035629932959247394	0.00037629932959247394	0.00039629932959247394	0.00041629932959247394	0.00043629932959247394	0.00045629932959247394	0.000476299329592474	0.0004962993295924739	0.000516299329592474	0.0005362993295924739	0.000556299329592474	0.0005762993295924739	0.000596299329592474	0.0006162993295924739	0.000636299329592474	0.000656299329592474	0.000676299329592474	0.000696299329592474	0.000716299329592474	0.000736299329592474	0.000756299329592474	0.000776299329592474	0.000796299329592474	0.000816299329592474	0.000836299329592474	0.000856299329592474	0.000876299329592474	0.000896299329592474	0.000916299329592474	0.000936299329592474	0.0009562993295924741
Figure1D ntsr1 connection 1 membrane voltage(V)	-2.132973e-05	-3.1842028e-06	-4.0482046e-05	-5.199945e-06	-1.2256607e-05	-2.3345232e-05	-1.8305758e-05	-1.9313748e-05	-1.599874e-07	-3.4434583e-05	-6.2086565e-06	-3.3426593e-05	-4.192434e-06	-6.207936e-06	-2.9394143e-05	5.8882015e-06	-1.9313748e-05	-9.233592e-06	1.8559949e-06	-2.6369928e-05	9.920167e-06	5.8882015e-06	-1.0240625e-05	2.1009275e-05	-1.7297045e-05	7.904664e-06	3.871737e-06	-2.4354185e-05	2.9074168e-05	-7.2168896e-06	-3.745783e-05	2.1009275e-05	-5.9636768e-05	7.904906e-06	-2.1759715e-06	-6.0643797e-05	7.342915e-05	-6.669247e-05	2.9073926e-05	1.7985301e-05	-2.2337243e-05	5.5282908e-05	-1.7297285e-05	1.4961086e-05	3.5122117e-05	-1.0240385e-05	2.9073686e-05	-2.1757296e-06	-3.1842028e-06
Figure1D ntsr1 grand average time(s)	-3.7006704075260785e-06	1.6299329592473923e-05	3.6299329592473925e-05	5.629932959247393e-05	7.629932959247393e-05	9.629932959247393e-05	0.00011629932959247394	0.00013629932959247394	0.00015629932959247393	0.00017629932959247393	0.00019629932959247393	0.00021629932959247393	0.00023629932959247395	0.00025629932959247395	0.00027629932959247395	0.00029629932959247395	0.00031629932959247395	0.00033629932959247395	0.00035629932959247394	0.00037629932959247394	0.00039629932959247394	0.00041629932959247394	0.00043629932959247394	0.00045629932959247394	0.000476299329592474	0.0004962993295924739	0.000516299329592474	0.0005362993295924739	0.000556299329592474	0.0005762993295924739	0.000596299329592474	0.0006162993295924739	0.000636299329592474	0.000656299329592474	0.000676299329592474	0.000696299329592474	0.000716299329592474	0.000736299329592474	0.000756299329592474	0.000776299329592474	0.000796299329592474	0.000816299329592474	0.000836299329592474	0.000856299329592474	0.000876299329592474	0.000896299329592474	0.000916299329592474	0.000936299329592474	0.0009562993295924741
Figure1D ntsr1 grand average membrane voltage(V)	-2.132973e-05	-3.1842028e-06	-4.0482046e-05	-5.199945e-06	-1.2256607e-05	-2.3345232e-05	-1.8305758e-05	-1.9313748e-05	-1.599874e-07	-3.4434583e-05	-6.2086565e-06	-3.3426593e-05	-4.192434e-06	-6.207936e-06	-2.9394143e-05	5.8882015e-06	-1.9313748e-05	-9.233592e-06	1.8559949e-06	-2.6369928e-05	9.920167e-06	5.8882015e-06	-1.0240625e-05	2.1009275e-05	-1.7297045e-05	7.904664e-06	3.871737e-06	-2.4354185e-05	2.9074168e-05	-7.2168896e-06	-3.745783e-05	2.1009275e-05	-5.9636768e-05	7.904906e-06	-2.1759715e-06	-6.0643797e-05	7.342915e-05	-6.669247e-05	2.9073926e-05	1.7985301e-05	-2.2337243e-05	5.5282908e-05	-1.7297285e-05	1.4961086e-05	3.5122117e-05	-1.0240385e-05	2.9073686e-05	-2.1757296e-06	-3.1842028e-06
Figure1F L2/3 amp (V)	3.12397527069e-05	0.000526780071019	2.23904525839e-05	0.000371412001148	8.7486570506e-05	0.000149109673171	0.000472378569627	0.000765224378898	5.77991810372e-05	2.12928415281e-05	0.000890587397622	0.00067297347991
Figure1F rorb amp (V)	0.000626797237472	0.001502414869	0.000311841205742	0.000877855795867	0.000114723183983	9.89873793481e-05	0.00144045029506	0.000546793319644	8.37471093856e-05	0.000568192003605	0.000172447570487	0.000179659021866	0.000182715319141
Figure1F sim1 amp (V)	0.000829840103247	9.8670413844e-05	0.000973623025574	0.000274009370667	0.000833735896566	0.00043633505499	0.000110374186511	0.000367109389157	0.000277336776314	0.00122364544383	0.000179227780663	6.37377909844e-05	0.0001509185181	0.000206001583622	0.00205926102821	0.00051896508467	0.000281868769104	0.000212306016968
Figure1F tlx3 amp (V)	0.00073811059695	7.73241827367e-05	6.85431181027e-05	0.00041698880788	0.000792360032325	0.000341721580472	6.36801394417e-05	0.000139099773657	2.18365775292e-05	2.8151592635472514e-06	3.44781115271e-05	0.000216201841063	0.00013033438735	7.32866251406e-05	9.7297611688e-05	0.000128170749144	0.000174492072065
Figure1F ntsr1 amp (V)	0.000236109885461
Figure1F L2/3 CV	0.48835123	0.5708004	0.64091307	0.59508604	0.5200003	0.80989724	0.49340972	0.5275256	0.7188588	0.7259498	0.29529646	0.3655656
Figure1F rorb CV	0.2187141	0.2183888	0.5870338	0.37592748	0.6134786	0.7281845	0.309515	0.37188718	0.8389596	0.49436653	0.80231535	0.7177825	0.8955116
Figure1F sim1 CV	0.29321736	0.50830156	0.30286524	0.38274896	0.32353094	0.29560915	0.6904155	0.47117302	0.37657905	0.31559905	0.6352441	0.5522692	0.97434425	0.56214476	0.15896526	0.2836541	0.3132014	0.3401484
Figure1F tlx3 CV	0.1671913	0.8000482	0.64457583	0.41727886	0.38155085	0.48396897	0.5135905	0.59900546	0.6697757	0.52759945	0.40432397	0.31320995	0.5889663	0.4785515	0.8280264	0.64878416	0.26349604
Figure1F ntsr1 CV	0.7342619
Figure1F L2/3 latency (s)	nan	0.00147712513111	nan	0.00167051406889	0.00147227965611	0.00141256347466	0.00433610098943	0.000907626619058	0.00235575696247	nan	0.00149711698161	0.00166834298702
Figure1F rorb latency (s)	0.00106330571701	0.00161554053996	0.00109375181402	0.000595452328329	0.000778313438355	0.00219258741455	0.00270780474092	0.00131319866608	0.00140507915296	0.00128839404648	0.00165413010564	0.00228297183942	0.00154418785918
Figure1F sim1 latency (s)	0.00158442265358	0.0014381092921	0.00233781463694	0.000935708285958	0.00232126528282	0.00234529079233	0.00244246285998	0.00171831773826	0.00408881159278	0.00174352609098	0.000743462410865	0.00207034439221	0.00356913577226	0.00235069629143	0.00151069346287	0.00221280348805	0.0020123532264	0.00149202599005
Figure1F tlx3 latency (s)	0.00139772335479	nan	0.00197359201715	0.00249395724929	0.00108016128158	0.00163309261041	0.00184029795872	0.00158637357027	nan	nan	nan	0.00251412241008	0.00386103580425	0.00210977519454	0.00295470393786	0.00153766835016	0.00198370067041
Figure1F ntsr1 latency (s)	0.00339333871664
Figure1F L2/3 rise (s)	nan	0.0009899999999999996	nan	0.0010500000000000006	0.00115	0.002450000000000001	0.0010600000000000002	0.0010000000000000009	0.0018199999999999987	nan	0.00132	0.0022199999999999998
Figure1F rorb rise (s)	0.0009600000000000008	0.0022000000000000006	0.0010000000000000009	0.0017400000000000002	0.0028800000000000006	0.0010999999999999985	0.004080000000000002	0.0008400000000000005	0.0018400000000000014	0.0011400000000000004	0.0011599999999999996	0.0011599999999999996	0.0010600000000000002
Figure1F sim1 rise (s)	0.00068	0.0003999999999999993	0.0022000000000000006	0.0013099999999999987	0.0012399999999999998	0.0019000000000000006	0.002	0.0003199999999999991	0.0016500000000000004	0.0017400000000000002	0.004100000000000001	0.0008800000000000006	0.003680000000000001	0.0012200000000000006	0.002	0.0027600000000000003	0.0018200000000000004	0.0035600000000000007
Figure1F tlx3 rise (s)	0.0014400000000000003	nan	0.0011999999999999997	0.001639999999999999	0.001340000000000001	0.0006200000000000008	0.00034	0.0006399999999999999	nan	nan	nan	0.0014800000000000004	0.001639999999999999	0.004650000000000001	0.0005199999999999996	0.0014200000000000011	0.00068
Figure1F ntsr1 rise (s)	0.002440000000000001
[truncated: 2,951 more columns]
