# Supplementary material for: Sparse recurrent excitatory connectivity in the microcircuit of the adult mouse and human cortex
Source: eLife. 2018 Sep 26;7:e37349. doi: 10.7554/eLife.37349 (PMC6158007; doi:10.7554/eLife.37349)
Supplement: Figure 2—source data 1. [file elife-37349-fig2-data1.csv]

Figure2C L2 sweep 0 time(s)	0	1.00E-05	2.00E-05	3.00E-05	4.00E-05	5.00E-05	6.00E-05	7.00E-05	8.00E-05	9.00E-05	0.0001	0.00011	0.00012	0.00013	0.00014	0.00015	0.00016	0.00017	0.00018	0.00019	0.0002	0.00021	0.00022	0.00023	0.00024	0.00025	0.00026	0.00027	0.00028	0.00029	0.0003	0.00031	0.00032	0.00033	0.00034	0.00035	0.00036	0.00037	0.00038	0.00039	0.0004	0.00041	0.00042	0.00043	0.00044	0.00045	0.00046	0.00047	0.00048
Figure2C L2 sweep 0 V	-2.52E-06	-2.52E-06	-0.000127519	-2.52E-06	2.87E-05	-2.52E-06	2.87E-05	-2.52E-06	6.00E-05	-2.52E-06	-3.38E-05	-2.52E-06	6.00E-05	2.87E-05	2.87E-05	2.87E-05	-2.52E-06	2.87E-05	2.87E-05	-2.52E-06	2.87E-05	-2.52E-06	-2.52E-06	2.87E-05	-2.52E-06	2.87E-05	-9.63E-05	-2.52E-06	-2.52E-06	2.87E-05	2.87E-05	2.87E-05	2.87E-05	-3.38E-05	2.87E-05	-3.38E-05	-3.38E-05	6.00E-05	-9.63E-05	-2.52E-06	2.87E-05	-2.52E-06	-2.52E-06	6.00E-05	6.00E-05	-9.63E-05	6.00E-05	6.00E-05	6.00E-05
Figure2C L2 sweep 1 time(s)	0	1.00E-05	2.00E-05	3.00E-05	4.00E-05	5.00E-05	6.00E-05	7.00E-05	8.00E-05	9.00E-05	0.0001	0.00011	0.00012	0.00013	0.00014	0.00015	0.00016	0.00017	0.00018	0.00019	0.0002	0.00021	0.00022	0.00023	0.00024	0.00025	0.00026	0.00027	0.00028	0.00029	0.0003	0.00031	0.00032	0.00033	0.00034	0.00035	0.00036	0.00037	0.00038	0.00039	0.0004	0.00041	0.00042	0.00043	0.00044	0.00045	0.00046	0.00047	0.00048
Figure2C L2 sweep 1 V	-1.01E-06	-3.23E-05	-1.01E-06	-1.01E-06	-6.35E-05	-1.01E-06	-1.01E-06	-1.01E-06	-1.01E-06	-1.01E-06	3.02E-05	3.02E-05	-3.23E-05	-1.01E-06	-1.01E-06	-3.23E-05	3.02E-05	-3.23E-05	-1.01E-06	-6.35E-05	-1.01E-06	-1.01E-06	-1.01E-06	-3.23E-05	-6.35E-05	-3.23E-05	-6.35E-05	-3.23E-05	-3.23E-05	-1.01E-06	-1.01E-06	-3.23E-05	3.02E-05	-3.23E-05	3.02E-05	-1.01E-06	-1.01E-06	-1.01E-06	3.02E-05	-1.01E-06	-1.01E-06	-3.23E-05	3.02E-05	-1.01E-06	-1.01E-06	6.15E-05	-6.35E-05	-1.01E-06	-3.23E-05
Figure2C L2 sweep 2 time(s)	0	1.00E-05	2.00E-05	3.00E-05	4.00E-05	5.00E-05	6.00E-05	7.00E-05	8.00E-05	9.00E-05	0.0001	0.00011	0.00012	0.00013	0.00014	0.00015	0.00016	0.00017	0.00018	0.00019	0.0002	0.00021	0.00022	0.00023	0.00024	0.00025	0.00026	0.00027	0.00028	0.00029	0.0003	0.00031	0.00032	0.00033	0.00034	0.00035	0.00036	0.00037	0.00038	0.00039	0.0004	0.00041	0.00042	0.00043	0.00044	0.00045	0.00046	0.00047	0.00048
Figure2C L2 sweep 2 V	0.000126008	9.48E-05	0.000126008	0.000126008	0.000126008	0.000126008	0.000126008	9.48E-05	0.000126008	0.000126008	3.23E-05	3.23E-05	9.48E-05	9.48E-05	9.48E-05	0.000126008	0.000126008	0.000126008	9.48E-05	9.48E-05	9.48E-05	6.35E-05	9.48E-05	0.000126008	9.48E-05	9.48E-05	0.000126008	6.35E-05	9.48E-05	9.48E-05	0.000126008	6.35E-05	3.23E-05	1.01E-06	6.35E-05	9.48E-05	9.48E-05	3.23E-05	3.23E-05	1.01E-06	9.48E-05	6.35E-05	1.01E-06	3.23E-05	1.01E-06	9.48E-05	3.23E-05	9.48E-05	6.35E-05
Figure2C L2 sweep 3 time(s)	0	1.00E-05	2.00E-05	3.00E-05	4.00E-05	5.00E-05	6.00E-05	7.00E-05	8.00E-05	9.00E-05	0.0001	0.00011	0.00012	0.00013	0.00014	0.00015	0.00016	0.00017	0.00018	0.00019	0.0002	0.00021	0.00022	0.00023	0.00024	0.00025	0.00026	0.00027	0.00028	0.00029	0.0003	0.00031	0.00032	0.00033	0.00034	0.00035	0.00036	0.00037	0.00038	0.00039	0.0004	0.00041	0.00042	0.00043	0.00044	0.00045	0.00046	0.00047	0.00048
Figure2C L2 sweep 3 V	-2.52E-06	-2.52E-06	-3.38E-05	-2.52E-06	6.00E-05	-2.52E-06	2.87E-05	6.00E-05	2.87E-05	2.87E-05	-2.52E-06	6.00E-05	-2.52E-06	2.87E-05	-3.38E-05	2.87E-05	-2.52E-06	2.87E-05	0.000122481	2.87E-05	2.87E-05	6.00E-05	9.12E-05	0.000122481	6.00E-05	2.87E-05	6.00E-05	2.87E-05	2.87E-05	6.00E-05	6.00E-05	2.87E-05	6.00E-05	-2.52E-06	2.87E-05	-3.38E-05	-2.52E-06	-3.38E-05	-6.50E-05	-2.52E-06	2.87E-05	-6.50E-05	-6.50E-05	-3.38E-05	-3.38E-05	-2.52E-06	-3.38E-05	-2.52E-06	-2.52E-06
Figure2C L2 sweep 4 time(s)	0	1.00E-05	2.00E-05	3.00E-05	4.00E-05	5.00E-05	6.00E-05	7.00E-05	8.00E-05	9.00E-05	0.0001	0.00011	0.00012	0.00013	0.00014	0.00015	0.00016	0.00017	0.00018	0.00019	0.0002	0.00021	0.00022	0.00023	0.00024	0.00025	0.00026	0.00027	0.00028	0.00029	0.0003	0.00031	0.00032	0.00033	0.00034	0.00035	0.00036	0.00037	0.00038	0.00039	0.0004	0.00041	0.00042	0.00043	0.00044	0.00045	0.00046	0.00047	0.00048
Figure2C L2 sweep 4 V	-6.40E-05	-1.51E-06	-1.51E-06	2.97E-05	-1.51E-06	-1.51E-06	-1.51E-06	2.97E-05	2.97E-05	2.97E-05	2.97E-05	-6.40E-05	-3.28E-05	-6.40E-05	-3.28E-05	-3.28E-05	-1.51E-06	-1.51E-06	-9.53E-05	-3.28E-05	-9.53E-05	-6.40E-05	-3.28E-05	-6.40E-05	-3.28E-05	-6.40E-05	-6.40E-05	-6.40E-05	-6.40E-05	-3.28E-05	-6.40E-05	-1.51E-06	-1.51E-06	-3.28E-05	-3.28E-05	-6.40E-05	-9.53E-05	-6.40E-05	-9.53E-05	-3.28E-05	-3.28E-05	-3.28E-05	-1.51E-06	-3.28E-05	-3.28E-05	-1.51E-06	-6.40E-05	-1.51E-06	-1.51E-06
Figure2C L2 sweep 5 time(s)	0	1.00E-05	2.00E-05	3.00E-05	4.00E-05	5.00E-05	6.00E-05	7.00E-05	8.00E-05	9.00E-05	0.0001	0.00011	0.00012	0.00013	0.00014	0.00015	0.00016	0.00017	0.00018	0.00019	0.0002	0.00021	0.00022	0.00023	0.00024	0.00025	0.00026	0.00027	0.00028	0.00029	0.0003	0.00031	0.00032	0.00033	0.00034	0.00035	0.00036	0.00037	0.00038	0.00039	0.0004	0.00041	0.00042	0.00043	0.00044	0.00045	0.00046	0.00047	0.00048
Figure2C L2 sweep 5 V	3.23E-05	-3.02E-05	1.01E-06	1.01E-06	3.23E-05	-6.15E-05	1.01E-06	1.01E-06	-6.15E-05	-9.27E-05	1.01E-06	-3.02E-05	-6.15E-05	1.01E-06	1.01E-06	-3.02E-05	-6.15E-05	-3.02E-05	1.01E-06	-6.15E-05	1.01E-06	1.01E-06	-3.02E-05	1.01E-06	-9.27E-05	-3.02E-05	1.01E-06	1.01E-06	-6.15E-05	3.23E-05	-3.02E-05	-3.02E-05	-3.02E-05	1.01E-06	-3.02E-05	-6.15E-05	1.01E-06	-3.02E-05	-3.02E-05	-3.02E-05	-3.02E-05	-3.02E-05	1.01E-06	1.01E-06	1.01E-06	-3.02E-05	1.01E-06	3.23E-05	3.23E-05
Figure2C L2 sweep 6 time(s)	0	1.00E-05	2.00E-05	3.00E-05	4.00E-05	5.00E-05	6.00E-05	7.00E-05	8.00E-05	9.00E-05	0.0001	0.00011	0.00012	0.00013	0.00014	0.00015	0.00016	0.00017	0.00018	0.00019	0.0002	0.00021	0.00022	0.00023	0.00024	0.00025	0.00026	0.00027	0.00028	0.00029	0.0003	0.00031	0.00032	0.00033	0.00034	0.00035	0.00036	0.00037	0.00038	0.00039	0.0004	0.00041	0.00042	0.00043	0.00044	0.00045	0.00046	0.00047	0.00048
Figure2C L2 sweep 6 V	-1.51E-06	6.10E-05	-1.51E-06	2.97E-05	-1.51E-06	6.10E-05	-1.51E-06	-1.51E-06	-1.51E-06	2.97E-05	2.97E-05	0.000123492	6.10E-05	-1.51E-06	-1.51E-06	2.97E-05	-1.51E-06	2.97E-05	6.10E-05	2.97E-05	2.97E-05	2.97E-05	2.97E-05	9.22E-05	-1.51E-06	2.97E-05	2.97E-05	2.97E-05	2.97E-05	2.97E-05	2.97E-05	6.10E-05	2.97E-05	2.97E-05	6.10E-05	9.22E-05	6.10E-05	6.10E-05	6.10E-05	2.97E-05	6.10E-05	2.97E-05	9.22E-05	6.10E-05	2.97E-05	-1.51E-06	6.10E-05	6.10E-05	2.97E-05
Figure2C L2 sweep 7 time(s)	0	1.00E-05	2.00E-05	3.00E-05	4.00E-05	5.00E-05	6.00E-05	7.00E-05	8.00E-05	9.00E-05	0.0001	0.00011	0.00012	0.00013	0.00014	0.00015	0.00016	0.00017	0.00018	0.00019	0.0002	0.00021	0.00022	0.00023	0.00024	0.00025	0.00026	0.00027	0.00028	0.00029	0.0003	0.00031	0.00032	0.00033	0.00034	0.00035	0.00036	0.00037	0.00038	0.00039	0.0004	0.00041	0.00042	0.00043	0.00044	0.00045	0.00046	0.00047	0.00048
Figure2C L2 sweep 7 V	-4.54E-06	5.80E-05	2.67E-05	-4.54E-06	2.67E-05	-4.54E-06	-6.70E-05	-6.70E-05	-4.54E-06	-6.70E-05	-4.54E-06	-4.54E-06	-4.54E-06	-3.58E-05	-3.58E-05	-3.58E-05	-3.58E-05	2.67E-05	-4.54E-06	-4.54E-06	5.80E-05	-4.54E-06	-4.54E-06	8.92E-05	8.92E-05	-3.58E-05	-4.54E-06	5.80E-05	2.67E-05	-4.54E-06	5.80E-05	5.80E-05	0.000120459	-4.54E-06	8.92E-05	-4.54E-06	2.67E-05	5.80E-05	8.92E-05	2.67E-05	8.92E-05	-3.58E-05	5.80E-05	-4.54E-06	2.67E-05	8.92E-05	5.80E-05	5.80E-05	-4.54E-06
Figure2C L2 sweep 8 time(s)	0	1.00E-05	2.00E-05	3.00E-05	4.00E-05	5.00E-05	6.00E-05	7.00E-05	8.00E-05	9.00E-05	0.0001	0.00011	0.00012	0.00013	0.00014	0.00015	0.00016	0.00017	0.00018	0.00019	0.0002	0.00021	0.00022	0.00023	0.00024	0.00025	0.00026	0.00027	0.00028	0.00029	0.0003	0.00031	0.00032	0.00033	0.00034	0.00035	0.00036	0.00037	0.00038	0.00039	0.0004	0.00041	0.00042	0.00043	0.00044	0.00045	0.00046	0.00047	0.00048
Figure2C L2 sweep 8 V	-1.51E-06	-1.51E-06	2.97E-05	6.10E-05	2.97E-05	6.10E-05	2.97E-05	-1.51E-06	-1.51E-06	-1.51E-06	2.97E-05	-3.28E-05	6.10E-05	6.10E-05	-3.28E-05	6.10E-05	2.97E-05	2.97E-05	6.10E-05	2.97E-05	2.97E-05	2.97E-05	6.10E-05	6.10E-05	6.10E-05	6.10E-05	9.22E-05	6.10E-05	6.10E-05	6.10E-05	6.10E-05	9.22E-05	6.10E-05	2.97E-05	6.10E-05	-1.51E-06	2.97E-05	-1.51E-06	-3.28E-05	2.97E-05	-3.28E-05	2.97E-05	-1.51E-06	-6.40E-05	-1.51E-06	-1.51E-06	-1.51E-06	-3.28E-05	2.97E-05
Figure2C L2 sweep 9 time(s)	0	1.00E-05	2.00E-05	3.00E-05	4.00E-05	5.00E-05	6.00E-05	7.00E-05	8.00E-05	9.00E-05	0.0001	0.00011	0.00012	0.00013	0.00014	0.00015	0.00016	0.00017	0.00018	0.00019	0.0002	0.00021	0.00022	0.00023	0.00024	0.00025	0.00026	0.00027	0.00028	0.00029	0.0003	0.00031	0.00032	0.00033	0.00034	0.00035	0.00036	0.00037	0.00038	0.00039	0.0004	0.00041	0.00042	0.00043	0.00044	0.00045	0.00046	0.00047	0.00048
Figure2C L2 sweep 9 V	-1.51E-06	2.97E-05	2.97E-05	-1.51E-06	6.10E-05	-3.28E-05	2.97E-05	-1.51E-06	-3.28E-05	-1.51E-06	-1.51E-06	-3.28E-05	2.97E-05	2.97E-05	-1.51E-06	2.97E-05	2.97E-05	2.97E-05	-1.51E-06	-3.28E-05	-1.51E-06	-1.51E-06	2.97E-05	-1.51E-06	-1.51E-06	6.10E-05	-1.51E-06	-1.51E-06	-1.51E-06	-1.51E-06	-3.28E-05	-1.51E-06	-9.53E-05	-1.51E-06	-6.40E-05	-3.28E-05	-6.40E-05	2.97E-05	-3.28E-05	-1.51E-06	2.97E-05	-9.53E-05	-1.51E-06	-3.28E-05	-6.40E-05	-6.40E-05	-1.51E-06	-3.28E-05	-1.51E-06
Figure2C L2 sweep 10 time(s)	0	1.00E-05	2.00E-05	3.00E-05	4.00E-05	5.00E-05	6.00E-05	7.00E-05	8.00E-05	9.00E-05	0.0001	0.00011	0.00012	0.00013	0.00014	0.00015	0.00016	0.00017	0.00018	0.00019	0.0002	0.00021	0.00022	0.00023	0.00024	0.00025	0.00026	0.00027	0.00028	0.00029	0.0003	0.00031	0.00032	0.00033	0.00034	0.00035	0.00036	0.00037	0.00038	0.00039	0.0004	0.00041	0.00042	0.00043	0.00044	0.00045	0.00046	0.00047	0.00048
Figure2C L2 sweep 10 V	3.23E-05	3.23E-05	3.23E-05	6.35E-05	6.35E-05	9.48E-05	1.01E-06	3.23E-05	9.48E-05	6.35E-05	3.23E-05	3.23E-05	-9.27E-05	1.01E-06	-6.15E-05	1.01E-06	3.23E-05	6.35E-05	1.01E-06	1.01E-06	3.23E-05	3.23E-05	9.48E-05	1.01E-06	3.23E-05	3.23E-05	3.23E-05	6.35E-05	3.23E-05	3.23E-05	3.23E-05	6.35E-05	1.01E-06	3.23E-05	1.01E-06	1.01E-06	3.23E-05	6.35E-05	3.23E-05	6.35E-05	6.35E-05	1.01E-06	3.23E-05	1.01E-06	1.01E-06	1.01E-06	-6.15E-05	1.01E-06	1.01E-06
Figure2C L2 sweep 11 time(s)	0	1.00E-05	2.00E-05	3.00E-05	4.00E-05	5.00E-05	6.00E-05	7.00E-05	8.00E-05	9.00E-05	0.0001	0.00011	0.00012	0.00013	0.00014	0.00015	0.00016	0.00017	0.00018	0.00019	0.0002	0.00021	0.00022	0.00023	0.00024	0.00025	0.00026	0.00027	0.00028	0.00029	0.0003	0.00031	0.00032	0.00033	0.00034	0.00035	0.00036	0.00037	0.00038	0.00039	0.0004	0.00041	0.00042	0.00043	0.00044	0.00045	0.00046	0.00047	0.00048
Figure2C L2 sweep 11 V	-1.01E-06	-3.23E-05	3.02E-05	-3.23E-05	-1.01E-06	-3.23E-05	3.02E-05	3.02E-05	-1.01E-06	6.15E-05	6.15E-05	3.02E-05	-1.01E-06	-1.01E-06	6.15E-05	9.27E-05	3.02E-05	3.02E-05	-1.01E-06	-1.01E-06	-1.01E-06	-1.01E-06	-9.48E-05	-3.23E-05	3.02E-05	-1.01E-06	6.15E-05	-1.01E-06	-1.01E-06	-3.23E-05	-1.01E-06	-6.35E-05	-6.35E-05	-3.23E-05	-3.23E-05	3.02E-05	-1.01E-06	-1.01E-06	-1.01E-06	-1.01E-06	-1.01E-06	-1.01E-06	-1.01E-06	-3.23E-05	3.02E-05	6.15E-05	-1.01E-06	-6.35E-05	3.02E-05
Figure2C L2 sweep 12 time(s)	0	1.00E-05	2.00E-05	3.00E-05	4.00E-05	5.00E-05	6.00E-05	7.00E-05	8.00E-05	9.00E-05	0.0001	0.00011	0.00012	0.00013	0.00014	0.00015	0.00016	0.00017	0.00018	0.00019	0.0002	0.00021	0.00022	0.00023	0.00024	0.00025	0.00026	0.00027	0.00028	0.00029	0.0003	0.00031	0.00032	0.00033	0.00034	0.00035	0.00036	0.00037	0.00038	0.00039	0.0004	0.00041	0.00042	0.00043	0.00044	0.00045	0.00046	0.00047	0.00048
Figure2C L2 sweep 12 V	-2.97E-05	-2.97E-05	-2.97E-05	-6.10E-05	-6.10E-05	-9.22E-05	-6.10E-05	1.51E-06	-9.22E-05	1.51E-06	1.51E-06	-2.97E-05	1.51E-06	-2.97E-05	-2.97E-05	1.51E-06	-2.97E-05	-2.97E-05	3.28E-05	6.40E-05	-2.97E-05	1.51E-06	-2.97E-05	1.51E-06	-2.97E-05	3.28E-05	1.51E-06	3.28E-05	3.28E-05	6.40E-05	1.51E-06	3.28E-05	3.28E-05	3.28E-05	-2.97E-05	-2.97E-05	3.28E-05	3.28E-05	3.28E-05	1.51E-06	3.28E-05	9.53E-05	6.40E-05	3.28E-05	3.28E-05	3.28E-05	3.28E-05	6.40E-05	1.51E-06
Figure2C L2 sweep 13 time(s)	0	1.00E-05	2.00E-05	3.00E-05	4.00E-05	5.00E-05	6.00E-05	7.00E-05	8.00E-05	9.00E-05	0.0001	0.00011	0.00012	0.00013	0.00014	0.00015	0.00016	0.00017	0.00018	0.00019	0.0002	0.00021	0.00022	0.00023	0.00024	0.00025	0.00026	0.00027	0.00028	0.00029	0.0003	0.00031	0.00032	0.00033	0.00034	0.00035	0.00036	0.00037	0.00038	0.00039	0.0004	0.00041	0.00042	0.00043	0.00044	0.00045	0.00046	0.00047	0.00048
Figure2C L2 sweep 13 V	0.000124998	6.25E-05	3.12E-05	9.38E-05	3.12E-05	-1.36E-20	6.25E-05	3.12E-05	9.38E-05	6.25E-05	6.25E-05	9.38E-05	3.12E-05	-1.36E-20	6.25E-05	-1.36E-20	3.12E-05	3.12E-05	6.25E-05	6.25E-05	3.12E-05	-1.36E-20	-6.25E-05	3.12E-05	-6.25E-05	3.12E-05	6.25E-05	3.12E-05	6.25E-05	6.25E-05	6.25E-05	6.25E-05	6.25E-05	6.25E-05	-1.36E-20	6.25E-05	6.25E-05	6.25E-05	3.12E-05	6.25E-05	6.25E-05	9.38E-05	3.12E-05	-1.36E-20	-6.25E-05	-1.36E-20	0.000124998	6.25E-05	3.12E-05
Figure2C L2 sweep 14 time(s)	0	1.00E-05	2.00E-05	3.00E-05	4.00E-05	5.00E-05	6.00E-05	7.00E-05	8.00E-05	9.00E-05	0.0001	0.00011	0.00012	0.00013	0.00014	0.00015	0.00016	0.00017	0.00018	0.00019	0.0002	0.00021	0.00022	0.00023	0.00024	0.00025	0.00026	0.00027	0.00028	0.00029	0.0003	0.00031	0.00032	0.00033	0.00034	0.00035	0.00036	0.00037	0.00038	0.00039	0.0004	0.00041	0.00042	0.00043	0.00044	0.00045	0.00046	0.00047	0.00048
Figure2C L2 sweep 14 V	3.38E-05	2.53E-06	2.53E-06	2.53E-06	3.38E-05	3.38E-05	2.53E-06	3.38E-05	-6.00E-05	2.53E-06	2.53E-06	3.38E-05	2.53E-06	-6.00E-05	-6.00E-05	2.53E-06	2.53E-06	2.53E-06	-2.87E-05	2.53E-06	2.53E-06	-2.87E-05	3.38E-05	2.53E-06	-2.87E-05	-6.00E-05	3.38E-05	3.38E-05	3.38E-05	2.53E-06	6.50E-05	6.50E-05	2.53E-06	2.53E-06	3.38E-05	2.53E-06	3.38E-05	3.38E-05	3.38E-05	3.38E-05	3.38E-05	6.50E-05	3.38E-05	0.000158771	6.50E-05	3.38E-05	6.50E-05	3.38E-05	3.38E-05
Figure2C L2 sweep 15 time(s)	0	1.00E-05	2.00E-05	3.00E-05	4.00E-05	5.00E-05	6.00E-05	7.00E-05	8.00E-05	9.00E-05	0.0001	0.00011	0.00012	0.00013	0.00014	0.00015	0.00016	0.00017	0.00018	0.00019	0.0002	0.00021	0.00022	0.00023	0.00024	0.00025	0.00026	0.00027	0.00028	0.00029	0.0003	0.00031	0.00032	0.00033	0.00034	0.00035	0.00036	0.00037	0.00038	0.00039	0.0004	0.00041	0.00042	0.00043	0.00044	0.00045	0.00046	0.00047	0.00048
Figure2C L2 sweep 15 V	1.51E-06	6.40E-05	6.40E-05	6.40E-05	6.40E-05	3.28E-05	3.28E-05	1.51E-06	3.28E-05	6.40E-05	6.40E-05	6.40E-05	3.28E-05	3.28E-05	3.28E-05	6.40E-05	-2.97E-05	6.40E-05	3.28E-05	1.51E-06	-2.97E-05	-2.97E-05	6.40E-05	1.51E-06	1.51E-06	3.28E-05	1.51E-06	1.51E-06	3.28E-05	3.28E-05	3.28E-05	1.51E-06	1.51E-06	3.28E-05	1.51E-06	6.40E-05	3.28E-05	9.53E-05	1.51E-06	3.28E-05	3.28E-05	1.51E-06	1.51E-06	3.28E-05	6.40E-05	6.40E-05	6.40E-05	1.51E-06	3.28E-05
Figure2C L2 sweep 16 time(s)	0	1.00E-05	2.00E-05	3.00E-05	4.00E-05	5.00E-05	6.00E-05	7.00E-05	8.00E-05	9.00E-05	0.0001	0.00011	0.00012	0.00013	0.00014	0.00015	0.00016	0.00017	0.00018	0.00019	0.0002	0.00021	0.00022	0.00023	0.00024	0.00025	0.00026	0.00027	0.00028	0.00029	0.0003	0.00031	0.00032	0.00033	0.00034	0.00035	0.00036	0.00037	0.00038	0.00039	0.0004	0.00041	0.00042	0.00043	0.00044	0.00045	0.00046	0.00047	0.00048
Figure2C L2 sweep 16 V	-3.28E-05	2.97E-05	-1.51E-06	-3.28E-05	-1.51E-06	-1.51E-06	-1.51E-06	-1.51E-06	-1.51E-06	-3.28E-05	-1.51E-06	-1.51E-06	2.97E-05	-1.51E-06	-1.51E-06	-3.28E-05	-3.28E-05	-3.28E-05	-3.28E-05	6.10E-05	-3.28E-05	2.97E-05	-1.51E-06	-1.51E-06	6.10E-05	-1.51E-06	-1.51E-06	2.97E-05	6.10E-05	-3.28E-05	2.97E-05	-6.40E-05	-6.40E-05	-3.28E-05	2.97E-05	-1.51E-06	-1.51E-06	-1.51E-06	6.10E-05	2.97E-05	-1.51E-06	6.10E-05	-6.40E-05	-3.28E-05	-6.40E-05	-3.28E-05	-1.51E-06	-1.51E-06	-1.51E-06
Figure2C L2 sweep 17 time(s)	0	1.00E-05	2.00E-05	3.00E-05	4.00E-05	5.00E-05	6.00E-05	7.00E-05	8.00E-05	9.00E-05	0.0001	0.00011	0.00012	0.00013	0.00014	0.00015	0.00016	0.00017	0.00018	0.00019	0.0002	0.00021	0.00022	0.00023	0.00024	0.00025	0.00026	0.00027	0.00028	0.00029	0.0003	0.00031	0.00032	0.00033	0.00034	0.00035	0.00036	0.00037	0.00038	0.00039	0.0004	0.00041	0.00042	0.00043	0.00044	0.00045	0.00046	0.00047	0.00048
Figure2C L2 sweep 17 V	2.52E-06	2.52E-06	2.52E-06	2.52E-06	6.50E-05	6.50E-05	9.63E-05	3.38E-05	-6.00E-05	-6.00E-05	6.50E-05	3.38E-05	2.52E-06	6.50E-05	3.38E-05	3.38E-05	9.63E-05	2.52E-06	3.38E-05	9.63E-05	6.50E-05	9.63E-05	3.38E-05	6.50E-05	3.38E-05	9.63E-05	9.63E-05	6.50E-05	9.63E-05	3.38E-05	3.38E-05	9.63E-05	6.50E-05	6.50E-05	2.52E-06	2.52E-06	2.52E-06	3.38E-05	3.38E-05	2.52E-06	2.52E-06	3.38E-05	3.38E-05	2.52E-06	3.38E-05	3.38E-05	2.52E-06	-6.00E-05	6.50E-05
Figure2C L2 sweep 18 time(s)	0	1.00E-05	2.00E-05	3.00E-05	4.00E-05	5.00E-05	6.00E-05	7.00E-05	8.00E-05	9.00E-05	0.0001	0.00011	0.00012	0.00013	0.00014	0.00015	0.00016	0.00017	0.00018	0.00019	0.0002	0.00021	0.00022	0.00023	0.00024	0.00025	0.00026	0.00027	0.00028	0.00029	0.0003	0.00031	0.00032	0.00033	0.00034	0.00035	0.00036	0.00037	0.00038	0.00039	0.0004	0.00041	0.00042	0.00043	0.00044	0.00045	0.00046	0.00047	0.00048
Figure2C L2 sweep 18 V	3.38E-05	3.38E-05	3.38E-05	2.52E-06	9.63E-05	9.63E-05	9.63E-05	3.38E-05	2.52E-06	3.38E-05	3.38E-05	9.63E-05	9.63E-05	3.38E-05	0.000127519	3.38E-05	3.38E-05	2.52E-06	2.52E-06	-2.87E-05	2.52E-06	3.38E-05	2.52E-06	3.38E-05	9.63E-05	9.63E-05	3.38E-05	2.52E-06	3.38E-05	3.38E-05	9.63E-05	3.38E-05	3.38E-05	2.52E-06	3.38E-05	3.38E-05	2.52E-06	2.52E-06	9.63E-05	9.63E-05	3.38E-05	9.63E-05	3.38E-05	0.000127519	3.38E-05	0.000127519	2.52E-06	3.38E-05	0.000127519
Figure2C L2 sweep 19 time(s)	0	1.00E-05	2.00E-05	3.00E-05	4.00E-05	5.00E-05	6.00E-05	7.00E-05	8.00E-05	9.00E-05	0.0001	0.00011	0.00012	0.00013	0.00014	0.00015	0.00016	0.00017	0.00018	0.00019	0.0002	0.00021	0.00022	0.00023	0.00024	0.00025	0.00026	0.00027	0.00028	0.00029	0.0003	0.00031	0.00032	0.00033	0.00034	0.00035	0.00036	0.00037	0.00038	0.00039	0.0004	0.00041	0.00042	0.00043	0.00044	0.00045	0.00046	0.00047	0.00048
Figure2C L2 sweep 19 V	6.50E-05	2.52E-06	9.63E-05	3.38E-05	2.52E-06	2.52E-06	2.52E-06	-6.00E-05	3.38E-05	-6.00E-05	3.38E-05	3.38E-05	2.52E-06	2.52E-06	3.38E-05	2.52E-06	3.38E-05	2.52E-06	6.50E-05	3.38E-05	2.52E-06	-6.00E-05	6.50E-05	-6.00E-05	-6.00E-05	2.52E-06	-6.00E-05	-6.00E-05	6.50E-05	2.52E-06	6.50E-05	3.38E-05	6.50E-05	2.52E-06	-9.12E-05	2.52E-06	2.52E-06	-6.00E-05	-6.00E-05	-9.12E-05	-6.00E-05	-6.00E-05	-6.00E-05	-0.000122477	6.50E-05	3.38E-05	2.52E-06	2.52E-06	2.52E-06
Figure2C L2 sweep 20 time(s)	0	1.00E-05	2.00E-05	3.00E-05	4.00E-05	5.00E-05	6.00E-05	7.00E-05	8.00E-05	9.00E-05	0.0001	0.00011	0.00012	0.00013	0.00014	0.00015	0.00016	0.00017	0.00018	0.00019	0.0002	0.00021	0.00022	0.00023	0.00024	0.00025	0.00026	0.00027	0.00028	0.00029	0.0003	0.00031	0.00032	0.00033	0.00034	0.00035	0.00036	0.00037	0.00038	0.00039	0.0004	0.00041	0.00042	0.00043	0.00044	0.00045	0.00046	0.00047	0.00048
Figure2C L2 sweep 20 V	2.52E-06	2.52E-06	2.52E-06	-9.12E-05	-6.00E-05	-2.87E-05	-0.000122477	-0.000122477	2.52E-06	-2.87E-05	2.52E-06	-2.87E-05	-2.87E-05	-6.00E-05	2.52E-06	2.52E-06	-9.12E-05	2.52E-06	-9.12E-05	-2.87E-05	2.52E-06	2.52E-06	-2.87E-05	3.38E-05	3.38E-05	2.52E-06	-2.87E-05	2.52E-06	2.52E-06	3.38E-05	2.52E-06	2.52E-06	3.38E-05	9.63E-05	3.38E-05	2.52E-06	2.52E-06	9.63E-05	2.52E-06	3.38E-05	2.52E-06	2.52E-06	2.52E-06	2.52E-06	3.38E-05	2.52E-06	3.38E-05	2.52E-06	2.52E-06
Figure2C L2 sweep 21 time(s)	0	1.00E-05	2.00E-05	3.00E-05	4.00E-05	5.00E-05	6.00E-05	7.00E-05	8.00E-05	9.00E-05	0.0001	0.00011	0.00012	0.00013	0.00014	0.00015	0.00016	0.00017	0.00018	0.00019	0.0002	0.00021	0.00022	0.00023	0.00024	0.00025	0.00026	0.00027	0.00028	0.00029	0.0003	0.00031	0.00032	0.00033	0.00034	0.00035	0.00036	0.00037	0.00038	0.00039	0.0004	0.00041	0.00042	0.00043	0.00044	0.00045	0.00046	0.00047	0.00048
Figure2C L2 sweep 21 V	-3.38E-05	-9.63E-05	-3.38E-05	-3.38E-05	-6.50E-05	-9.63E-05	-6.50E-05	-3.38E-05	-3.38E-05	-6.50E-05	-3.38E-05	-2.53E-06	-2.53E-06	-3.38E-05	-3.38E-05	-3.38E-05	-6.50E-05	-3.38E-05	-6.50E-05	-2.53E-06	-2.53E-06	-2.53E-06	-2.53E-06	-2.53E-06	-3.38E-05	-2.53E-06	6.00E-05	-3.38E-05	-2.53E-06	-2.53E-06	-3.38E-05	2.87E-05	-2.53E-06	0.000122481	6.00E-05	-6.50E-05	-3.38E-05	-2.53E-06	2.87E-05	2.87E-05	2.87E-05	2.87E-05	-2.53E-06	2.87E-05	-2.53E-06	-3.38E-05	-6.50E-05	-3.38E-05	-3.38E-05
Figure2C L2 sweep 22 time(s)	0	1.00E-05	2.00E-05	3.00E-05	4.00E-05	5.00E-05	6.00E-05	7.00E-05	8.00E-05	9.00E-05	0.0001	0.00011	0.00012	0.00013	0.00014	0.00015	0.00016	0.00017	0.00018	0.00019	0.0002	0.00021	0.00022	0.00023	0.00024	0.00025	0.00026	0.00027	0.00028	0.00029	0.0003	0.00031	0.00032	0.00033	0.00034	0.00035	0.00036	0.00037	0.00038	0.00039	0.0004	0.00041	0.00042	0.00043	0.00044	0.00045	0.00046	0.00047	0.00048
Figure2C L2 sweep 22 V	-6.10E-05	3.28E-05	-6.10E-05	-6.10E-05	-6.10E-05	1.51E-06	1.51E-06	-6.10E-05	1.51E-06	1.51E-06	-6.10E-05	1.51E-06	3.28E-05	3.28E-05	3.28E-05	3.28E-05	-6.10E-05	3.28E-05	1.51E-06	1.51E-06	1.51E-06	-6.10E-05	1.51E-06	1.51E-06	-6.10E-05	-6.10E-05	-6.10E-05	-9.22E-05	3.28E-05	6.40E-05	3.28E-05	6.40E-05	1.51E-06	3.28E-05	6.40E-05	3.28E-05	3.28E-05	1.51E-06	3.28E-05	6.40E-05	1.51E-06	6.40E-05	9.53E-05	1.51E-06	-6.10E-05	6.40E-05	6.40E-05	3.28E-05	3.28E-05
Figure2C L2 sweep 23 time(s)	0	1.00E-05	2.00E-05	3.00E-05	4.00E-05	5.00E-05	6.00E-05	7.00E-05	8.00E-05	9.00E-05	0.0001	0.00011	0.00012	0.00013	0.00014	0.00015	0.00016	0.00017	0.00018	0.00019	0.0002	0.00021	0.00022	0.00023	0.00024	0.00025	0.00026	0.00027	0.00028	0.00029	0.0003	0.00031	0.00032	0.00033	0.00034	0.00035	0.00036	0.00037	0.00038	0.00039	0.0004	0.00041	0.00042	0.00043	0.00044	0.00045	0.00046	0.00047	0.00048
Figure2C L2 sweep 23 V	6.25E-05	0.000125002	3.13E-05	3.13E-05	6.25E-05	6.25E-05	-3.13E-05	6.25E-05	3.13E-05	-3.13E-05	3.13E-05	3.73E-09	6.25E-05	3.73E-09	6.25E-05	3.73E-09	3.13E-05	-3.13E-05	3.13E-05	3.73E-09	3.13E-05	3.13E-05	3.73E-09	6.25E-05	3.13E-05	3.73E-09	9.38E-05	3.13E-05	3.13E-05	-3.13E-05	6.25E-05	3.13E-05	3.73E-09	3.13E-05	6.25E-05	6.25E-05	6.25E-05	0.000125002	3.13E-05	6.25E-05	9.38E-05	6.25E-05	6.25E-05	3.73E-09	3.73E-09	3.73E-09	3.73E-09	3.73E-09	6.25E-05
Figure2C L2 sweep 24 time(s)	0	1.00E-05	2.00E-05	3.00E-05	4.00E-05	5.00E-05	6.00E-05	7.00E-05	8.00E-05	9.00E-05	0.0001	0.00011	0.00012	0.00013	0.00014	0.00015	0.00016	0.00017	0.00018	0.00019	0.0002	0.00021	0.00022	0.00023	0.00024	0.00025	0.00026	0.00027	0.00028	0.00029	0.0003	0.00031	0.00032	0.00033	0.00034	0.00035	0.00036	0.00037	0.00038	0.00039	0.0004	0.00041	0.00042	0.00043	0.00044	0.00045	0.00046	0.00047	0.00048
Figure2C L2 sweep 24 V	1.01E-06	1.01E-06	-6.15E-05	-6.15E-05	3.23E-05	-6.15E-05	3.23E-05	1.01E-06	1.01E-06	1.01E-06	-3.02E-05	3.23E-05	1.01E-06	3.23E-05	1.01E-06	3.23E-05	3.23E-05	3.23E-05	3.23E-05	6.35E-05	6.35E-05	1.01E-06	1.01E-06	3.23E-05	3.23E-05	-3.02E-05	0.000126008	3.23E-05	3.23E-05	3.23E-05	3.23E-05	3.23E-05	-6.15E-05	6.35E-05	1.01E-06	3.23E-05	1.01E-06	6.35E-05	1.01E-06	6.35E-05	1.01E-06	1.01E-06	1.01E-06	3.23E-05	1.01E-06	-3.02E-05	3.23E-05	3.23E-05	1.01E-06
Figure2C L2 sweep 25 time(s)	0	1.00E-05	2.00E-05	3.00E-05	4.00E-05	5.00E-05	6.00E-05	7.00E-05	8.00E-05	9.00E-05	0.0001	0.00011	0.00012	0.00013	0.00014	0.00015	0.00016	0.00017	0.00018	0.00019	0.0002	0.00021	0.00022	0.00023	0.00024	0.00025	0.00026	0.00027	0.00028	0.00029	0.0003	0.00031	0.00032	0.00033	0.00034	0.00035	0.00036	0.00037	0.00038	0.00039	0.0004	0.00041	0.00042	0.00043	0.00044	0.00045	0.00046	0.00047	0.00048
Figure2C L2 sweep 25 V	6.15E-05	3.02E-05	9.27E-05	9.27E-05	9.27E-05	9.27E-05	6.15E-05	6.15E-05	6.15E-05	3.02E-05	-1.01E-06	-3.23E-05	-1.01E-06	-3.23E-05	6.15E-05	-1.01E-06	-1.01E-06	3.02E-05	-1.01E-06	-1.01E-06	6.15E-05	-1.01E-06	-1.01E-06	-3.23E-05	-1.01E-06	-1.01E-06	3.02E-05	3.02E-05	-1.01E-06	-1.01E-06	6.15E-05	6.15E-05	3.02E-05	3.02E-05	3.02E-05	6.15E-05	6.15E-05	-1.01E-06	3.02E-05	6.15E-05	-1.01E-06	6.15E-05	6.15E-05	3.02E-05	-1.01E-06	6.15E-05	3.02E-05	6.15E-05	3.02E-05
Figure2C L2 sweep 26 time(s)	0	1.00E-05	2.00E-05	3.00E-05	4.00E-05	5.00E-05	6.00E-05	7.00E-05	8.00E-05	9.00E-05	0.0001	0.00011	0.00012	0.00013	0.00014	0.00015	0.00016	0.00017	0.00018	0.00019	0.0002	0.00021	0.00022	0.00023	0.00024	0.00025	0.00026	0.00027	0.00028	0.00029	0.0003	0.00031	0.00032	0.00033	0.00034	0.00035	0.00036	0.00037	0.00038	0.00039	0.0004	0.00041	0.00042	0.00043	0.00044	0.00045	0.00046	0.00047	0.00048
Figure2C L2 sweep 26 V	3.12E-05	3.12E-05	6.25E-05	6.25E-05	3.12E-05	6.78E-21	6.78E-21	3.12E-05	3.12E-05	3.12E-05	6.78E-21	6.78E-21	3.12E-05	6.78E-21	6.25E-05	3.12E-05	6.25E-05	6.25E-05	3.12E-05	3.12E-05	6.25E-05	6.78E-21	3.12E-05	3.12E-05	3.12E-05	3.12E-05	3.12E-05	3.12E-05	6.78E-21	3.12E-05	3.12E-05	3.12E-05	6.78E-21	6.78E-21	6.25E-05	3.12E-05	3.12E-05	6.25E-05	3.12E-05	3.12E-05	6.78E-21	-3.12E-05	-3.12E-05	-3.12E-05	-6.25E-05	-3.12E-05	3.12E-05	6.78E-21	6.78E-21
Figure2C L2 sweep 27 time(s)	0	1.00E-05	2.00E-05	3.00E-05	4.00E-05	5.00E-05	6.00E-05	7.00E-05	8.00E-05	9.00E-05	0.0001	0.00011	0.00012	0.00013	0.00014	0.00015	0.00016	0.00017	0.00018	0.00019	0.0002	0.00021	0.00022	0.00023	0.00024	0.00025	0.00026	0.00027	0.00028	0.00029	0.0003	0.00031	0.00032	0.00033	0.00034	0.00035	0.00036	0.00037	0.00038	0.00039	0.0004	0.00041	0.00042	0.00043	0.00044	0.00045	0.00046	0.00047	0.00048
Figure2C L2 sweep 27 V	-1.36E-20	3.12E-05	3.12E-05	9.38E-05	9.38E-05	6.25E-05	-3.12E-05	9.38E-05	6.25E-05	3.12E-05	6.25E-05	-1.36E-20	6.25E-05	6.25E-05	3.12E-05	3.12E-05	6.25E-05	-1.36E-20	-1.36E-20	3.12E-05	3.12E-05	-1.36E-20	-3.12E-05	-3.12E-05	-1.36E-20	6.25E-05	-3.12E-05	-1.36E-20	-1.36E-20	-1.36E-20	-1.36E-20	-1.36E-20	3.12E-05	-1.36E-20	-1.36E-20	3.12E-05	6.25E-05	3.12E-05	3.12E-05	6.25E-05	-3.12E-05	6.25E-05	-1.36E-20	3.12E-05	-1.36E-20	3.12E-05	6.25E-05	3.12E-05	6.25E-05
Figure2C L2 sweep 28 time(s)	0	1.00E-05	2.00E-05	3.00E-05	4.00E-05	5.00E-05	6.00E-05	7.00E-05	8.00E-05	9.00E-05	0.0001	0.00011	0.00012	0.00013	0.00014	0.00015	0.00016	0.00017	0.00018	0.00019	0.0002	0.00021	0.00022	0.00023	0.00024	0.00025	0.00026	0.00027	0.00028	0.00029	0.0003	0.00031	0.00032	0.00033	0.00034	0.00035	0.00036	0.00037	0.00038	0.00039	0.0004	0.00041	0.00042	0.00043	0.00044	0.00045	0.00046	0.00047	0.00048
Figure2C L2 sweep 28 V	-3.73E-09	3.13E-05	-3.73E-09	-3.73E-09	-3.13E-05	-3.73E-09	-3.73E-09	-3.13E-05	3.13E-05	-3.73E-09	-6.25E-05	-3.73E-09	-3.73E-09	-3.73E-09	3.13E-05	-3.73E-09	-3.13E-05	3.13E-05	-3.13E-05	-3.73E-09	-3.73E-09	3.13E-05	-3.13E-05	-3.73E-09	-3.73E-09	3.13E-05	3.13E-05	-3.73E-09	6.25E-05	-3.73E-09	3.13E-05	3.13E-05	-3.73E-09	-3.13E-05	3.13E-05	3.13E-05	-6.25E-05	-3.73E-09	-3.73E-09	-3.73E-09	-6.25E-05	-3.13E-05	3.13E-05	-3.73E-09	-3.73E-09	-6.25E-05	3.13E-05	-3.73E-09	-3.13E-05
Figure2C L2 sweep 29 time(s)	0	1.00E-05	2.00E-05	3.00E-05	4.00E-05	5.00E-05	6.00E-05	7.00E-05	8.00E-05	9.00E-05	0.0001	0.00011	0.00012	0.00013	0.00014	0.00015	0.00016	0.00017	0.00018	0.00019	0.0002	0.00021	0.00022	0.00023	0.00024	0.00025	0.00026	0.00027	0.00028	0.00029	0.0003	0.00031	0.00032	0.00033	0.00034	0.00035	0.00036	0.00037	0.00038	0.00039	0.0004	0.00041	0.00042	0.00043	0.00044	0.00045	0.00046	0.00047	0.00048
Figure2C L2 sweep 29 V	-6.25E-05	-6.25E-05	-6.25E-05	-3.73E-09	-3.73E-09	-6.25E-05	-6.25E-05	-6.25E-05	-3.73E-09	-3.73E-09	-3.13E-05	-3.73E-09	-3.13E-05	-3.13E-05	-3.73E-09	-6.25E-05	-6.25E-05	-3.73E-09	-3.13E-05	-3.13E-05	-3.73E-09	-6.25E-05	-6.25E-05	-6.25E-05	-3.13E-05	-3.73E-09	-3.73E-09	-3.73E-09	-3.13E-05	-3.13E-05	-6.25E-05	-9.38E-05	-6.25E-05	-9.38E-05	-3.13E-05	-9.38E-05	-3.13E-05	-3.13E-05	-6.25E-05	-6.25E-05	-3.73E-09	-3.13E-05	-3.13E-05	-3.73E-09	-3.13E-05	-9.38E-05	-3.13E-05	-3.73E-09	-6.25E-05
Figure2C L2 sweep 30 time(s)	0	1.00E-05	2.00E-05	3.00E-05	4.00E-05	5.00E-05	6.00E-05	7.00E-05	8.00E-05	9.00E-05	0.0001	0.00011	0.00012	0.00013	0.00014	0.00015	0.00016	0.00017	0.00018	0.00019	0.0002	0.00021	0.00022	0.00023	0.00024	0.00025	0.00026	0.00027	0.00028	0.00029	0.0003	0.00031	0.00032	0.00033	0.00034	0.00035	0.00036	0.00037	0.00038	0.00039	0.0004	0.00041	0.00042	0.00043	0.00044	0.00045	0.00046	0.00047	0.00048
Figure2C L2 sweep 30 V	3.12E-05	-6.25E-05	-1.36E-20	-3.12E-05	-1.36E-20	-1.36E-20	-3.12E-05	-1.36E-20	-1.36E-20	6.25E-05	-1.36E-20	-1.36E-20	-1.36E-20	3.12E-05	-3.12E-05	-1.36E-20	-1.36E-20	-3.12E-05	-1.36E-20	6.25E-05	3.12E-05	-1.36E-20	-1.36E-20	-1.36E-20	-3.12E-05	-1.36E-20	-3.12E-05	3.12E-05	-1.36E-20	-3.12E-05	-1.36E-20	-3.12E-05	3.12E-05	-3.12E-05	-3.12E-05	-1.36E-20	-1.36E-20	-3.12E-05	-1.36E-20	-3.12E-05	-1.36E-20	-1.36E-20	-3.12E-05	-3.12E-05	-1.36E-20	-1.36E-20	-3.12E-05	-1.36E-20	-1.36E-20
Figure2C L2 connection average time(s)	0	1.00E-05	2.00E-05	3.00E-05	4.00E-05	5.00E-05	6.00E-05	7.00E-05	8.00E-05	9.00E-05	0.0001	0.00011	0.00012	0.00013	0.00014	0.00015	0.00016	0.00017	0.00018	0.00019	0.0002	0.00021	0.00022	0.00023	0.00024	0.00025	0.00026	0.00027	0.00028	0.00029	0.0003	0.00031	0.00032	0.00033	0.00034	0.00035	0.00036	0.00037	0.00038	0.00039	0.0004	0.00041	0.00042	0.00043	0.00044	0.00045	0.00046	0.00047	0.00048
Figure2C L2 connection average V	1.16E-05	1.36E-05	1.06E-05	1.26E-05	2.27E-05	1.06E-05	6.55E-06	6.55E-06	1.26E-05	7.56E-06	1.16E-05	1.46E-05	1.36E-05	6.55E-06	1.36E-05	1.36E-05	5.54E-06	1.56E-05	1.06E-05	1.36E-05	1.66E-05	4.54E-06	7.56E-06	1.66E-05	5.54E-06	1.46E-05	1.86E-05	1.26E-05	2.17E-05	1.76E-05	2.67E-05	2.27E-05	1.26E-05	1.16E-05	1.56E-05	8.57E-06	1.16E-05	2.27E-05	8.57E-06	1.86E-05	1.56E-05	1.36E-05	1.26E-05	7.56E-06	2.52E-06	1.06E-05	1.46E-05	1.46E-05	1.86E-05
Figure2C L3 sweep 0 time(s)	0	2.00E-05	4.00E-05	6.00E-05	8.00E-05	0.0001	0.00012	0.00014	0.00016	0.00018	0.0002	0.00022	0.00024	0.00026	0.00028	0.0003	0.00032	0.00034	0.00036	0.00038	0.0004	0.00042	0.00044	0.00046	0.00048	0.0005	0.00052	0.00054	0.00056	0.00058	0.0006	0.00062	0.00064	0.00066	0.00068	0.0007	0.00072	0.00074	0.00076	0.00078	0.0008	0.00082	0.00084	0.00086	0.00088	0.0009	0.00092	0.00094	0.00096
Figure2C L3 sweep 0 V	1.56E-05	7.81E-05	1.56E-05	-1.56E-05	-1.56E-05	-4.69E-05	-0.000109375	-7.81E-05	-4.69E-05	-4.69E-05	-1.56E-05	-1.56E-05	-4.69E-05	-4.69E-05	-4.69E-05	-7.81E-05	-4.69E-05	-4.69E-05	1.56E-05	-4.69E-05	-4.69E-05	-1.56E-05	-4.69E-05	-7.81E-05	7.81E-05	1.56E-05	-4.69E-05	-1.56E-05	7.81E-05	-1.56E-05	7.81E-05	-1.56E-05	1.56E-05	1.56E-05	-1.56E-05	-4.69E-05	-7.81E-05	-7.81E-05	-1.56E-05	-4.69E-05	-7.81E-05	-7.81E-05	-4.69E-05	-1.56E-05	1.56E-05	-1.56E-05	-4.69E-05	-1.56E-05	-1.56E-05
Figure2C L3 sweep 1 time(s)	0	2.00E-05	4.00E-05	6.00E-05	8.00E-05	0.0001	0.00012	0.00014	0.00016	0.00018	0.0002	0.00022	0.00024	0.00026	0.00028	0.0003	0.00032	0.00034	0.00036	0.00038	0.0004	0.00042	0.00044	0.00046	0.00048	0.0005	0.00052	0.00054	0.00056	0.00058	0.0006	0.00062	0.00064	0.00066	0.00068	0.0007	0.00072	0.00074	0.00076	0.00078	0.0008	0.00082	0.00084	0.00086	0.00088	0.0009	0.00092	0.00094	0.00096
Figure2C L3 sweep 1 V	0.000191055	0.000253551	0.0001598	0.0001598	0.0001598	0.000222303	0.000222303	0.000222303	0.000191055	0.0001598	0.0001598	0.0001598	0.000222303	0.000191055	0.000253551	0.000222303	0.0001598	0.000191055	9.73E-05	0.0001598	0.000191055	0.000128552	9.73E-05	0.000128552	0.000191055	0.000128552	0.0001598	0.0001598	0.000191055	0.000128552	0.0001598	0.000253551	0.000191055	0.000191055	0.000222303	0.0001598	0.000191055	0.0001598	0.000128552	0.0001598	0.000191055	0.000222303	0.000191055	0.000222303	0.000222303	0.000222303	0.0001598	0.0001598	0.000191055
Figure2C L3 sweep 2 time(s)	0	2.00E-05	4.00E-05	6.00E-05	8.00E-05	0.0001	0.00012	0.00014	0.00016	0.00018	0.0002	0.00022	0.00024	0.00026	0.00028	0.0003	0.00032	0.00034	0.00036	0.00038	0.0004	0.00042	0.00044	0.00046	0.00048	0.0005	0.00052	0.00054	0.00056	0.00058	0.0006	0.00062	0.00064	0.00066	0.00068	0.0007	0.00072	0.00074	0.00076	0.00078	0.0008	0.00082	0.00084	0.00086	0.00088	0.0009	0.00092	0.00094	0.00096
Figure2C L3 sweep 2 V	-0.000247867	-0.00021662	-0.000247867	-0.000185372	-0.000185372	-0.000185372	-0.000279122	-0.000247867	-0.00021662	-0.000185372	-0.000247867	-0.00031037	-0.000279122	-0.000279122	-0.000247867	-0.000279122	-0.000247867	-0.000279122	-0.000247867	-0.00021662	-0.000247867	-0.000185372	-0.000154117	-0.00021662	-0.000185372	-0.00021662	-0.00021662	-0.000185372	-0.000122869	-0.000154117	-0.000185372	-0.000185372	-0.00021662	-0.000185372	-0.000154117	-0.000154117	-0.000122869	-0.000154117	-0.000185372	-0.000185372	-0.000122869	-2.91E-05	-0.000122869	-0.000122869	-6.04E-05	-9.16E-05	-0.000122869	-0.000122869	-0.000122869
Figure2C L3 sweep 3 time(s)	0	2.00E-05	4.00E-05	6.00E-05	8.00E-05	0.0001	0.00012	0.00014	0.00016	0.00018	0.0002	0.00022	0.00024	0.00026	0.00028	0.0003	0.00032	0.00034	0.00036	0.00038	0.0004	0.00042	0.00044	0.00046	0.00048	0.0005	0.00052	0.00054	0.00056	0.00058	0.0006	0.00062	0.00064	0.00066	0.00068	0.0007	0.00072	0.00074	0.00076	0.00078	0.0008	0.00082	0.00084	0.00086	0.00088	0.0009	0.00092	0.00094	0.00096
Figure2C L3 sweep 3 V	-8.74E-05	-0.00018111	-0.000212358	-0.000149855	-0.000118607	-0.000149855	-0.000149855	-8.74E-05	-0.000118607	-0.000149855	-0.000149855	-8.74E-05	-0.000212358	-8.74E-05	-5.61E-05	-8.74E-05	-8.74E-05	-8.74E-05	-8.74E-05	-0.000118607	-0.000149855	-0.00018111	-5.61E-05	-8.74E-05	-0.000118607	-0.000149855	-0.000149855	-0.000118607	-0.000118607	-0.000149855	-0.00018111	-0.000149855	-0.000118607	-0.000118607	-0.000149855	-0.000149855	-0.00018111	-0.00018111	-0.00018111	-0.00018111	-0.000118607	-0.000118607	-0.00018111	-0.000149855	-0.000149855	-0.000118607	-0.00018111	-0.000118607	-5.61E-05
Figure2C L3 sweep 4 time(s)	0	2.00E-05	4.00E-05	6.00E-05	8.00E-05	0.0001	0.00012	0.00014	0.00016	0.00018	0.0002	0.00022	0.00024	0.00026	0.00028	0.0003	0.00032	0.00034	0.00036	0.00038	0.0004	0.00042	0.00044	0.00046	0.00048	0.0005	0.00052	0.00054	0.00056	0.00058	0.0006	0.00062	0.00064	0.00066	0.00068	0.0007	0.00072	0.00074	0.00076	0.00078	0.0008	0.00082	0.00084	0.00086	0.00088	0.0009	0.00092	0.00094	0.00096
Figure2C L3 sweep 4 V	-7.10E-06	-3.84E-05	2.41E-05	-3.84E-05	-7.10E-06	-3.84E-05	-6.96E-05	-3.84E-05	-7.10E-06	-7.10E-06	2.41E-05	2.41E-05	-3.84E-05	-3.84E-05	-3.84E-05	-7.10E-06	-7.10E-06	-7.10E-06	-7.10E-06	2.41E-05	5.54E-05	5.54E-05	5.54E-05	8.67E-05	8.67E-05	8.67E-05	8.67E-05	0.000149147	2.41E-05	8.67E-05	8.67E-05	8.67E-05	2.41E-05	0.000117899	5.54E-05	-7.10E-06	2.41E-05	-7.10E-06	-7.10E-06	2.41E-05	5.54E-05	-7.10E-06	2.41E-05	-3.84E-05	2.41E-05	2.41E-05	2.41E-05	2.41E-05	5.54E-05
Figure2C L3 sweep 5 time(s)	0	2.00E-05	4.00E-05	6.00E-05	8.00E-05	0.0001	0.00012	0.00014	0.00016	0.00018	0.0002	0.00022	0.00024	0.00026	0.00028	0.0003	0.00032	0.00034	0.00036	0.00038	0.0004	0.00042	0.00044	0.00046	0.00048	0.0005	0.00052	0.00054	0.00056	0.00058	0.0006	0.00062	0.00064	0.00066	0.00068	0.0007	0.00072	0.00074	0.00076	0.00078	0.0008	0.00082	0.00084	0.00086	0.00088	0.0009	0.00092	0.00094	0.00096
Figure2C L3 sweep 5 V	-0.000453121	-0.000421874	-0.000390626	-0.000390626	-0.000390626	-0.000390626	-0.000359371	-0.000421874	-0.000484377	-0.000453121	-0.000296875	-0.000359371	-0.000390626	-0.000421874	-0.000359371	-0.000421874	-0.000359371	-0.000390626	-0.000359371	-0.000234372	-0.000296875	-0.00026562	-0.00026562	-0.000296875	-0.000296875	-0.00026562	-0.00026562	-0.00026562	-0.000234372	-0.00026562	-0.000234372	-0.00026562	-0.000234372	-0.000203125	-0.000234372	-0.00026562	-0.000234372	-0.00026562	-0.000203125	-0.000234372	-0.000203125	-0.000203125	-0.000203125	-0.000171877	-0.000203125	-0.000234372	-0.000203125	-0.000234372	-0.000234372
Figure2C L3 sweep 6 time(s)	0	2.00E-05	4.00E-05	6.00E-05	8.00E-05	0.0001	0.00012	0.00014	0.00016	0.00018	0.0002	0.00022	0.00024	0.00026	0.00028	0.0003	0.00032	0.00034	0.00036	0.00038	0.0004	0.00042	0.00044	0.00046	0.00048	0.0005	0.00052	0.00054	0.00056	0.00058	0.0006	0.00062	0.00064	0.00066	0.00068	0.0007	0.00072	0.00074	0.00076	0.00078	0.0008	0.00082	0.00084	0.00086	0.00088	0.0009	0.00092	0.00094	0.00096
Figure2C L3 sweep 6 V	-0.00014844	-0.000179688	-0.000210943	-0.00014844	-0.000179688	-0.00014844	-0.000210943	-0.000179688	-0.000210943	-0.00014844	-0.000179688	-0.000210943	-0.00024219	-0.00024219	-0.000179688	-0.000210943	-0.00014844	-0.000117192	-0.00014844	-8.59E-05	-0.00014844	-0.000117192	-0.00014844	-0.000117192	-0.00014844	-0.000179688	-0.00014844	-0.000117192	-0.00014844	-0.00014844	-0.000117192	-8.59E-05	-8.59E-05	-0.000117192	-0.000117192	-8.59E-05	-8.59E-05	-2.34E-05	7.81E-06	-2.34E-05	-5.47E-05	-5.47E-05	-2.34E-05	-2.34E-05	-2.34E-05	7.81E-06	-2.34E-05	7.81E-06	7.03E-05
Figure2C L3 sweep 7 time(s)	0	2.00E-05	4.00E-05	6.00E-05	8.00E-05	0.0001	0.00012	0.00014	0.00016	0.00018	0.0002	0.00022	0.00024	0.00026	0.00028	0.0003	0.00032	0.00034	0.00036	0.00038	0.0004	0.00042	0.00044	0.00046	0.00048	0.0005	0.00052	0.00054	0.00056	0.00058	0.0006	0.00062	0.00064	0.00066	0.00068	0.0007	0.00072	0.00074	0.00076	0.00078	0.0008	0.00082	0.00084	0.00086	0.00088	0.0009	0.00092	0.00094	0.00096
Figure2C L3 sweep 7 V	-0.000118606	-5.61E-05	-0.000118606	-0.000149861	-8.74E-05	-0.000118606	-8.74E-05	-8.74E-05	-5.61E-05	-0.000118606	-5.61E-05	-0.000118606	-5.61E-05	-5.61E-05	-5.61E-05	-5.61E-05	6.39E-06	-8.74E-05	6.39E-06	6.39E-06	6.39E-06	6.89E-05	6.39E-06	3.76E-05	-5.61E-05	-5.61E-05	6.39E-06	-2.49E-05	3.76E-05	6.39E-06	3.76E-05	3.76E-05	-2.49E-05	3.76E-05	6.39E-06	-8.74E-05	-2.49E-05	-2.49E-05	-5.61E-05	-5.61E-05	-5.61E-05	6.39E-06	6.39E-06	3.76E-05	6.39E-06	3.76E-05	-5.61E-05	6.39E-06	-2.49E-05
Figure2C L3 sweep 8 time(s)	0	2.00E-05	4.00E-05	6.00E-05	8.00E-05	0.0001	0.00012	0.00014	0.00016	0.00018	0.0002	0.00022	0.00024	0.00026	0.00028	0.0003	0.00032	0.00034	0.00036	0.00038	0.0004	0.00042	0.00044	0.00046	0.00048	0.0005	0.00052	0.00054	0.00056	0.00058	0.0006	0.00062	0.00064	0.00066	0.00068	0.0007	0.00072	0.00074	0.00076	0.00078	0.0008	0.00082	0.00084	0.00086	0.00088	0.0009	0.00092	0.00094	0.00096
Figure2C L3 sweep 8 V	-3.84E-05	-7.11E-06	5.54E-05	-7.11E-06	-7.11E-06	-7.11E-06	-7.11E-06	-7.11E-06	-7.11E-06	-3.84E-05	-7.11E-06	5.54E-05	-3.84E-05	-3.84E-05	-7.11E-06	2.41E-05	-7.11E-06	2.41E-05	-7.11E-06	5.54E-05	-7.11E-06	5.54E-05	0.000117899	2.41E-05	5.54E-05	5.54E-05	2.41E-05	5.54E-05	5.54E-05	5.54E-05	5.54E-05	-7.11E-06	2.41E-05	8.66E-05	5.54E-05	2.41E-05	-7.11E-06	2.41E-05	2.41E-05	5.54E-05	5.54E-05	-7.11E-06	5.54E-05	8.66E-05	8.66E-05	5.54E-05	5.54E-05	5.54E-05	8.66E-05
Figure2C L3 sweep 9 time(s)	0	2.00E-05	4.00E-05	6.00E-05	8.00E-05	0.0001	0.00012	0.00014	0.00016	0.00018	0.0002	0.00022	0.00024	0.00026	0.00028	0.0003	0.00032	0.00034	0.00036	0.00038	0.0004	0.00042	0.00044	0.00046	0.00048	0.0005	0.00052	0.00054	0.00056	0.00058	0.0006	0.00062	0.00064	0.00066	0.00068	0.0007	0.00072	0.00074	0.00076	0.00078	0.0008	0.00082	0.00084	0.00086	0.00088	0.0009	0.00092	0.00094	0.00096
Figure2C L3 sweep 9 V	-0.000258523	-0.000258523	-0.000289778	-0.000196027	-0.000196027	-0.000196027	-0.000227275	-0.000227275	-0.000289778	-0.000258523	-0.000258523	-0.000258523	-0.000196027	-0.000258523	-0.000227275	-0.000258523	-0.000227275	-0.000258523	-0.000227275	-0.000258523	-0.000289778	-0.000258523	-0.000227275	-0.000258523	-0.000258523	-0.000289778	-0.000258523	-0.000321026	-0.000289778	-0.000352273	-0.000289778	-0.000258523	-0.000352273	-0.000321026	-0.000289778	-0.000289778	-0.000258523	-0.000258523	-0.000227275	-0.000196027	-0.000196027	-0.000289778	-0.000227275	-0.000227275	-0.000227275	-0.000196027	-0.000196027	-0.000258523	-0.000227275
Figure2C L3 sweep 10 time(s)	0	2.00E-05	4.00E-05	6.00E-05	8.00E-05	0.0001	0.00012	0.00014	0.00016	0.00018	0.0002	0.00022	0.00024	0.00026	0.00028	0.0003	0.00032	0.00034	0.00036	0.00038	0.0004	0.00042	0.00044	0.00046	0.00048	0.0005	0.00052	0.00054	0.00056	0.00058	0.0006	0.00062	0.00064	0.00066	0.00068	0.0007	0.00072	0.00074	0.00076	0.00078	0.0008	0.00082	0.00084	0.00086	0.00088	0.0009	0.00092	0.00094	0.00096
Figure2C L3 sweep 10 V	0.000110794	4.83E-05	7.95E-05	1.70E-05	7.95E-05	0.000110794	0.000110794	7.95E-05	0.000173297	4.83E-05	1.70E-05	4.83E-05	0.000110794	4.83E-05	4.83E-05	4.83E-05	4.83E-05	4.83E-05	4.83E-05	4.83E-05	7.95E-05	1.70E-05	7.95E-05	1.70E-05	1.70E-05	7.95E-05	4.83E-05	4.83E-05	7.95E-05	0.000110794	7.95E-05	0.000110794	0.000173297	0.000110794	0.000110794	0.000110794	0.000110794	0.000204545	0.000173297	0.000173297	0.000110794	0.000235792	0.000235792	0.000235792	0.000235792	0.000204545	0.000235792	0.000267047	0.000267047
Figure2C L3 sweep 11 time(s)	0	2.00E-05	4.00E-05	6.00E-05	8.00E-05	0.0001	0.00012	0.00014	0.00016	0.00018	0.0002	0.00022	0.00024	0.00026	0.00028	0.0003	0.00032	0.00034	0.00036	0.00038	0.0004	0.00042	0.00044	0.00046	0.00048	0.0005	0.00052	0.00054	0.00056	0.00058	0.0006	0.00062	0.00064	0.00066	0.00068	0.0007	0.00072	0.00074	0.00076	0.00078	0.0008	0.00082	0.00084	0.00086	0.00088	0.0009	0.00092	0.00094	0.00096
Figure2C L3 sweep 11 V	-3.55E-05	-3.55E-05	-6.68E-05	-6.68E-05	-6.68E-05	-6.68E-05	-3.55E-05	-4.26E-06	-4.26E-06	-4.26E-06	-4.26E-06	-3.55E-05	-4.26E-06	-3.55E-05	-4.26E-06	2.70E-05	-3.55E-05	-3.55E-05	-4.26E-06	-4.26E-06	-4.26E-06	-3.55E-05	5.82E-05	8.95E-05	0.000120739	2.70E-05	5.82E-05	2.70E-05	2.70E-05	-4.26E-06	-4.26E-06	5.82E-05	2.70E-05	-4.26E-06	5.82E-05	5.82E-05	2.70E-05	2.70E-05	5.82E-05	2.70E-05	5.82E-05	5.82E-05	2.70E-05	-4.26E-06	-4.26E-06	-4.26E-06	-4.26E-06	2.70E-05	2.70E-05
Figure2C L3 sweep 12 time(s)	0	2.00E-05	4.00E-05	6.00E-05	8.00E-05	0.0001	0.00012	0.00014	0.00016	0.00018	0.0002	0.00022	0.00024	0.00026	0.00028	0.0003	0.00032	0.00034	0.00036	0.00038	0.0004	0.00042	0.00044	0.00046	0.00048	0.0005	0.00052	0.00054	0.00056	0.00058	0.0006	0.00062	0.00064	0.00066	0.00068	0.0007	0.00072	0.00074	0.00076	0.00078	0.0008	0.00082	0.00084	0.00086	0.00088	0.0009	0.00092	0.00094	0.00096
Figure2C L3 sweep 12 V	-0.000122868	-0.000122868	-0.000122868	-0.000122868	-0.000122868	-0.000122868	-0.000122868	-0.000122868	-0.000122868	-0.000154115	-9.16E-05	-0.000122868	-0.000122868	-0.000122868	-0.000122868	-0.000122868	-0.000185371	-0.000122868	-0.000154115	-0.000185371	-0.000185371	-0.000122868	-0.000122868	-0.000122868	-0.000122868	-0.000122868	-0.000154115	-0.000154115	-0.000122868	-9.16E-05	-0.000154115	-9.16E-05	-0.000122868	-9.16E-05	-0.000154115	-9.16E-05	-9.16E-05	-0.000154115	-0.000122868	-0.000122868	-0.000122868	-9.16E-05	-0.000122868	-9.16E-05	-9.16E-05	-9.16E-05	-0.000122868	-0.000154115	-0.000122868
Figure2C L3 sweep 13 time(s)	0	2.00E-05	4.00E-05	6.00E-05	8.00E-05	0.0001	0.00012	0.00014	0.00016	0.00018	0.0002	0.00022	0.00024	0.00026	0.00028	0.0003	0.00032	0.00034	0.00036	0.00038	0.0004	0.00042	0.00044	0.00046	0.00048	0.0005	0.00052	0.00054	0.00056	0.00058	0.0006	0.00062	0.00064	0.00066	0.00068	0.0007	0.00072	0.00074	0.00076	0.00078	0.0008	0.00082	0.00084	0.00086	0.00088	0.0009	0.00092	0.00094	0.00096
Figure2C L3 sweep 13 V	0.000154828	9.23E-05	0.00012358	0.000154828	0.000154828	9.23E-05	0.00012358	0.00012358	0.000154828	9.23E-05	0.000186083	0.000154828	0.000154828	0.000154828	0.000217331	0.000154828	0.000154828	0.000154828	0.000186083	0.000248578	0.000186083	0.000217331	0.000217331	0.000217331	0.000217331	0.000217331	0.000217331	0.000217331	0.000248578	0.000217331	0.000186083	0.000186083	0.000154828	0.000217331	0.000154828	0.000154828	0.000186083	0.000248578	0.000217331	0.00012358	0.000217331	0.000217331	0.000217331	0.000186083	0.000186083	0.000154828	0.00012358	0.000154828	0.000186083
Figure2C L3 sweep 14 time(s)	0	2.00E-05	4.00E-05	6.00E-05	8.00E-05	0.0001	0.00012	0.00014	0.00016	0.00018	0.0002	0.00022	0.00024	0.00026	0.00028	0.0003	0.00032	0.00034	0.00036	0.00038	0.0004	0.00042	0.00044	0.00046	0.00048	0.0005	0.00052	0.00054	0.00056	0.00058	0.0006	0.00062	0.00064	0.00066	0.00068	0.0007	0.00072	0.00074	0.00076	0.00078	0.0008	0.00082	0.00084	0.00086	0.00088	0.0009	0.00092	0.00094	0.00096
Figure2C L3 sweep 14 V	3.05E-05	-7.14E-07	-7.14E-07	6.18E-05	-7.14E-07	-7.14E-07	3.05E-05	-7.14E-07	3.05E-05	3.05E-05	3.05E-05	3.05E-05	-7.14E-07	-6.32E-05	-7.14E-07	-6.32E-05	3.05E-05	6.18E-05	-7.14E-07	-7.14E-07	3.05E-05	-7.14E-07	3.05E-05	-7.14E-07	-7.14E-07	-7.14E-07	-3.20E-05	-7.14E-07	3.05E-05	3.05E-05	6.18E-05	-7.14E-07	-7.14E-07	3.05E-05	-7.14E-07	-7.14E-07	-7.14E-07	3.05E-05	-7.14E-07	-7.14E-07	-7.14E-07	3.05E-05	-3.20E-05	-7.14E-07	3.05E-05	3.05E-05	-7.14E-07	-3.20E-05	-3.20E-05
Figure2C L3 sweep 15 time(s)	0	2.00E-05	4.00E-05	6.00E-05	8.00E-05	0.0001	0.00012	0.00014	0.00016	0.00018	0.0002	0.00022	0.00024	0.00026	0.00028	0.0003	0.00032	0.00034	0.00036	0.00038	0.0004	0.00042	0.00044	0.00046	0.00048	0.0005	0.00052	0.00054	0.00056	0.00058	0.0006	0.00062	0.00064	0.00066	0.00068	0.0007	0.00072	0.00074	0.00076	0.00078	0.0008	0.00082	0.00084	0.00086	0.00088	0.0009	0.00092	0.00094	0.00096
Figure2C L3 sweep 15 V	-0.00013281	-0.00013281	-0.000101562	-0.00013281	-0.000164058	-0.000226561	-0.00013281	-0.000195313	-0.000101562	-0.00013281	-0.000226561	-0.000164058	-0.000164058	-7.03E-05	-0.000101562	-7.03E-05	-0.000101562	-0.00013281	-0.00013281	-0.00013281	-0.00013281	-7.03E-05	-0.00013281	-0.000101562	-0.00013281	-7.03E-05	-0.000101562	-7.03E-05	-7.03E-05	-7.81E-06	-0.000101562	-0.000164058	-0.000101562	-7.03E-05	-7.03E-05	-7.81E-06	-7.81E-06	-7.03E-05	-7.03E-05	-7.81E-06	-0.000101562	-7.81E-06	2.34E-05	-0.000101562	-7.81E-06	-7.81E-06	2.34E-05	-7.03E-05	2.34E-05
Figure2C L3 sweep 16 time(s)	0	2.00E-05	4.00E-05	6.00E-05	8.00E-05	0.0001	0.00012	0.00014	0.00016	0.00018	0.0002	0.00022	0.00024	0.00026	0.00028	0.0003	0.00032	0.00034	0.00036	0.00038	0.0004	0.00042	0.00044	0.00046	0.00048	0.0005	0.00052	0.00054	0.00056	0.00058	0.0006	0.00062	0.00064	0.00066	0.00068	0.0007	0.00072	0.00074	0.00076	0.00078	0.0008	0.00082	0.00084	0.00086	0.00088	0.0009	0.00092	0.00094	0.00096
Figure2C L3 sweep 16 V	0.000181103	0.000181103	0.000181103	0.000149855	0.000181103	0.000149855	0.000149855	0.000118607	0.000181103	0.000118607	0.000149855	0.000149855	5.61E-05	0.000118607	5.61E-05	2.49E-05	0.000118607	0.000118607	0.000149855	8.74E-05	5.61E-05	8.74E-05	0.000118607	0.000118607	0.000118607	0.000181103	0.000149855	0.000212358	5.61E-05	8.74E-05	0.000118607	8.74E-05	5.61E-05	0.000149855	0.000118607	2.49E-05	0.000149855	0.000149855	0.000118607	0.000118607	8.74E-05	2.49E-05	2.49E-05	-6.40E-06	5.61E-05	5.61E-05	5.61E-05	2.49E-05	2.49E-05
Figure2C L3 sweep 17 time(s)	0	2.00E-05	4.00E-05	6.00E-05	8.00E-05	0.0001	0.00012	0.00014	0.00016	0.00018	0.0002	0.00022	0.00024	0.00026	0.00028	0.0003	0.00032	0.00034	0.00036	0.00038	0.0004	0.00042	0.00044	0.00046	0.00048	0.0005	0.00052	0.00054	0.00056	0.00058	0.0006	0.00062	0.00064	0.00066	0.00068	0.0007	0.00072	0.00074	0.00076	0.00078	0.0008	0.00082	0.00084	0.00086	0.00088	0.0009	0.00092	0.00094	0.00096
Figure2C L3 sweep 17 V	6.89E-05	6.89E-05	3.76E-05	6.39E-06	3.76E-05	6.39E-06	6.39E-06	-5.61E-05	6.39E-06	3.76E-05	6.39E-06	-5.61E-05	-8.74E-05	-5.61E-05	-0.000118606	-8.74E-05	-8.74E-05	-5.61E-05	-5.61E-05	-8.74E-05	-8.74E-05	-8.74E-05	-0.000118606	-0.000149853	-0.000149853	-0.000181109	-0.000181109	-0.000118606	-0.000149853	-0.000181109	-0.000212356	-0.000243604	-0.000181109	-0.000149853	-0.000181109	-0.000118606	-0.000212356	-0.000118606	-0.000149853	-0.000118606	-0.000118606	-0.000181109	-0.000212356	-0.000181109	-0.000149853	-0.000181109	-0.000212356	-0.000181109	-0.000212356
Figure2C L3 sweep 18 time(s)	0	2.00E-05	4.00E-05	6.00E-05	8.00E-05	0.0001	0.00012	0.00014	0.00016	0.00018	0.0002	0.00022	0.00024	0.00026	0.00028	0.0003	0.00032	0.00034	0.00036	0.00038	0.0004	0.00042	0.00044	0.00046	0.00048	0.0005	0.00052	0.00054	0.00056	0.00058	0.0006	0.00062	0.00064	0.00066	0.00068	0.0007	0.00072	0.00074	0.00076	0.00078	0.0008	0.00082	0.00084	0.00086	0.00088	0.0009	0.00092	0.00094	0.00096
Figure2C L3 sweep 18 V	-5.40E-05	-5.40E-05	-2.27E-05	-5.40E-05	-5.40E-05	-2.27E-05	-2.27E-05	-5.40E-05	-8.52E-05	-5.40E-05	-5.40E-05	8.52E-06	-5.40E-05	8.52E-06	8.52E-06	-5.40E-05	8.52E-06	8.52E-06	8.52E-06	3.98E-05	-2.27E-05	8.52E-06	-2.27E-05	8.52E-06	7.10E-05	8.52E-06	-2.27E-05	-5.40E-05	8.52E-06	-2.27E-05	3.98E-05	-5.40E-05	-5.40E-05	-5.40E-05	-2.27E-05	-5.40E-05	-0.000178975	-0.000116479	-0.000147727	-0.000116479	-0.000147727	-8.52E-05	-0.000116479	-0.000116479	-0.000116479	-8.52E-05	-5.40E-05	-0.000116479	-5.40E-05
Figure2C L3 sweep 19 time(s)	0	2.00E-05	4.00E-05	6.00E-05	8.00E-05	0.0001	0.00012	0.00014	0.00016	0.00018	0.0002	0.00022	0.00024	0.00026	0.00028	0.0003	0.00032	0.00034	0.00036	0.00038	0.0004	0.00042	0.00044	0.00046	0.00048	0.0005	0.00052	0.00054	0.00056	0.00058	0.0006	0.00062	0.00064	0.00066	0.00068	0.0007	0.00072	0.00074	0.00076	0.00078	0.0008	0.00082	0.00084	0.00086	0.00088	0.0009	0.00092	0.00094	0.00096
Figure2C L3 sweep 19 V	-0.00013281	-0.000164058	-0.00013281	-0.000101563	-0.00013281	-0.00013281	-0.000164058	-0.000226561	-0.000164058	-0.000195313	-0.000226561	-0.00013281	-0.000164058	-0.000164058	-0.000164058	-0.000164058	-0.000195313	-0.000164058	-0.00013281	-0.000195313	-0.000195313	-0.000257809	-0.000257809	-0.000195313	-0.000164058	-0.000195313	-0.000164058	-0.000195313	-0.000164058	-0.00013281	-0.00013281	-0.000164058	-0.000101563	-7.03E-05	-0.000101563	-0.00013281	-0.00013281	-0.000164058	-0.00013281	-0.000101563	-0.00013281	-0.00013281	-0.00013281	-0.000164058	-0.000195313	-0.000195313	-7.03E-05	-0.000101563	-0.000164058
Figure2C L3 sweep 20 time(s)	0	2.00E-05	4.00E-05	6.00E-05	8.00E-05	0.0001	0.00012	0.00014	0.00016	0.00018	0.0002	0.00022	0.00024	0.00026	0.00028	0.0003	0.00032	0.00034	0.00036	0.00038	0.0004	0.00042	0.00044	0.00046	0.00048	0.0005	0.00052	0.00054	0.00056	0.00058	0.0006	0.00062	0.00064	0.00066	0.00068	0.0007	0.00072	0.00074	0.00076	0.00078	0.0008	0.00082	0.00084	0.00086	0.00088	0.0009	0.00092	0.00094	0.00096
Figure2C L3 sweep 20 V	0.000126417	9.52E-05	9.52E-05	9.52E-05	6.39E-05	9.52E-05	9.52E-05	0.000126417	3.27E-05	0.000126417	3.27E-05	9.52E-05	9.52E-05	3.27E-05	3.27E-05	3.27E-05	1.42E-06	-2.98E-05	6.39E-05	-2.98E-05	3.27E-05	6.39E-05	1.42E-06	3.27E-05	1.42E-06	1.42E-06	-2.98E-05	-2.98E-05	-2.98E-05	3.27E-05	6.39E-05	-2.98E-05	-2.98E-05	1.42E-06	-2.98E-05	1.42E-06	1.42E-06	9.52E-05	1.42E-06	-2.98E-05	3.27E-05	1.42E-06	1.42E-06	9.52E-05	1.42E-06	1.42E-06	1.42E-06	3.27E-05	1.42E-06
Figure2C L3 sweep 21 time(s)	0	2.00E-05	4.00E-05	6.00E-05	8.00E-05	0.0001	0.00012	0.00014	0.00016	0.00018	0.0002	0.00022	0.00024	0.00026	0.00028	0.0003	0.00032	0.00034	0.00036	0.00038	0.0004	0.00042	0.00044	0.00046	0.00048	0.0005	0.00052	0.00054	0.00056	0.00058	0.0006	0.00062	0.00064	0.00066	0.00068	0.0007	0.00072	0.00074	0.00076	0.00078	0.0008	0.00082	0.00084	0.00086	0.00088	0.0009	0.00092	0.00094	0.00096
Figure2C L3 sweep 21 V	-0.000101562	-7.03E-05	-3.91E-05	-3.91E-05	-3.91E-05	-3.91E-05	-3.91E-05	-0.000101562	-0.00013281	-7.03E-05	-7.81E-06	-7.03E-05	-3.91E-05	-7.03E-05	-7.03E-05	-3.91E-05	-7.81E-06	-7.81E-06	-7.03E-05	-3.91E-05	-7.03E-05	2.34E-05	-0.000101562	-7.81E-06	-3.91E-05	-3.91E-05	-7.81E-06	-3.91E-05	-7.81E-06	-3.91E-05	2.34E-05	2.34E-05	2.34E-05	2.34E-05	0.000117187	8.59E-05	8.59E-05	8.59E-05	5.47E-05	5.47E-05	8.59E-05	5.47E-05	8.59E-05	8.59E-05	2.34E-05	-7.81E-06	-0.000101562	-7.03E-05	-3.91E-05
Figure2C L3 sweep 22 time(s)	0	2.00E-05	4.00E-05	6.00E-05	8.00E-05	0.0001	0.00012	0.00014	0.00016	0.00018	0.0002	0.00022	0.00024	0.00026	0.00028	0.0003	0.00032	0.00034	0.00036	0.00038	0.0004	0.00042	0.00044	0.00046	0.00048	0.0005	0.00052	0.00054	0.00056	0.00058	0.0006	0.00062	0.00064	0.00066	0.00068	0.0007	0.00072	0.00074	0.00076	0.00078	0.0008	0.00082	0.00084	0.00086	0.00088	0.0009	0.00092	0.00094	0.00096
Figure2C L3 sweep 22 V	0.000193892	0.000131389	0.000162637	0.000131389	0.000131389	6.89E-05	0.000131389	3.76E-05	3.76E-05	6.89E-05	6.89E-05	0.000131389	0.000131389	3.76E-05	6.89E-05	6.89E-05	6.39E-06	6.39E-06	3.76E-05	6.39E-06	-2.49E-05	-2.49E-05	-2.49E-05	-8.74E-05	6.39E-06	-5.61E-05	-2.49E-05	-5.61E-05	-5.61E-05	-2.49E-05	-8.74E-05	-5.61E-05	-5.61E-05	6.39E-06	-2.49E-05	6.39E-06	-5.61E-05	-2.49E-05	-2.49E-05	-2.49E-05	-2.49E-05	-5.61E-05	-8.74E-05	-8.74E-05	-5.61E-05	-8.74E-05	-5.61E-05	-2.49E-05	6.39E-06
Figure2C L3 connection average time(s)	0	2.00E-05	4.00E-05	6.00E-05	8.00E-05	0.0001	0.00012	0.00014	0.00016	0.00018	0.0002	0.00022	0.00024	0.00026	0.00028	0.0003	0.00032	0.00034	0.00036	0.00038	0.0004	0.00042	0.00044	0.00046	0.00048	0.0005	0.00052	0.00054	0.00056	0.00058	0.0006	0.00062	0.00064	0.00066	0.00068	0.0007	0.00072	0.00074	0.00076	0.00078	0.0008	0.00082	0.00084	0.00086	0.00088	0.0009	0.00092	0.00094	0.00096
Figure2C L3 connection average V	-5.65E-06	-1.11E-05	-1.24E-05	-1.24E-05	-9.73E-06	-1.79E-05	-1.79E-05	-3.01E-05	-2.20E-05	-2.60E-05	-1.79E-05	-1.52E-05	-2.74E-05	-3.15E-05	-1.65E-05	-2.87E-05	-2.06E-05	-2.06E-05	-1.24E-05	-9.73E-06	-2.33E-05	-7.01E-06	-7.01E-06	-9.73E-06	1.14E-06	-1.24E-05	-1.38E-05	-7.01E-06	2.50E-06	-4.29E-06	1.14E-06	-8.37E-06	-1.11E-05	1.47E-05	3.86E-06	-5.65E-06	-7.01E-06	5.22E-06	-2.16E-07	1.14E-06	6.58E-06	1.07E-05	5.22E-06	7.94E-06	1.47E-05	9.29E-06	-1.58E-06	-2.16E-07	1.61E-05
Figure2C L4 sweep 0 time(s)	0	1.00E-05	2.00E-05	3.00E-05	4.00E-05	5.00E-05	6.00E-05	7.00E-05	8.00E-05	9.00E-05	0.0001	0.00011	0.00012	0.00013	0.00014	0.00015	0.00016	0.00017	0.00018	0.00019	0.0002	0.00021	0.00022	0.00023	0.00024	0.00025	0.00026	0.00027	0.00028	0.00029	0.0003	0.00031	0.00032	0.00033	0.00034	0.00035	0.00036	0.00037	0.00038	0.00039	0.0004	0.00041	0.00042	0.00043	0.00044	0.00045	0.00046	0.00047	0.00048
Figure2C L4 sweep 0 V	3.73E-05	6.04E-06	-0.000150202	-5.65E-05	6.85E-05	3.73E-05	-0.000118954	-0.000150202	-2.52E-05	6.85E-05	-2.52E-05	-0.000150202	-5.65E-05	3.73E-05	6.04E-06	-0.000150202	-0.000118954	6.04E-06	3.73E-05	-2.52E-05	-0.00018145	-5.65E-05	6.04E-06	6.85E-05	-5.65E-05	-0.000150202	6.04E-06	6.85E-05	-2.52E-05	-0.000212705	-2.52E-05	6.04E-06	6.85E-05	-8.77E-05	-0.000150202	-2.52E-05	3.73E-05	-2.52E-05	-0.000150202	-8.77E-05	-2.52E-05	6.85E-05	-2.52E-05	-0.00018145	-8.77E-05	6.04E-06	-5.65E-05	-0.000118954	-0.00018145
Figure2C L4 sweep 1 time(s)	0	1.00E-05	2.00E-05	3.00E-05	4.00E-05	5.00E-05	6.00E-05	7.00E-05	8.00E-05	9.00E-05	0.0001	0.00011	0.00012	0.00013	0.00014	0.00015	0.00016	0.00017	0.00018	0.00019	0.0002	0.00021	0.00022	0.00023	0.00024	0.00025	0.00026	0.00027	0.00028	0.00029	0.0003	0.00031	0.00032	0.00033	0.00034	0.00035	0.00036	0.00037	0.00038	0.00039	0.0004	0.00041	0.00042	0.00043	0.00044	0.00045	0.00046	0.00047	0.00048
Figure2C L4 sweep 1 V	0.00015625	0.000187498	6.25E-05	-3.13E-05	0.000124995	0.000187498	0.00015625	9.37E-05	3.13E-05	0.000218745	0.000187498	0.00015625	-3.73E-09	3.13E-05	0.000187498	0.000124995	-3.73E-09	-3.73E-09	6.25E-05	0.000187498	-3.73E-09	-3.73E-09	-3.73E-09	9.37E-05	9.37E-05	-6.25E-05	-9.38E-05	-3.73E-09	0.00015625	3.13E-05	-3.13E-05	-0.00015625	3.13E-05	3.13E-05	-6.25E-05	-9.38E-05	-0.000125002	6.25E-05	-3.73E-09	-6.25E-05	-0.000187505	-6.25E-05	6.25E-05	6.25E-05	-9.38E-05	-0.000187505	-3.13E-05	0.00015625	-3.13E-05
Figure2C L4 sweep 2 time(s)	0	1.00E-05	2.00E-05	3.00E-05	4.00E-05	5.00E-05	6.00E-05	7.00E-05	8.00E-05	9.00E-05	0.0001	0.00011	0.00012	0.00013	0.00014	0.00015	0.00016	0.00017	0.00018	0.00019	0.0002	0.00021	0.00022	0.00023	0.00024	0.00025	0.00026	0.00027	0.00028	0.00029	0.0003	0.00031	0.00032	0.00033	0.00034	0.00035	0.00036	0.00037	0.00038	0.00039	0.0004	0.00041	0.00042	0.00043	0.00044	0.00045	0.00046	0.00047	0.00048
Figure2C L4 sweep 2 V	0.000147175	0.000209677	0.000147175	0.000115927	0.000147175	0.000240925	0.000115927	8.47E-05	0.000115927	0.000209677	0.000147175	5.34E-05	0.000115927	0.000209677	0.000115927	5.34E-05	-9.07E-06	0.000147175	0.00017843	0.000115927	-9.07E-06	8.47E-05	0.000147175	0.000147175	-9.07E-06	-9.07E-06	0.000115927	5.34E-05	-9.07E-06	-7.16E-05	2.22E-05	8.47E-05	-9.07E-06	-7.16E-05	-4.03E-05	-9.07E-06	-9.07E-06	-0.00013407	-7.16E-05	2.22E-05	8.47E-05	-4.03E-05	-7.16E-05	-4.03E-05	-9.07E-06	-7.16E-05	-7.16E-05	-7.16E-05	2.22E-05
Figure2C L4 sweep 3 time(s)	0	1.00E-05	2.00E-05	3.00E-05	4.00E-05	5.00E-05	6.00E-05	7.00E-05	8.00E-05	9.00E-05	0.0001	0.00011	0.00012	0.00013	0.00014	0.00015	0.00016	0.00017	0.00018	0.00019	0.0002	0.00021	0.00022	0.00023	0.00024	0.00025	0.00026	0.00027	0.00028	0.00029	0.0003	0.00031	0.00032	0.00033	0.00034	0.00035	0.00036	0.00037	0.00038	0.00039	0.0004	0.00041	0.00042	0.00043	0.00044	0.00045	0.00046	0.00047	0.00048
Figure2C L4 sweep 3 V	-5.70E-05	-2.57E-05	3.68E-05	-5.70E-05	-2.57E-05	-5.70E-05	5.55E-06	5.55E-06	-2.57E-05	5.55E-06	-2.57E-05	3.68E-05	-8.82E-05	-2.57E-05	-2.57E-05	9.93E-05	5.55E-06	-2.57E-05	-2.57E-05	-2.57E-05	5.55E-06	5.55E-06	5.55E-06	5.55E-06	5.55E-06	5.55E-06	5.55E-06	5.55E-06	5.55E-06	9.93E-05	5.55E-06	-2.57E-05	5.55E-06	-5.70E-05	3.68E-05	-2.57E-05	-2.57E-05	-8.82E-05	-2.57E-05	-2.57E-05	3.68E-05	-8.82E-05	-5.70E-05	3.68E-05	-2.57E-05	-5.70E-05	3.68E-05	5.55E-06	5.55E-06
Figure2C L4 sweep 4 time(s)	0	1.00E-05	2.00E-05	3.00E-05	4.00E-05	5.00E-05	6.00E-05	7.00E-05	8.00E-05	9.00E-05	0.0001	0.00011	0.00012	0.00013	0.00014	0.00015	0.00016	0.00017	0.00018	0.00019	0.0002	0.00021	0.00022	0.00023	0.00024	0.00025	0.00026	0.00027	0.00028	0.00029	0.0003	0.00031	0.00032	0.00033	0.00034	0.00035	0.00036	0.00037	0.00038	0.00039	0.0004	0.00041	0.00042	0.00043	0.00044	0.00045	0.00046	0.00047	0.00048
Figure2C L4 sweep 4 V	5.55E-06	-0.000244451	-0.000275707	-0.000244451	-5.70E-05	9.93E-05	-5.70E-05	-0.000213204	-0.000150701	-5.70E-05	0.000130544	3.68E-05	-0.000181956	-0.000119453	3.68E-05	0.000193047	6.80E-05	-5.70E-05	-0.000119453	0.000130544	0.00025555	9.93E-05	-8.82E-05	-5.70E-05	0.000130544	0.00025555	9.93E-05	-5.70E-05	5.55E-06	9.93E-05	0.00025555	6.80E-05	-0.000119453	-5.70E-05	0.000130544	0.000193047	5.55E-06	-0.000150701	-5.70E-05	6.80E-05	9.93E-05	-0.000119453	-0.000150701	5.55E-06	0.00025555	6.80E-05	-0.000119453	-0.000181956	-5.70E-05
Figure2C L4 sweep 5 time(s)	0	1.00E-05	2.00E-05	3.00E-05	4.00E-05	5.00E-05	6.00E-05	7.00E-05	8.00E-05	9.00E-05	0.0001	0.00011	0.00012	0.00013	0.00014	0.00015	0.00016	0.00017	0.00018	0.00019	0.0002	0.00021	0.00022	0.00023	0.00024	0.00025	0.00026	0.00027	0.00028	0.00029	0.0003	0.00031	0.00032	0.00033	0.00034	0.00035	0.00036	0.00037	0.00038	0.00039	0.0004	0.00041	0.00042	0.00043	0.00044	0.00045	0.00046	0.00047	0.00048
Figure2C L4 sweep 5 V	-5.29E-05	0.000197075	0.000384577	0.000103325	9.57E-06	0.000103325	0.000259578	0.000353329	0.00013458	-5.29E-05	0.000165827	0.000259578	0.000259578	9.57E-06	9.57E-06	0.000165827	0.000384577	0.000165827	4.08E-05	4.08E-05	0.000384577	0.000259578	0.00013458	-2.17E-05	0.00013458	0.000353329	0.000259578	9.57E-06	-2.17E-05	0.000259578	0.000259578	0.000165827	-2.17E-05	7.21E-05	0.000197075	0.000290826	4.08E-05	-2.17E-05	4.08E-05	0.000259578	0.000259578	4.08E-05	-2.17E-05	0.00013458	0.000197075	0.000165827	7.21E-05	7.21E-05	0.000197075
Figure2C L4 sweep 6 time(s)	0	1.00E-05	2.00E-05	3.00E-05	4.00E-05	5.00E-05	6.00E-05	7.00E-05	8.00E-05	9.00E-05	0.0001	0.00011	0.00012	0.00013	0.00014	0.00015	0.00016	0.00017	0.00018	0.00019	0.0002	0.00021	0.00022	0.00023	0.00024	0.00025	0.00026	0.00027	0.00028	0.00029	0.0003	0.00031	0.00032	0.00033	0.00034	0.00035	0.00036	0.00037	0.00038	0.00039	0.0004	0.00041	0.00042	0.00043	0.00044	0.00045	0.00046	0.00047	0.00048
Figure2C L4 sweep 6 V	9.93E-05	6.80E-05	6.80E-05	-8.82E-05	-2.57E-05	9.93E-05	0.000193039	6.80E-05	5.55E-06	-5.70E-05	9.93E-05	0.000193039	0.000161792	3.68E-05	-5.70E-05	3.68E-05	0.000318045	0.000255542	9.93E-05	5.55E-06	0.000161792	0.00028679	0.000349293	0.000193039	9.93E-05	9.93E-05	0.000255542	0.000349293	0.00028679	3.68E-05	6.80E-05	0.000224294	0.000318045	0.000224294	0.000130544	3.68E-05	0.000161792	0.000318045	0.000161792	5.55E-06	5.55E-06	0.000161792	0.000224294	0.000193039	-2.57E-05	-5.70E-05	3.68E-05	0.000161792	9.93E-05
Figure2C L4 sweep 7 time(s)	0	1.00E-05	2.00E-05	3.00E-05	4.00E-05	5.00E-05	6.00E-05	7.00E-05	8.00E-05	9.00E-05	0.0001	0.00011	0.00012	0.00013	0.00014	0.00015	0.00016	0.00017	0.00018	0.00019	0.0002	0.00021	0.00022	0.00023	0.00024	0.00025	0.00026	0.00027	0.00028	0.00029	0.0003	0.00031	0.00032	0.00033	0.00034	0.00035	0.00036	0.00037	0.00038	0.00039	0.0004	0.00041	0.00042	0.00043	0.00044	0.00045	0.00046	0.00047	0.00048
Figure2C L4 sweep 7 V	0.000243449	0.000149699	-6.55E-06	-3.78E-05	0.000118443	0.000243449	0.000149699	-0.000162801	-0.000131553	2.47E-05	0.000180946	8.72E-05	-0.000162801	-0.000225304	-3.78E-05	5.59E-05	2.47E-05	-0.000194056	-0.000194056	-0.000100306	8.72E-05	0.000118443	-0.000100306	-0.000162801	5.59E-05	0.000180946	0.000180946	8.72E-05	-0.000131553	0.000118443	0.000149699	0.000118443	-3.78E-05	-0.000194056	2.47E-05	8.72E-05	8.72E-05	-0.000131553	-0.000225304	-0.000162801	-6.55E-06	-6.55E-06	-0.000162801	-0.000287807	-6.55E-06	8.72E-05	8.72E-05	-0.000100306	-0.000162801
Figure2C L4 sweep 8 time(s)	0	1.00E-05	2.00E-05	3.00E-05	4.00E-05	5.00E-05	6.00E-05	7.00E-05	8.00E-05	9.00E-05	0.0001	0.00011	0.00012	0.00013	0.00014	0.00015	0.00016	0.00017	0.00018	0.00019	0.0002	0.00021	0.00022	0.00023	0.00024	0.00025	0.00026	0.00027	0.00028	0.00029	0.0003	0.00031	0.00032	0.00033	0.00034	0.00035	0.00036	0.00037	0.00038	0.00039	0.0004	0.00041	0.00042	0.00043	0.00044	0.00045	0.00046	0.00047	0.00048
Figure2C L4 sweep 8 V	2.42E-05	8.67E-05	-3.83E-05	-0.000100809	5.54E-05	8.67E-05	8.67E-05	-0.000194559	-0.000132056	5.54E-05	8.67E-05	-3.83E-05	-0.000100809	2.42E-05	0.000149188	5.54E-05	-0.000100809	-6.96E-05	8.67E-05	5.54E-05	-3.83E-05	-0.000194559	2.42E-05	0.000149188	8.67E-05	-0.000132056	-0.000100809	0.000149188	0.00011794	-3.83E-05	-0.000132056	8.67E-05	0.00011794	5.54E-05	-0.000100809	-7.06E-06	5.54E-05	0.00011794	-6.96E-05	-6.96E-05	-7.06E-06	0.000149188	-7.06E-06	-3.83E-05	-6.96E-05	8.67E-05	0.000149188	-7.06E-06	-6.96E-05
Figure2C L4 sweep 9 time(s)	0	1.00E-05	2.00E-05	3.00E-05	4.00E-05	5.00E-05	6.00E-05	7.00E-05	8.00E-05	9.00E-05	0.0001	0.00011	0.00012	0.00013	0.00014	0.00015	0.00016	0.00017	0.00018	0.00019	0.0002	0.00021	0.00022	0.00023	0.00024	0.00025	0.00026	0.00027	0.00028	0.00029	0.0003	0.00031	0.00032	0.00033	0.00034	0.00035	0.00036	0.00037	0.00038	0.00039	0.0004	0.00041	0.00042	0.00043	0.00044	0.00045	0.00046	0.00047	0.00048
Figure2C L4 sweep 9 V	-8.47E-05	-5.34E-05	9.07E-06	4.03E-05	-8.47E-05	-0.000115928	-2.22E-05	4.03E-05	-8.47E-05	-0.000178423	-0.000240926	9.07E-06	9.07E-06	-5.34E-05	-0.000240926	-8.47E-05	-5.34E-05	9.07E-06	-0.000178423	-0.000272174	-0.000115928	-5.34E-05	-5.34E-05	-0.000272174	-0.000209679	-0.000209679	-2.22E-05	-0.000115928	-0.000272174	-0.000209679	-2.22E-05	4.03E-05	-0.000115928	-0.000240926	-0.000209679	9.07E-06	-2.22E-05	-0.000178423	-0.000272174	-2.22E-05	9.07E-06	-2.22E-05	-0.000272174	-0.000240926	-2.22E-05	9.07E-06	-0.000178423	-0.000240926	-0.000178423
Figure2C L4 sweep 10 time(s)	0	1.00E-05	2.00E-05	3.00E-05	4.00E-05	5.00E-05	6.00E-05	7.00E-05	8.00E-05	9.00E-05	0.0001	0.00011	0.00012	0.00013	0.00014	0.00015	0.00016	0.00017	0.00018	0.00019	0.0002	0.00021	0.00022	0.00023	0.00024	0.00025	0.00026	0.00027	0.00028	0.00029	0.0003	0.00031	0.00032	0.00033	0.00034	0.00035	0.00036	0.00037	0.00038	0.00039	0.0004	0.00041	0.00042	0.00043	0.00044	0.00045	0.00046	0.00047	0.00048
Figure2C L4 sweep 10 V	-4.08E-05	2.17E-05	-0.000103322	-0.000228328	-0.000103322	-4.08E-05	2.17E-05	-0.000134577	-0.000197073	-0.000103322	5.29E-05	2.17E-05	-0.000134577	-0.000165825	-7.21E-05	-9.58E-06	-9.58E-06	-0.000197073	-0.000165825	-9.58E-06	5.29E-05	-7.21E-05	-0.000134577	-0.000134577	-4.08E-05	0.000115427	2.17E-05	-0.000165825	2.17E-05	5.29E-05	8.42E-05	-0.000165825	-0.000103322	-4.08E-05	8.42E-05	2.17E-05	-0.000134577	-0.000165825	2.17E-05	5.29E-05	-9.58E-06	-0.000197073	-7.21E-05	5.29E-05	0.000115427	-0.000103322	-0.000134577	-9.58E-06	0.000146675
Figure2C L4 sweep 11 time(s)	0	1.00E-05	2.00E-05	3.00E-05	4.00E-05	5.00E-05	6.00E-05	7.00E-05	8.00E-05	9.00E-05	0.0001	0.00011	0.00012	0.00013	0.00014	0.00015	0.00016	0.00017	0.00018	0.00019	0.0002	0.00021	0.00022	0.00023	0.00024	0.00025	0.00026	0.00027	0.00028	0.00029	0.0003	0.00031	0.00032	0.00033	0.00034	0.00035	0.00036	0.00037	0.00038	0.00039	0.0004	0.00041	0.00042	0.00043	0.00044	0.00045	0.00046	0.00047	0.00048
Figure2C L4 sweep 11 V	-3.13E-05	-0.000281248	-9.38E-05	-6.25E-05	6.25E-05	-0.000125002	-0.000250001	-0.000187498	-3.73E-09	-6.25E-05	-0.000125002	-0.000250001	-0.000125002	-3.73E-09	-3.73E-09	-0.000218753	-0.00015625	-3.13E-05	3.13E-05	-9.38E-05	-0.000250001	-0.00015625	-3.73E-09	3.13E-05	-0.000125002	-0.000218753	-0.000187498	-3.73E-09	-3.13E-05	-0.000125002	-0.000187498	-3.13E-05	-3.73E-09	3.13E-05	-0.00015625	-0.000187498	-6.25E-05	9.37E-05	-3.73E-09	-0.000125002	-0.00015625	9.37E-05	3.13E-05	-9.38E-05	-0.000250001	-0.00015625	-3.73E-09	-3.13E-05	-6.25E-05
Figure2C L4 sweep 12 time(s)	0	1.00E-05	2.00E-05	3.00E-05	4.00E-05	5.00E-05	6.00E-05	7.00E-05	8.00E-05	9.00E-05	0.0001	0.00011	0.00012	0.00013	0.00014	0.00015	0.00016	0.00017	0.00018	0.00019	0.0002	0.00021	0.00022	0.00023	0.00024	0.00025	0.00026	0.00027	0.00028	0.00029	0.0003	0.00031	0.00032	0.00033	0.00034	0.00035	0.00036	0.00037	0.00038	0.00039	0.0004	0.00041	0.00042	0.00043	0.00044	0.00045	0.00046	0.00047	0.00048
Figure2C L4 sweep 12 V	7.16E-05	7.16E-05	-5.34E-05	-2.22E-05	9.07E-06	0.000134073	9.07E-06	-2.22E-05	9.07E-06	0.000102825	4.03E-05	-5.34E-05	4.03E-05	4.03E-05	7.16E-05	4.03E-05	4.03E-05	0.000102825	0.000134073	7.16E-05	4.03E-05	0.000102825	0.000165321	0.000134073	4.03E-05	4.03E-05	0.000134073	0.000165321	0.000102825	9.07E-06	0.000134073	0.000165321	0.000165321	9.07E-06	4.03E-05	0.000134073	7.16E-05	7.16E-05	-2.22E-05	0.000102825	0.000102825	7.16E-05	-2.22E-05	0.000134073	7.16E-05	7.16E-05	-2.22E-05	-2.22E-05	0.000102825
Figure2C L4 sweep 13 time(s)	0	1.00E-05	2.00E-05	3.00E-05	4.00E-05	5.00E-05	6.00E-05	7.00E-05	8.00E-05	9.00E-05	0.0001	0.00011	0.00012	0.00013	0.00014	0.00015	0.00016	0.00017	0.00018	0.00019	0.0002	0.00021	0.00022	0.00023	0.00024	0.00025	0.00026	0.00027	0.00028	0.00029	0.0003	0.00031	0.00032	0.00033	0.00034	0.00035	0.00036	0.00037	0.00038	0.00039	0.0004	0.00041	0.00042	0.00043	0.00044	0.00045	0.00046	0.00047	0.00048
Figure2C L4 sweep 13 V	3.48E-05	-2.77E-05	-2.77E-05	3.48E-05	9.73E-05	3.53E-06	-2.77E-05	3.48E-05	9.73E-05	9.73E-05	3.53E-06	3.48E-05	6.60E-05	9.73E-05	3.53E-06	3.53E-06	6.60E-05	9.73E-05	6.60E-05	-5.90E-05	3.48E-05	0.000128534	6.60E-05	3.53E-06	3.53E-06	9.73E-05	6.60E-05	3.53E-06	-2.77E-05	3.53E-06	9.73E-05	3.53E-06	3.53E-06	-2.77E-05	3.53E-06	3.53E-06	-5.90E-05	-5.90E-05	3.53E-06	3.53E-06	-5.90E-05	-9.02E-05	-5.90E-05	3.48E-05	3.53E-06	-5.90E-05	-9.02E-05	-2.77E-05	-5.90E-05
Figure2C L4 sweep 14 time(s)	0	1.00E-05	2.00E-05	3.00E-05	4.00E-05	5.00E-05	6.00E-05	7.00E-05	8.00E-05	9.00E-05	0.0001	0.00011	0.00012	0.00013	0.00014	0.00015	0.00016	0.00017	0.00018	0.00019	0.0002	0.00021	0.00022	0.00023	0.00024	0.00025	0.00026	0.00027	0.00028	0.00029	0.0003	0.00031	0.00032	0.00033	0.00034	0.00035	0.00036	0.00037	0.00038	0.00039	0.0004	0.00041	0.00042	0.00043	0.00044	0.00045	0.00046	0.00047	0.00048
Figure2C L4 sweep 14 V	-0.000165827	5.29E-05	0.000177927	5.29E-05	-0.000165827	-7.21E-05	0.000115425	0.000146672	2.17E-05	-7.21E-05	-4.08E-05	0.000146672	0.000209175	-9.57E-06	-0.000197075	-9.57E-06	0.000209175	0.000271671	-9.57E-06	-7.21E-05	2.17E-05	0.000302926	0.000209175	5.29E-05	-0.000103325	0.000115425	0.000334174	0.000240423	-7.21E-05	-9.57E-06	0.000177927	0.000302926	0.000209175	-7.21E-05	-9.57E-06	0.000177927	0.000365421	0.000115425	-9.57E-06	2.17E-05	0.000146672	0.000240423	0.000115425	-0.000103325	2.17E-05	0.000240423	0.000302926	0.000146672	-4.08E-05
Figure2C L4 sweep 15 time(s)	0	1.00E-05	2.00E-05	3.00E-05	4.00E-05	5.00E-05	6.00E-05	7.00E-05	8.00E-05	9.00E-05	0.0001	0.00011	0.00012	0.00013	0.00014	0.00015	0.00016	0.00017	0.00018	0.00019	0.0002	0.00021	0.00022	0.00023	0.00024	0.00025	0.00026	0.00027	0.00028	0.00029	0.0003	0.00031	0.00032	0.00033	0.00034	0.00035	0.00036	0.00037	0.00038	0.00039	0.0004	0.00041	0.00042	0.00043	0.00044	0.00045	0.00046	0.00047	0.00048
Figure2C L4 sweep 15 V	9.07E-06	-2.22E-05	-8.47E-05	-2.22E-05	-8.47E-05	9.07E-06	-5.34E-05	-8.47E-05	-5.34E-05	-8.47E-05	-2.22E-05	-2.22E-05	-8.47E-05	-0.000147172	-0.000115924	-5.34E-05	-0.000115924	-8.47E-05	-0.000147172	-0.000147172	-0.000147172	-0.000115924	-0.000115924	-0.000240923	-0.000147172	-0.000115924	-8.47E-05	-0.000178427	-0.000178427	-0.000178427	-0.000115924	-0.000147172	-0.000178427	-0.000240923	-0.000147172	-0.000178427	-0.000115924	-0.000115924	-0.000240923	-0.000147172	-0.000178427	-0.000147172	-0.000178427	-0.000147172	-0.000147172	-0.000147172	-0.000178427	-0.000147172	-0.000303426
Figure2C L4 sweep 16 time(s)	0	1.00E-05	2.00E-05	3.00E-05	4.00E-05	5.00E-05	6.00E-05	7.00E-05	8.00E-05	9.00E-05	0.0001	0.00011	0.00012	0.00013	0.00014	0.00015	0.00016	0.00017	0.00018	0.00019	0.0002	0.00021	0.00022	0.00023	0.00024	0.00025	0.00026	0.00027	0.00028	0.00029	0.0003	0.00031	0.00032	0.00033	0.00034	0.00035	0.00036	0.00037	0.00038	0.00039	0.0004	0.00041	0.00042	0.00043	0.00044	0.00045	0.00046	0.00047	0.00048
Figure2C L4 sweep 16 V	-3.08E-05	0.00015675	-9.32E-05	-0.000124494	-6.20E-05	6.30E-05	3.18E-05	-0.000186997	-0.000124494	3.18E-05	9.43E-05	-9.32E-05	-0.000155749	-9.32E-05	9.43E-05	0.000125503	-3.08E-05	-0.000124494	6.30E-05	9.43E-05	5.04E-07	-0.000218245	-6.20E-05	9.43E-05	0.000125503	-0.000155749	-0.000155749	3.18E-05	0.00015675	3.18E-05	-0.000124494	-0.000124494	0.000219253	9.43E-05	-6.20E-05	-0.000186997	3.18E-05	0.000125503	9.43E-05	-0.0002495	-0.000124494	6.30E-05	0.00015675	-3.08E-05	-0.000155749	-0.000155749	6.30E-05	3.18E-05	-0.000186997
Figure2C L4 sweep 17 time(s)	0	1.00E-05	2.00E-05	3.00E-05	4.00E-05	5.00E-05	6.00E-05	7.00E-05	8.00E-05	9.00E-05	0.0001	0.00011	0.00012	0.00013	0.00014	0.00015	0.00016	0.00017	0.00018	0.00019	0.0002	0.00021	0.00022	0.00023	0.00024	0.00025	0.00026	0.00027	0.00028	0.00029	0.0003	0.00031	0.00032	0.00033	0.00034	0.00035	0.00036	0.00037	0.00038	0.00039	0.0004	0.00041	0.00042	0.00043	0.00044	0.00045	0.00046	0.00047	0.00048
Figure2C L4 sweep 17 V	-6.25E-05	9.38E-05	0.000124998	9.38E-05	-3.12E-05	-6.25E-05	3.12E-05	9.38E-05	-3.12E-05	-6.25E-05	-9.38E-05	3.12E-05	9.38E-05	0	-9.38E-05	6.25E-05	9.38E-05	0.000124998	-3.12E-05	3.12E-05	6.25E-05	0.000156254	3.12E-05	-3.12E-05	0	9.38E-05	6.25E-05	-6.25E-05	-9.38E-05	3.12E-05	0.000124998	-3.12E-05	-6.25E-05	-3.12E-05	9.38E-05	6.25E-05	-9.38E-05	-0.000124998	3.12E-05	6.25E-05	0	-0.000156246	0	6.25E-05	0	-0.000124998	-3.12E-05	0	6.25E-05
Figure2C L4 sweep 18 time(s)	0	1.00E-05	2.00E-05	3.00E-05	4.00E-05	5.00E-05	6.00E-05	7.00E-05	8.00E-05	9.00E-05	0.0001	0.00011	0.00012	0.00013	0.00014	0.00015	0.00016	0.00017	0.00018	0.00019	0.0002	0.00021	0.00022	0.00023	0.00024	0.00025	0.00026	0.00027	0.00028	0.00029	0.0003	0.00031	0.00032	0.00033	0.00034	0.00035	0.00036	0.00037	0.00038	0.00039	0.0004	0.00041	0.00042	0.00043	0.00044	0.00045	0.00046	0.00047	0.00048
Figure2C L4 sweep 18 V	-0.000196575	-9.07E-06	-4.03E-05	-0.000290318	-0.000227823	-0.000102825	-7.16E-05	-0.000102825	-0.000227823	-0.00016532	-9.07E-06	8.47E-05	-7.16E-05	-0.00016532	-0.000102825	5.34E-05	2.22E-05	-0.000134072	-0.000227823	-9.07E-06	2.22E-05	-4.03E-05	-0.000196575	-0.00016532	-4.03E-05	5.34E-05	-0.000102825	-0.000196575	-0.00016532	-4.03E-05	2.22E-05	-0.000196575	-0.000259071	-0.000102825	-4.03E-05	-7.16E-05	-0.000196575	-0.000227823	-0.000134072	-4.03E-05	-0.000102825	-0.000290318	-0.000227823	-0.000196575	-4.03E-05	-0.00016532	-0.000259071	-0.000227823	-0.00016532
Figure2C L4 sweep 19 time(s)	0	1.00E-05	2.00E-05	3.00E-05	4.00E-05	5.00E-05	6.00E-05	7.00E-05	8.00E-05	9.00E-05	0.0001	0.00011	0.00012	0.00013	0.00014	0.00015	0.00016	0.00017	0.00018	0.00019	0.0002	0.00021	0.00022	0.00023	0.00024	0.00025	0.00026	0.00027	0.00028	0.00029	0.0003	0.00031	0.00032	0.00033	0.00034	0.00035	0.00036	0.00037	0.00038	0.00039	0.0004	0.00041	0.00042	0.00043	0.00044	0.00045	0.00046	0.00047	0.00048
Figure2C L4 sweep 19 V	-0.000322074	-0.000134572	-0.000103325	-0.000134572	-0.000322074	-0.000259578	-0.000290826	-0.000103325	-0.000165827	-0.000259578	-0.000322074	-0.000259578	-4.08E-05	-7.21E-05	-0.000134572	-0.000197075	-0.000103325	-0.000103325	0.000115425	-4.08E-05	-0.000103325	-0.000103325	2.17E-05	-9.57E-06	5.29E-05	-0.000103325	2.17E-05	-4.08E-05	2.17E-05	-9.57E-06	-7.21E-05	-4.08E-05	-9.57E-06	5.29E-05	2.17E-05	-7.21E-05	-7.21E-05	2.17E-05	-4.08E-05	-4.08E-05	-0.000165827	-0.000165827	-0.000103325	-7.21E-05	-0.000165827	-0.000165827	-0.000259578	-0.000103325	-7.21E-05
Figure2C L4 sweep 20 time(s)	0	1.00E-05	2.00E-05	3.00E-05	4.00E-05	5.00E-05	6.00E-05	7.00E-05	8.00E-05	9.00E-05	0.0001	0.00011	0.00012	0.00013	0.00014	0.00015	0.00016	0.00017	0.00018	0.00019	0.0002	0.00021	0.00022	0.00023	0.00024	0.00025	0.00026	0.00027	0.00028	0.00029	0.0003	0.00031	0.00032	0.00033	0.00034	0.00035	0.00036	0.00037	0.00038	0.00039	0.0004	0.00041	0.00042	0.00043	0.00044	0.00045	0.00046	0.00047	0.00048
Figure2C L4 sweep 20 V	-7.11E-05	8.52E-05	8.52E-05	0.000178927	2.27E-05	-8.57E-06	0.000178927	0.000178927	0.000116432	-8.57E-06	8.52E-05	0.000210182	0.000272678	2.27E-05	2.27E-05	8.52E-05	0.000272678	0.000178927	0.000210182	-8.57E-06	0.000210182	0.00024143	0.000210182	5.39E-05	5.39E-05	0.000116432	0.000272678	0.000272678	8.52E-05	0.000116432	0.000178927	0.000303926	0.000178927	2.27E-05	-8.57E-06	0.00024143	0.000178927	0.000178927	-0.000102325	2.27E-05	0.000178927	0.000210182	0.000116432	-7.11E-05	-3.98E-05	0.000210182	0.00024143	8.52E-05	-8.57E-06
Figure2C L4 sweep 21 time(s)	0	1.00E-05	2.00E-05	3.00E-05	4.00E-05	5.00E-05	6.00E-05	7.00E-05	8.00E-05	9.00E-05	0.0001	0.00011	0.00012	0.00013	0.00014	0.00015	0.00016	0.00017	0.00018	0.00019	0.0002	0.00021	0.00022	0.00023	0.00024	0.00025	0.00026	0.00027	0.00028	0.00029	0.0003	0.00031	0.00032	0.00033	0.00034	0.00035	0.00036	0.00037	0.00038	0.00039	0.0004	0.00041	0.00042	0.00043	0.00044	0.00045	0.00046	0.00047	0.00048
Figure2C L4 sweep 21 V	-0.000301412	-0.000207661	-5.14E-05	1.11E-05	-8.27E-05	-0.000207661	-0.000207661	-5.14E-05	1.11E-05	-2.02E-05	-0.00011391	-0.000207661	-0.00011391	7.36E-05	1.11E-05	-0.000207661	-0.000270164	-8.27E-05	-5.14E-05	4.23E-05	-0.00011391	-0.000207661	-0.00011391	1.11E-05	7.36E-05	1.11E-05	-0.00011391	-0.000145165	4.23E-05	0.000104839	0.000136087	-8.27E-05	1.11E-05	-2.02E-05	0.000104839	0.000136087	4.23E-05	-8.27E-05	7.36E-05	0.000136087	0.000198589	4.23E-05	1.11E-05	4.23E-05	0.000167334	0.000167334	0.000104839	4.23E-05	1.11E-05
Figure2C L4 sweep 22 time(s)	0	1.00E-05	2.00E-05	3.00E-05	4.00E-05	5.00E-05	6.00E-05	7.00E-05	8.00E-05	9.00E-05	0.0001	0.00011	0.00012	0.00013	0.00014	0.00015	0.00016	0.00017	0.00018	0.00019	0.0002	0.00021	0.00022	0.00023	0.00024	0.00025	0.00026	0.00027	0.00028	0.00029	0.0003	0.00031	0.00032	0.00033	0.00034	0.00035	0.00036	0.00037	0.00038	0.00039	0.0004	0.00041	0.00042	0.00043	0.00044	0.00045	0.00046	0.00047	0.00048
Figure2C L4 sweep 22 V	-0.000292846	-0.000324094	-0.000324094	-0.000105344	-0.000136592	-0.000292846	-0.000449092	-0.000292846	-7.41E-05	-1.16E-05	-0.000199095	-0.000261591	-0.000199095	-1.16E-05	0.000113405	-4.28E-05	-0.000230343	-0.000167847	5.09E-05	1.97E-05	-4.28E-05	-0.000230343	-0.000136592	1.97E-05	8.22E-05	-0.000167847	-0.000324094	-0.000324094	-0.000167847	-1.16E-05	-0.000167847	-0.000324094	-0.000386596	-7.41E-05	8.22E-05	1.97E-05	-0.000199095	-0.000167847	-7.41E-05	8.22E-05	0.000113405	-0.000136592	-0.000167847	-1.16E-05	0.000144652	0.000113405	-0.000167847	-0.000261591	-0.000136592
Figure2C L4 sweep 23 time(s)	0	1.00E-05	2.00E-05	3.00E-05	4.00E-05	5.00E-05	6.00E-05	7.00E-05	8.00E-05	9.00E-05	0.0001	0.00011	0.00012	0.00013	0.00014	0.00015	0.00016	0.00017	0.00018	0.00019	0.0002	0.00021	0.00022	0.00023	0.00024	0.00025	0.00026	0.00027	0.00028	0.00029	0.0003	0.00031	0.00032	0.00033	0.00034	0.00035	0.00036	0.00037	0.00038	0.00039	0.0004	0.00041	0.00042	0.00043	0.00044	0.00045	0.00046	0.00047	0.00048
Figure2C L4 sweep 23 V	-3.73E-09	-6.25E-05	-0.000125002	9.37E-05	0.000124995	0.000124995	-9.38E-05	-9.38E-05	-6.25E-05	0.00015625	-3.73E-09	-0.000125002	-0.000125002	-6.25E-05	9.37E-05	-3.73E-09	-9.38E-05	-0.000218753	-0.000125002	-3.13E-05	-6.25E-05	-0.000125002	-0.000125002	-6.25E-05	-6.25E-05	-3.73E-09	-6.25E-05	-9.38E-05	-3.73E-09	6.25E-05	6.25E-05	-3.73E-09	-3.13E-05	6.25E-05	0.00015625	0.000218745	6.25E-05	0.000187498	0.00015625	0.000250001	0.000187498	0.000187498	0.000187498	0.00015625	0.000187498	0.000187498	9.37E-05	-3.73E-09	9.37E-05
Figure2C L4 sweep 24 time(s)	0	1.00E-05	2.00E-05	3.00E-05	4.00E-05	5.00E-05	6.00E-05	7.00E-05	8.00E-05	9.00E-05	0.0001	0.00011	0.00012	0.00013	0.00014	0.00015	0.00016	0.00017	0.00018	0.00019	0.0002	0.00021	0.00022	0.00023	0.00024	0.00025	0.00026	0.00027	0.00028	0.00029	0.0003	0.00031	0.00032	0.00033	0.00034	0.00035	0.00036	0.00037	0.00038	0.00039	0.0004	0.00041	0.00042	0.00043	0.00044	0.00045	0.00046	0.00047	0.00048
Figure2C L4 sweep 24 V	0.000132056	-8.67E-05	-5.54E-05	0.000100809	0.000132056	6.96E-05	-0.000149196	7.06E-06	0.000100809	6.96E-05	-0.000149196	-5.54E-05	0.000100809	6.96E-05	-0.00011794	-0.000149196	0.000100809	0.000132056	7.06E-06	-0.00011794	0.000100809	0.000132056	0.000100809	7.06E-06	3.83E-05	0.000163304	0.000257055	7.06E-06	7.06E-06	6.96E-05	0.000257055	3.83E-05	7.06E-06	6.96E-05	0.000225807	0.000132056	-5.54E-05	7.06E-06	0.000194559	0.000194559	3.83E-05	7.06E-06	0.000100809	0.000257055	6.96E-05	-8.67E-05	7.06E-06	0.000163304	0.000194559
Figure2C L4 sweep 25 time(s)	0	1.00E-05	2.00E-05	3.00E-05	4.00E-05	5.00E-05	6.00E-05	7.00E-05	8.00E-05	9.00E-05	0.0001	0.00011	0.00012	0.00013	0.00014	0.00015	0.00016	0.00017	0.00018	0.00019	0.0002	0.00021	0.00022	0.00023	0.00024	0.00025	0.00026	0.00027	0.00028	0.00029	0.0003	0.00031	0.00032	0.00033	0.00034	0.00035	0.00036	0.00037	0.00038	0.00039	0.0004	0.00041	0.00042	0.00043	0.00044	0.00045	0.00046	0.00047	0.00048
Figure2C L4 sweep 25 V	0.000158265	0.000127018	-6.05E-05	-0.00021673	2.02E-06	0.000252016	0.000127018	-2.92E-05	-9.17E-05	3.33E-05	0.000158265	0.000127018	-9.17E-05	-0.000122979	3.33E-05	0.000127018	0.000127018	-0.000122979	-6.05E-05	3.33E-05	0.000158265	3.33E-05	-0.000185482	-2.92E-05	0.000127018	6.45E-05	-0.000122979	-0.000122979	-9.17E-05	9.58E-05	6.45E-05	-0.000122979	-0.000154234	2.02E-06	9.58E-05	-6.05E-05	-0.000185482	-0.000122979	2.02E-06	9.58E-05	-0.000154234	-0.00021673	2.02E-06	0.000127018	6.45E-05	-0.000154234	-0.000154234	6.45E-05	6.45E-05
Figure2C L4 sweep 26 time(s)	0	1.00E-05	2.00E-05	3.00E-05	4.00E-05	5.00E-05	6.00E-05	7.00E-05	8.00E-05	9.00E-05	0.0001	0.00011	0.00012	0.00013	0.00014	0.00015	0.00016	0.00017	0.00018	0.00019	0.0002	0.00021	0.00022	0.00023	0.00024	0.00025	0.00026	0.00027	0.00028	0.00029	0.0003	0.00031	0.00032	0.00033	0.00034	0.00035	0.00036	0.00037	0.00038	0.00039	0.0004	0.00041	0.00042	0.00043	0.00044	0.00045	0.00046	0.00047	0.00048
Figure2C L4 sweep 26 V	-0.000177418	-8.37E-05	4.13E-05	-5.24E-05	-0.00014617	-0.00014617	-2.12E-05	4.13E-05	-5.24E-05	-0.00014617	-0.00014617	-5.24E-05	7.26E-05	-0.00014617	-8.37E-05	-2.12E-05	4.13E-05	-8.37E-05	-0.000177418	1.01E-05	4.13E-05	-8.37E-05	-0.000177418	-0.000177418	-0.000208666	-5.24E-05	-0.00014617	-0.000208666	-0.000208666	-8.37E-05	1.01E-05	-0.000208666	-0.000177418	-0.000208666	-2.12E-05	-0.000177418	-0.000208666	-0.000271168	-8.37E-05	-5.24E-05	-8.37E-05	-0.000271168	-0.000239921	-0.000208666	-2.12E-05	-0.000271168	-0.000239921	-0.000239921	-0.00014617
Figure2C L4 sweep 27 time(s)	0	1.00E-05	2.00E-05	3.00E-05	4.00E-05	5.00E-05	6.00E-05	7.00E-05	8.00E-05	9.00E-05	0.0001	0.00011	0.00012	0.00013	0.00014	0.00015	0.00016	0.00017	0.00018	0.00019	0.0002	0.00021	0.00022	0.00023	0.00024	0.00025	0.00026	0.00027	0.00028	0.00029	0.0003	0.00031	0.00032	0.00033	0.00034	0.00035	0.00036	0.00037	0.00038	0.00039	0.0004	0.00041	0.00042	0.00043	0.00044	0.00045	0.00046	0.00047	0.00048
Figure2C L4 sweep 27 V	8.47E-05	-9.07E-06	0.000115924	0.000147172	2.22E-05	-9.07E-06	-4.03E-05	0.000115924	2.22E-05	2.22E-05	-4.03E-05	0.000115924	8.47E-05	2.22E-05	-4.03E-05	0.000115924	5.34E-05	2.22E-05	-4.03E-05	5.34E-05	0.000115924	5.34E-05	2.22E-05	5.34E-05	0.000147172	0.000115924	2.22E-05	2.22E-05	0.000147172	0.000147172	0.000115924	2.22E-05	0.000178427	0.000209675	0.000147172	2.22E-05	0.000147172	0.000272178	0.000209675	8.47E-05	0.000115924	0.000272178	0.000240923	0.000147172	5.34E-05	0.000272178	0.000272178	0.000115924	5.34E-05
Figure2C L4 sweep 28 time(s)	0	1.00E-05	2.00E-05	3.00E-05	4.00E-05	5.00E-05	6.00E-05	7.00E-05	8.00E-05	9.00E-05	0.0001	0.00011	0.00012	0.00013	0.00014	0.00015	0.00016	0.00017	0.00018	0.00019	0.0002	0.00021	0.00022	0.00023	0.00024	0.00025	0.00026	0.00027	0.00028	0.00029	0.0003	0.00031	0.00032	0.00033	0.00034	0.00035	0.00036	0.00037	0.00038	0.00039	0.0004	0.00041	0.00042	0.00043	0.00044	0.00045	0.00046	0.00047	0.00048
Figure2C L4 sweep 28 V	-0.000147179	7.16E-05	0.000102818	0.000102818	-0.000115931	-0.000115931	-2.22E-05	0.000102818	4.03E-05	-0.000115931	-0.000147179	4.03E-05	0.000102818	-2.22E-05	-0.000147179	-0.000115931	7.16E-05	0.000134073	-2.22E-05	-0.000147179	-5.34E-05	-5.34E-05	0.000102818	-2.22E-05	-0.000209682	-5.34E-05	4.03E-05	4.03E-05	-2.22E-05	-0.000115931	-2.22E-05	7.16E-05	9.07E-06	-2.22E-05	-0.000178427	9.07E-06	9.07E-06	-2.22E-05	-0.000115931	-5.34E-05	-5.34E-05	7.16E-05	-0.000115931	-0.000178427	-0.000178427	-2.22E-05	0.000102818	-5.34E-05	-0.000240929
Figure2C L4 sweep 29 time(s)	0	1.00E-05	2.00E-05	3.00E-05	4.00E-05	5.00E-05	6.00E-05	7.00E-05	8.00E-05	9.00E-05	0.0001	0.00011	0.00012	0.00013	0.00014	0.00015	0.00016	0.00017	0.00018	0.00019	0.0002	0.00021	0.00022	0.00023	0.00024	0.00025	0.00026	0.00027	0.00028	0.00029	0.0003	0.00031	0.00032	0.00033	0.00034	0.00035	0.00036	0.00037	0.00038	0.00039	0.0004	0.00041	0.00042	0.00043	0.00044	0.00045	0.00046	0.00047	0.00048
Figure2C L4 sweep 29 V	-0.0003125	-0.000218749	-9.38E-05	-6.25E-05	-0.000218749	-0.000249997	-0.000156246	-3.12E-05	-0.000124998	-0.0003125	-0.000249997	-0.000124998	-3.12E-05	-6.25E-05	-0.000187501	-0.000156246	-3.12E-05	6.25E-05	-3.12E-05	-0.000124998	-9.38E-05	3.12E-05	3.12E-05	-0.000124998	-0.000187501	3.12E-05	6.25E-05	3.12E-05	-0.000187501	-0.000124998	0	0.000124998	0	-0.000124998	-9.38E-05	6.25E-05	6.25E-05	-6.25E-05	-0.000124998	-3.12E-05	6.25E-05	0.000124998	0	-0.000187501	3.12E-05	0.000124998	0.000218749	-3.12E-05	-6.25E-05
Figure2C L4 sweep 30 time(s)	0	1.00E-05	2.00E-05	3.00E-05	4.00E-05	5.00E-05	6.00E-05	7.00E-05	8.00E-05	9.00E-05	0.0001	0.00011	0.00012	0.00013	0.00014	0.00015	0.00016	0.00017	0.00018	0.00019	0.0002	0.00021	0.00022	0.00023	0.00024	0.00025	0.00026	0.00027	0.00028	0.00029	0.0003	0.00031	0.00032	0.00033	0.00034	0.00035	0.00036	0.00037	0.00038	0.00039	0.0004	0.00041	0.00042	0.00043	0.00044	0.00045	0.00046	0.00047	0.00048
Figure2C L4 sweep 30 V	-0.00022329	-0.000129539	-9.83E-05	-9.83E-05	-0.000192034	-0.00022329	-3.58E-05	-6.70E-05	-9.83E-05	-0.000254537	-9.83E-05	-6.70E-05	-6.70E-05	-0.000192034	-4.54E-06	-6.70E-05	-3.58E-05	-0.000160787	-9.83E-05	-3.58E-05	2.67E-05	-0.000129539	-0.000129539	-3.58E-05	2.67E-05	-6.70E-05	-0.000160787	2.67E-05	-4.54E-06	-3.58E-05	-0.000129539	-4.54E-06	2.67E-05	0.000120465	-9.83E-05	2.67E-05	5.80E-05	0.000182961	-9.83E-05	-4.54E-06	0.000120465	0.000214216	2.67E-05	-3.58E-05	5.80E-05	0.000120465	0.000120465	-3.58E-05	2.67E-05
Figure2C L4 sweep 31 time(s)	0	1.00E-05	2.00E-05	3.00E-05	4.00E-05	5.00E-05	6.00E-05	7.00E-05	8.00E-05	9.00E-05	0.0001	0.00011	0.00012	0.00013	0.00014	0.00015	0.00016	0.00017	0.00018	0.00019	0.0002	0.00021	0.00022	0.00023	0.00024	0.00025	0.00026	0.00027	0.00028	0.00029	0.0003	0.00031	0.00032	0.00033	0.00034	0.00035	0.00036	0.00037	0.00038	0.00039	0.0004	0.00041	0.00042	0.00043	0.00044	0.00045	0.00046	0.00047	0.00048
Figure2C L4 sweep 31 V	0.000288303	7.06E-06	-2.42E-05	0.000100809	0.000225807	0.000132056	7.06E-06	-2.42E-05	0.000132056	0.000288303	0.000100809	7.06E-06	7.06E-06	0.000100809	0.000288303	0.000100809	-5.54E-05	-5.54E-05	0.000132056	0.000257055	6.96E-05	-5.54E-05	-2.42E-05	0.000132056	0.000225807	3.83E-05	-5.54E-05	7.06E-06	0.000132056	0.000163304	7.06E-06	-0.000180443	7.06E-06	0.000132056	0.000163304	-2.42E-05	-8.67E-05	-2.42E-05	3.83E-05	6.96E-05	-0.000117948	-0.000242946	7.06E-06	0.000163304	0.000100809	-8.67E-05	-0.000149196	-5.54E-05	0.000132056
Figure2C L4 sweep 32 time(s)	0	1.00E-05	2.00E-05	3.00E-05	4.00E-05	5.00E-05	6.00E-05	7.00E-05	8.00E-05	9.00E-05	0.0001	0.00011	0.00012	0.00013	0.00014	0.00015	0.00016	0.00017	0.00018	0.00019	0.0002	0.00021	0.00022	0.00023	0.00024	0.00025	0.00026	0.00027	0.00028	0.00029	0.0003	0.00031	0.00032	0.00033	0.00034	0.00035	0.00036	0.00037	0.00038	0.00039	0.0004	0.00041	0.00042	0.00043	0.00044	0.00045	0.00046	0.00047	0.00048
Figure2C L4 sweep 32 V	9.07E-06	-0.000178427	4.03E-05	0.00016532	0.000196575	4.03E-05	-0.000115924	7.16E-05	0.000134072	0.000259071	7.16E-05	-5.34E-05	7.16E-05	0.00016532	0.00016532	-2.22E-05	-2.22E-05	4.03E-05	0.000196575	0.00016532	9.07E-06	9.07E-06	0.000102825	0.000134072	0.000134072	-0.000115924	-0.000115924	-2.22E-05	0.000102825	7.16E-05	-5.34E-05	-0.000272178	4.03E-05	4.03E-05	7.16E-05	-0.000178427	-0.000209675	-0.000115924	7.16E-05	9.07E-06	-0.000209675	-0.00024093	-0.000115924	9.07E-06	4.03E-05	-0.000178427	-0.000272178	-2.22E-05	7.16E-05
Figure2C L4 sweep 33 time(s)	0	1.00E-05	2.00E-05	3.00E-05	4.00E-05	5.00E-05	6.00E-05	7.00E-05	8.00E-05	9.00E-05	0.0001	0.00011	0.00012	0.00013	0.00014	0.00015	0.00016	0.00017	0.00018	0.00019	0.0002	0.00021	0.00022	0.00023	0.00024	0.00025	0.00026	0.00027	0.00028	0.00029	0.0003	0.00031	0.00032	0.00033	0.00034	0.00035	0.00036	0.00037	0.00038	0.00039	0.0004	0.00041	0.00042	0.00043	0.00044	0.00045	0.00046	0.00047	0.00048
Figure2C L4 sweep 33 V	7.21E-05	-0.000146672	-0.000115425	-2.17E-05	0.00013458	4.08E-05	-0.00017792	-0.000146672	-0.000115425	7.21E-05	-5.29E-05	-0.000271671	-0.000240423	-0.00017792	-0.000115425	-0.000146672	-0.000365421	-0.000271671	-0.000209175	-0.000115425	-0.000115425	-0.000146672	-0.000271671	-0.000146672	9.58E-06	4.08E-05	-0.000115425	-0.000146672	-2.17E-05	4.08E-05	0.000103325	-2.17E-05	-0.000115425	-2.17E-05	4.08E-05	4.08E-05	-0.000115425	-0.000209175	-5.29E-05	-2.17E-05	-5.29E-05	-0.000115425	-0.000240423	-0.000209175	-0.000115425	-0.000146672	-0.000209175	-0.000271671	-0.000209175
Figure2C L4 connection average time(s)	0	1.00E-05	2.00E-05	3.00E-05	4.00E-05	5.00E-05	6.00E-05	7.00E-05	8.00E-05	9.00E-05	0.0001	0.00011	0.00012	0.00013	0.00014	0.00015	0.00016	0.00017	0.00018	0.00019	0.0002	0.00021	0.00022	0.00023	0.00024	0.00025	0.00026	0.00027	0.00028	0.00029	0.0003	0.00031	0.00032	0.00033	0.00034	0.00035	0.00036	0.00037	0.00038	0.00039	0.0004	0.00041	0.00042	0.00043	0.00044	0.00045	0.00046	0.00047	0.00048
Figure2C L4 connection average V	-1.79E-05	-7.83E-06	-6.91E-06	-9.67E-06	-4.15E-06	7.80E-06	-1.43E-05	-1.33E-05	-1.79E-05	2.28E-06	-3.23E-06	-1.39E-06	-4.74E-07	-1.61E-05	4.44E-07	6.88E-06	1.42E-05	-1.39E-06	-4.74E-07	7.80E-06	2.71E-05	1.15E-05	5.96E-06	2.28E-06	2.16E-05	2.25E-05	1.88E-05	2.28E-06	1.36E-06	2.25E-05	4.82E-05	2.28E-06	5.96E-06	-2.31E-06	2.53E-05	2.99E-05	-5.07E-06	-1.06E-05	-1.43E-05	2.16E-05	1.33E-05	-5.99E-06	-1.89E-05	-9.67E-06	1.52E-05	-2.31E-06	-9.67E-06	-2.44E-05	-2.07E-05
Figure2C L5 sweep 0 time(s)	0	1.00E-05	2.00E-05	3.00E-05	4.00E-05	5.00E-05	6.00E-05	7.00E-05	8.00E-05	9.00E-05	0.0001	0.00011	0.00012	0.00013	0.00014	0.00015	0.00016	0.00017	0.00018	0.00019	0.0002	0.00021	0.00022	0.00023	0.00024	0.00025	0.00026	0.00027	0.00028	0.00029	0.0003	0.00031	0.00032	0.00033	0.00034	0.00035	0.00036	0.00037	0.00038	0.00039	0.0004	0.00041	0.00042	0.00043	0.00044	0.00045	0.00046	0.00047	0.00048
Figure2C L5 sweep 0 V	0.000118954	8.77E-05	0.00018145	0.000150202	0.000150202	0.000150202	0.000150202	0.00018145	0.000243953	0.000150202	0.00018145	0.00018145	0.00018145	0.0002752	0.00018145	0.000150202	0.000243953	0.000150202	0.000243953	0.000243953	8.77E-05	0.000118954	8.77E-05	0.000150202	0.000150202	0.000150202	8.77E-05	0.000118954	8.77E-05	5.65E-05	0.000118954	8.77E-05	0.000150202	8.77E-05	8.77E-05	8.77E-05	0.000118954	0.000150202	0.000118954	8.77E-05	0.000150202	0.000118954	8.77E-05	0.000118954	0.000150202	8.77E-05	0.000118954	8.77E-05	8.77E-05
Figure2C L5 sweep 1 time(s)	0	1.00E-05	2.00E-05	3.00E-05	4.00E-05	5.00E-05	6.00E-05	7.00E-05	8.00E-05	9.00E-05	0.0001	0.00011	0.00012	0.00013	0.00014	0.00015	0.00016	0.00017	0.00018	0.00019	0.0002	0.00021	0.00022	0.00023	0.00024	0.00025	0.00026	0.00027	0.00028	0.00029	0.0003	0.00031	0.00032	0.00033	0.00034	0.00035	0.00036	0.00037	0.00038	0.00039	0.0004	0.00041	0.00042	0.00043	0.00044	0.00045	0.00046	0.00047	0.00048
Figure2C L5 sweep 1 V	-3.63E-05	-3.63E-05	-6.75E-05	-6.75E-05	-6.75E-05	-3.63E-05	-0.000130041	-6.75E-05	-6.75E-05	-6.75E-05	-6.75E-05	-9.88E-05	-0.000130041	-9.88E-05	-0.000130041	-6.75E-05	-6.75E-05	-9.88E-05	-6.75E-05	-9.88E-05	-0.000130041	-6.75E-05	-0.000130041	-9.88E-05	-6.75E-05	-0.000130041	-0.000130041	-0.000130041	-9.88E-05	-9.88E-05	-6.75E-05	-0.000192537	-6.75E-05	-6.75E-05	-9.88E-05	-9.88E-05	-9.88E-05	-0.000130041	-6.75E-05	-0.000130041	-0.000130041	-0.000130041	-9.88E-05	-0.000161289	-6.75E-05	-0.000130041	-0.000130041	-9.88E-05	-0.000130041
Figure2C L5 sweep 2 time(s)	0	1.00E-05	2.00E-05	3.00E-05	4.00E-05	5.00E-05	6.00E-05	7.00E-05	8.00E-05	9.00E-05	0.0001	0.00011	0.00012	0.00013	0.00014	0.00015	0.00016	0.00017	0.00018	0.00019	0.0002	0.00021	0.00022	0.00023	0.00024	0.00025	0.00026	0.00027	0.00028	0.00029	0.0003	0.00031	0.00032	0.00033	0.00034	0.00035	0.00036	0.00037	0.00038	0.00039	0.0004	0.00041	0.00042	0.00043	0.00044	0.00045	0.00046	0.00047	0.00048
Figure2C L5 sweep 2 V	-3.73E-09	-3.73E-09	-3.13E-05	-3.73E-09	-3.73E-09	-3.13E-05	-3.73E-09	3.13E-05	-3.13E-05	6.25E-05	-3.13E-05	-3.73E-09	3.13E-05	-3.13E-05	-6.25E-05	-3.73E-09	-3.73E-09	-3.73E-09	-6.25E-05	-3.13E-05	-3.13E-05	-3.73E-09	-3.13E-05	-3.13E-05	-6.25E-05	-3.73E-09	-0.000125002	-6.25E-05	-3.73E-09	3.13E-05	-3.13E-05	-3.13E-05	-3.13E-05	-3.13E-05	-3.13E-05	-3.73E-09	-3.13E-05	-3.73E-09	-6.25E-05	-6.25E-05	-3.13E-05	3.13E-05	-6.25E-05	-3.73E-09	-3.73E-09	-3.73E-09	-3.73E-09	-3.73E-09	-3.13E-05
Figure2C L5 sweep 3 time(s)	0	1.00E-05	2.00E-05	3.00E-05	4.00E-05	5.00E-05	6.00E-05	7.00E-05	8.00E-05	9.00E-05	0.0001	0.00011	0.00012	0.00013	0.00014	0.00015	0.00016	0.00017	0.00018	0.00019	0.0002	0.00021	0.00022	0.00023	0.00024	0.00025	0.00026	0.00027	0.00028	0.00029	0.0003	0.00031	0.00032	0.00033	0.00034	0.00035	0.00036	0.00037	0.00038	0.00039	0.0004	0.00041	0.00042	0.00043	0.00044	0.00045	0.00046	0.00047	0.00048
Figure2C L5 sweep 3 V	-0.000130037	-0.000130037	-0.000161292	-0.000130037	-9.88E-05	-9.88E-05	-6.75E-05	-0.000130037	-0.000130037	-0.000130037	-0.00019254	-6.75E-05	-0.000130037	-0.000130037	-9.88E-05	-9.88E-05	-9.88E-05	-9.88E-05	-0.000130037	-9.88E-05	-6.75E-05	-6.75E-05	-6.75E-05	-0.000161292	-0.000161292	-0.00019254	-0.000161292	-0.000161292	-0.000161292	-0.000130037	-0.000161292	-0.000130037	-9.88E-05	-0.000130037	-0.000161292	-0.000161292	-9.88E-05	-9.88E-05	-9.88E-05	-9.88E-05	-9.88E-05	-0.000130037	-6.75E-05	-9.88E-05	-0.000130037	-3.63E-05	-9.88E-05	-9.88E-05	-0.000130037
Figure2C L5 sweep 4 time(s)	0	1.00E-05	2.00E-05	3.00E-05	4.00E-05	5.00E-05	6.00E-05	7.00E-05	8.00E-05	9.00E-05	0.0001	0.00011	0.00012	0.00013	0.00014	0.00015	0.00016	0.00017	0.00018	0.00019	0.0002	0.00021	0.00022	0.00023	0.00024	0.00025	0.00026	0.00027	0.00028	0.00029	0.0003	0.00031	0.00032	0.00033	0.00034	0.00035	0.00036	0.00037	0.00038	0.00039	0.0004	0.00041	0.00042	0.00043	0.00044	0.00045	0.00046	0.00047	0.00048
Figure2C L5 sweep 4 V	-2.67E-05	-2.67E-05	-2.67E-05	-5.80E-05	-5.80E-05	4.54E-06	-2.67E-05	-8.92E-05	-5.80E-05	4.54E-06	-5.80E-05	-5.80E-05	-8.92E-05	-2.67E-05	-8.92E-05	-2.67E-05	-5.80E-05	-2.67E-05	-5.80E-05	4.54E-06	-5.80E-05	-5.80E-05	-8.92E-05	-8.92E-05	-5.80E-05	-0.000120463	-8.92E-05	-2.67E-05	-5.80E-05	-8.92E-05	4.54E-06	-8.92E-05	-5.80E-05	-2.67E-05	4.54E-06	4.54E-06	-2.67E-05	-2.67E-05	4.54E-06	-2.67E-05	3.58E-05	4.54E-06	4.54E-06	-2.67E-05	4.54E-06	4.54E-06	-2.67E-05	4.54E-06	4.54E-06
Figure2C L5 sweep 5 time(s)	0	1.00E-05	2.00E-05	3.00E-05	4.00E-05	5.00E-05	6.00E-05	7.00E-05	8.00E-05	9.00E-05	0.0001	0.00011	0.00012	0.00013	0.00014	0.00015	0.00016	0.00017	0.00018	0.00019	0.0002	0.00021	0.00022	0.00023	0.00024	0.00025	0.00026	0.00027	0.00028	0.00029	0.0003	0.00031	0.00032	0.00033	0.00034	0.00035	0.00036	0.00037	0.00038	0.00039	0.0004	0.00041	0.00042	0.00043	0.00044	0.00045	0.00046	0.00047	0.00048
Figure2C L5 sweep 5 V	-3.38E-05	2.87E-05	2.87E-05	9.12E-05	6.00E-05	2.87E-05	6.00E-05	2.87E-05	9.12E-05	2.87E-05	2.87E-05	2.87E-05	2.87E-05	2.87E-05	-2.52E-06	-2.52E-06	2.87E-05	-2.52E-06	2.87E-05	2.87E-05	-2.52E-06	-2.52E-06	-3.38E-05	-2.52E-06	-3.38E-05	-2.52E-06	-2.52E-06	-6.50E-05	-6.50E-05	2.87E-05	-2.52E-06	2.87E-05	2.87E-05	6.00E-05	6.00E-05	2.87E-05	2.87E-05	2.87E-05	-2.52E-06	9.12E-05	6.00E-05	6.00E-05	2.87E-05	6.00E-05	6.00E-05	6.00E-05	2.87E-05	2.87E-05	6.00E-05
Figure2C L5 sweep 6 time(s)	0	1.00E-05	2.00E-05	3.00E-05	4.00E-05	5.00E-05	6.00E-05	7.00E-05	8.00E-05	9.00E-05	0.0001	0.00011	0.00012	0.00013	0.00014	0.00015	0.00016	0.00017	0.00018	0.00019	0.0002	0.00021	0.00022	0.00023	0.00024	0.00025	0.00026	0.00027	0.00028	0.00029	0.0003	0.00031	0.00032	0.00033	0.00034	0.00035	0.00036	0.00037	0.00038	0.00039	0.0004	0.00041	0.00042	0.00043	0.00044	0.00045	0.00046	0.00047	0.00048
Figure2C L5 sweep 6 V	1.52E-06	-2.97E-05	1.52E-06	1.52E-06	-9.22E-05	1.52E-06	-2.97E-05	1.52E-06	1.52E-06	-6.10E-05	3.28E-05	1.52E-06	-2.97E-05	1.52E-06	6.40E-05	1.52E-06	-2.97E-05	1.52E-06	-2.97E-05	3.28E-05	1.52E-06	-2.97E-05	-6.10E-05	-2.97E-05	-2.97E-05	3.28E-05	-2.97E-05	1.52E-06	-6.10E-05	3.28E-05	3.28E-05	6.40E-05	-2.97E-05	-2.97E-05	-2.97E-05	1.52E-06	3.28E-05	1.52E-06	1.52E-06	1.52E-06	1.52E-06	1.52E-06	3.28E-05	1.52E-06	3.28E-05	1.52E-06	-2.97E-05	1.52E-06	1.52E-06
Figure2C L5 sweep 7 time(s)	0	1.00E-05	2.00E-05	3.00E-05	4.00E-05	5.00E-05	6.00E-05	7.00E-05	8.00E-05	9.00E-05	0.0001	0.00011	0.00012	0.00013	0.00014	0.00015	0.00016	0.00017	0.00018	0.00019	0.0002	0.00021	0.00022	0.00023	0.00024	0.00025	0.00026	0.00027	0.00028	0.00029	0.0003	0.00031	0.00032	0.00033	0.00034	0.00035	0.00036	0.00037	0.00038	0.00039	0.0004	0.00041	0.00042	0.00043	0.00044	0.00045	0.00046	0.00047	0.00048
Figure2C L5 sweep 7 V	3.38E-05	6.50E-05	3.38E-05	2.52E-06	2.52E-06	3.38E-05	2.52E-06	2.52E-06	3.38E-05	2.52E-06	2.52E-06	9.63E-05	3.38E-05	3.38E-05	3.38E-05	2.52E-06	3.38E-05	3.38E-05	3.38E-05	-2.87E-05	3.38E-05	3.38E-05	6.50E-05	3.38E-05	2.52E-06	6.50E-05	6.50E-05	9.63E-05	9.63E-05	6.50E-05	9.63E-05	9.63E-05	6.50E-05	6.50E-05	0.000127524	3.38E-05	3.38E-05	3.38E-05	2.52E-06	2.52E-06	2.52E-06	2.52E-06	2.52E-06	-2.87E-05	2.52E-06	2.52E-06	-6.00E-05	-2.87E-05	-2.87E-05
Figure2C L5 sweep 8 time(s)	0	1.00E-05	2.00E-05	3.00E-05	4.00E-05	5.00E-05	6.00E-05	7.00E-05	8.00E-05	9.00E-05	0.0001	0.00011	0.00012	0.00013	0.00014	0.00015	0.00016	0.00017	0.00018	0.00019	0.0002	0.00021	0.00022	0.00023	0.00024	0.00025	0.00026	0.00027	0.00028	0.00029	0.0003	0.00031	0.00032	0.00033	0.00034	0.00035	0.00036	0.00037	0.00038	0.00039	0.0004	0.00041	0.00042	0.00043	0.00044	0.00045	0.00046	0.00047	0.00048
Figure2C L5 sweep 8 V	0.000129537	9.83E-05	6.70E-05	9.83E-05	3.58E-05	9.83E-05	9.83E-05	3.58E-05	6.70E-05	3.58E-05	6.70E-05	6.70E-05	6.70E-05	3.58E-05	3.58E-05	6.70E-05	3.58E-05	4.54E-06	3.58E-05	3.58E-05	4.54E-06	3.58E-05	3.58E-05	3.58E-05	4.54E-06	3.58E-05	6.70E-05	9.83E-05	3.58E-05	4.54E-06	6.70E-05	9.83E-05	3.58E-05	9.83E-05	9.83E-05	6.70E-05	0.000129537	9.83E-05	9.83E-05	6.70E-05	6.70E-05	6.70E-05	6.70E-05	3.58E-05	9.83E-05	6.70E-05	9.83E-05	4.54E-06	9.83E-05
Figure2C L5 sweep 9 time(s)	0	1.00E-05	2.00E-05	3.00E-05	4.00E-05	5.00E-05	6.00E-05	7.00E-05	8.00E-05	9.00E-05	0.0001	0.00011	0.00012	0.00013	0.00014	0.00015	0.00016	0.00017	0.00018	0.00019	0.0002	0.00021	0.00022	0.00023	0.00024	0.00025	0.00026	0.00027	0.00028	0.00029	0.0003	0.00031	0.00032	0.00033	0.00034	0.00035	0.00036	0.00037	0.00038	0.00039	0.0004	0.00041	0.00042	0.00043	0.00044	0.00045	0.00046	0.00047	0.00048
Figure2C L5 sweep 9 V	6.00E-05	0.000122479	-2.52E-06	6.00E-05	2.87E-05	-3.38E-05	-2.52E-06	0.000122479	6.00E-05	6.00E-05	0.000122479	2.87E-05	-2.52E-06	6.00E-05	2.87E-05	0.000153735	6.00E-05	2.87E-05	2.87E-05	0.000122479	2.87E-05	2.87E-05	2.87E-05	2.87E-05	-2.52E-06	2.87E-05	2.87E-05	2.87E-05	-2.52E-06	-3.38E-05	-6.50E-05	-2.52E-06	-2.52E-06	2.87E-05	-2.52E-06	2.87E-05	-2.52E-06	-3.38E-05	-3.38E-05	-2.52E-06	6.00E-05	-2.52E-06	6.00E-05	2.87E-05	2.87E-05	-2.52E-06	-2.52E-06	2.87E-05	2.87E-05
Figure2C L5 sweep 10 time(s)	0	1.00E-05	2.00E-05	3.00E-05	4.00E-05	5.00E-05	6.00E-05	7.00E-05	8.00E-05	9.00E-05	0.0001	0.00011	0.00012	0.00013	0.00014	0.00015	0.00016	0.00017	0.00018	0.00019	0.0002	0.00021	0.00022	0.00023	0.00024	0.00025	0.00026	0.00027	0.00028	0.00029	0.0003	0.00031	0.00032	0.00033	0.00034	0.00035	0.00036	0.00037	0.00038	0.00039	0.0004	0.00041	0.00042	0.00043	0.00044	0.00045	0.00046	0.00047	0.00048
Figure2C L5 sweep 10 V	-6.50E-05	-6.50E-05	-3.38E-05	-2.52E-06	-3.38E-05	-3.38E-05	-3.38E-05	-3.38E-05	-2.52E-06	2.87E-05	-2.52E-06	-3.38E-05	-3.38E-05	-3.38E-05	-6.50E-05	-6.50E-05	-0.000127519	-6.50E-05	-6.50E-05	-3.38E-05	-3.38E-05	-6.50E-05	-3.38E-05	-6.50E-05	-6.50E-05	-3.38E-05	-9.63E-05	-6.50E-05	-9.63E-05	-6.50E-05	-9.63E-05	-6.50E-05	-6.50E-05	-0.000127519	-9.63E-05	-0.000127519	-6.50E-05	-6.50E-05	-3.38E-05	-3.38E-05	-9.63E-05	-3.38E-05	-9.63E-05	-6.50E-05	-3.38E-05	-6.50E-05	-2.52E-06	-6.50E-05	-3.38E-05
Figure2C L5 sweep 11 time(s)	0	1.00E-05	2.00E-05	3.00E-05	4.00E-05	5.00E-05	6.00E-05	7.00E-05	8.00E-05	9.00E-05	0.0001	0.00011	0.00012	0.00013	0.00014	0.00015	0.00016	0.00017	0.00018	0.00019	0.0002	0.00021	0.00022	0.00023	0.00024	0.00025	0.00026	0.00027	0.00028	0.00029	0.0003	0.00031	0.00032	0.00033	0.00034	0.00035	0.00036	0.00037	0.00038	0.00039	0.0004	0.00041	0.00042	0.00043	0.00044	0.00045	0.00046	0.00047	0.00048
Figure2C L5 sweep 11 V	6.00E-05	6.00E-05	6.00E-05	2.87E-05	2.87E-05	9.12E-05	2.87E-05	6.00E-05	6.00E-05	2.87E-05	6.00E-05	6.00E-05	2.87E-05	2.87E-05	-2.52E-06	-2.52E-06	-2.52E-06	-3.38E-05	-2.52E-06	2.87E-05	-2.52E-06	6.00E-05	6.00E-05	2.87E-05	-3.38E-05	6.00E-05	2.87E-05	2.87E-05	2.87E-05	2.87E-05	-3.38E-05	-2.52E-06	2.87E-05	-3.38E-05	-3.38E-05	-9.63E-05	-3.38E-05	-6.50E-05	-3.38E-05	-3.38E-05	-3.38E-05	-2.52E-06	-3.38E-05	-2.52E-06	-2.52E-06	-2.52E-06	2.87E-05	2.87E-05	-2.52E-06
Figure2C L5 sweep 12 time(s)	0	1.00E-05	2.00E-05	3.00E-05	4.00E-05	5.00E-05	6.00E-05	7.00E-05	8.00E-05	9.00E-05	0.0001	0.00011	0.00012	0.00013	0.00014	0.00015	0.00016	0.00017	0.00018	0.00019	0.0002	0.00021	0.00022	0.00023	0.00024	0.00025	0.00026	0.00027	0.00028	0.00029	0.0003	0.00031	0.00032	0.00033	0.00034	0.00035	0.00036	0.00037	0.00038	0.00039	0.0004	0.00041	0.00042	0.00043	0.00044	0.00045	0.00046	0.00047	0.00048
Figure2C L5 sweep 12 V	-3.13E-05	-9.37E-05	-3.13E-05	3.73E-09	-3.13E-05	-6.25E-05	-6.25E-05	-9.37E-05	-0.000124995	-6.25E-05	3.73E-09	-0.00015625	-0.00015625	-9.37E-05	-3.13E-05	-0.00015625	-0.000124995	-0.000124995	-0.000124995	-9.37E-05	-6.25E-05	-6.25E-05	-0.000124995	-0.00015625	-0.000124995	-9.37E-05	-3.13E-05	-6.25E-05	-6.25E-05	-6.25E-05	-9.37E-05	-9.37E-05	-0.000124995	-6.25E-05	-6.25E-05	-6.25E-05	-6.25E-05	-3.13E-05	-6.25E-05	-6.25E-05	-6.25E-05	-6.25E-05	-6.25E-05	-6.25E-05	3.73E-09	-3.13E-05	3.73E-09	-6.25E-05	-6.25E-05
Figure2C L5 sweep 13 time(s)	0	1.00E-05	2.00E-05	3.00E-05	4.00E-05	5.00E-05	6.00E-05	7.00E-05	8.00E-05	9.00E-05	0.0001	0.00011	0.00012	0.00013	0.00014	0.00015	0.00016	0.00017	0.00018	0.00019	0.0002	0.00021	0.00022	0.00023	0.00024	0.00025	0.00026	0.00027	0.00028	0.00029	0.0003	0.00031	0.00032	0.00033	0.00034	0.00035	0.00036	0.00037	0.00038	0.00039	0.0004	0.00041	0.00042	0.00043	0.00044	0.00045	0.00046	0.00047	0.00048
Figure2C L5 sweep 13 V	-0.000189518	-0.000252014	-0.000189518	-0.000158263	-0.000252014	-0.000127015	-0.000189518	-0.000189518	-0.000283269	-0.000189518	-0.000252014	-0.000220766	-0.000158263	-0.000220766	-0.000252014	-0.000252014	-0.000189518	-0.000189518	-0.000220766	-0.000252014	-0.000283269	-0.000252014	-0.000283269	-0.000283269	-0.000314517	-0.000252014	-0.000220766	-0.000220766	-0.000252014	-0.000189518	-0.000189518	-0.000220766	-0.000220766	-0.000220766	-0.000189518	-0.000189518	-0.000220766	-0.000189518	-0.000220766	-0.000158263	-0.000189518	-0.000252014	-0.000252014	-0.000158263	-0.000220766	-0.000220766	-0.000189518	-0.000252014	-0.000220766
Figure2C L5 sweep 14 time(s)	0	1.00E-05	2.00E-05	3.00E-05	4.00E-05	5.00E-05	6.00E-05	7.00E-05	8.00E-05	9.00E-05	0.0001	0.00011	0.00012	0.00013	0.00014	0.00015	0.00016	0.00017	0.00018	0.00019	0.0002	0.00021	0.00022	0.00023	0.00024	0.00025	0.00026	0.00027	0.00028	0.00029	0.0003	0.00031	0.00032	0.00033	0.00034	0.00035	0.00036	0.00037	0.00038	0.00039	0.0004	0.00041	0.00042	0.00043	0.00044	0.00045	0.00046	0.00047	0.00048
Figure2C L5 sweep 14 V	-2.67E-05	3.58E-05	4.53E-06	6.70E-05	9.83E-05	3.58E-05	3.58E-05	3.58E-05	3.58E-05	6.70E-05	4.53E-06	9.83E-05	6.70E-05	3.58E-05	9.83E-05	6.70E-05	3.58E-05	3.58E-05	4.53E-06	4.53E-06	-2.67E-05	-2.67E-05	4.53E-06	-2.67E-05	4.53E-06	3.58E-05	4.53E-06	4.53E-06	4.53E-06	4.53E-06	3.58E-05	-2.67E-05	4.53E-06	3.58E-05	4.53E-06	4.53E-06	4.53E-06	4.53E-06	3.58E-05	4.53E-06	3.58E-05	-2.67E-05	4.53E-06	3.58E-05	4.53E-06	-2.67E-05	4.53E-06	3.58E-05	4.53E-06
Figure2C L5 sweep 15 time(s)	0	1.00E-05	2.00E-05	3.00E-05	4.00E-05	5.00E-05	6.00E-05	7.00E-05	8.00E-05	9.00E-05	0.0001	0.00011	0.00012	0.00013	0.00014	0.00015	0.00016	0.00017	0.00018	0.00019	0.0002	0.00021	0.00022	0.00023	0.00024	0.00025	0.00026	0.00027	0.00028	0.00029	0.0003	0.00031	0.00032	0.00033	0.00034	0.00035	0.00036	0.00037	0.00038	0.00039	0.0004	0.00041	0.00042	0.00043	0.00044	0.00045	0.00046	0.00047	0.00048
Figure2C L5 sweep 15 V	-0.000254533	-0.000285788	-0.000285788	-0.000285788	-0.000285788	-0.000223285	-0.000223285	-0.000254533	-0.000223285	-0.000285788	-0.000285788	-0.000254533	-0.000254533	-0.000223285	-0.000223285	-0.000192037	-0.000192037	-0.000192037	-0.000223285	-0.000192037	-0.000223285	-0.000223285	-0.000192037	-0.000160782	-0.000160782	-0.000160782	-9.83E-05	-0.000160782	-0.000160782	-0.000129534	-0.000160782	-0.000160782	-9.83E-05	-0.000160782	-9.83E-05	-6.70E-05	-0.000160782	-9.83E-05	-0.000160782	-0.000192037	-6.70E-05	-0.000129534	-0.000129534	-9.83E-05	-6.70E-05	-9.83E-05	-6.70E-05	-9.83E-05	-6.70E-05
Figure2C L5 sweep 16 time(s)	0	1.00E-05	2.00E-05	3.00E-05	4.00E-05	5.00E-05	6.00E-05	7.00E-05	8.00E-05	9.00E-05	0.0001	0.00011	0.00012	0.00013	0.00014	0.00015	0.00016	0.00017	0.00018	0.00019	0.0002	0.00021	0.00022	0.00023	0.00024	0.00025	0.00026	0.00027	0.00028	0.00029	0.0003	0.00031	0.00032	0.00033	0.00034	0.00035	0.00036	0.00037	0.00038	0.00039	0.0004	0.00041	0.00042	0.00043	0.00044	0.00045	0.00046	0.00047	0.00048
Figure2C L5 sweep 16 V	-9.53E-05	-9.53E-05	-0.000126515	-9.53E-05	-9.53E-05	-0.000126515	-6.40E-05	-6.40E-05	-3.28E-05	-3.28E-05	-9.53E-05	-6.40E-05	-6.40E-05	-9.53E-05	-6.40E-05	-1.52E-06	-6.40E-05	-6.40E-05	-6.40E-05	-6.40E-05	-1.52E-06	-3.28E-05	-3.28E-05	-6.40E-05	2.97E-05	-1.52E-06	-3.28E-05	-3.28E-05	-6.40E-05	-3.28E-05	-3.28E-05	-3.28E-05	-6.40E-05	-6.40E-05	-9.53E-05	-9.53E-05	-0.000126515	-9.53E-05	-9.53E-05	-3.28E-05	-9.53E-05	-6.40E-05	-3.28E-05	2.97E-05	2.97E-05	-3.28E-05	-3.28E-05	-6.40E-05	-6.40E-05
Figure2C L5 sweep 17 time(s)	0	1.00E-05	2.00E-05	3.00E-05	4.00E-05	5.00E-05	6.00E-05	7.00E-05	8.00E-05	9.00E-05	0.0001	0.00011	0.00012	0.00013	0.00014	0.00015	0.00016	0.00017	0.00018	0.00019	0.0002	0.00021	0.00022	0.00023	0.00024	0.00025	0.00026	0.00027	0.00028	0.00029	0.0003	0.00031	0.00032	0.00033	0.00034	0.00035	0.00036	0.00037	0.00038	0.00039	0.0004	0.00041	0.00042	0.00043	0.00044	0.00045	0.00046	0.00047	0.00048
Figure2C L5 sweep 17 V	6.15E-05	6.15E-05	3.02E-05	6.15E-05	3.02E-05	-1.01E-06	6.15E-05	3.02E-05	9.27E-05	3.02E-05	3.02E-05	6.15E-05	3.02E-05	3.02E-05	6.15E-05	6.15E-05	3.02E-05	-3.23E-05	-1.01E-06	-6.35E-05	-3.23E-05	-6.35E-05	-3.23E-05	-1.01E-06	-1.01E-06	3.02E-05	-3.23E-05	3.02E-05	3.02E-05	-3.23E-05	-1.01E-06	-1.01E-06	-1.01E-06	-3.23E-05	-1.01E-06	9.27E-05	-1.01E-06	3.02E-05	3.02E-05	3.02E-05	3.02E-05	3.02E-05	9.27E-05	6.15E-05	3.02E-05	3.02E-05	3.02E-05	6.15E-05	-3.23E-05
Figure2C L5 sweep 18 time(s)	0	1.00E-05	2.00E-05	3.00E-05	4.00E-05	5.00E-05	6.00E-05	7.00E-05	8.00E-05	9.00E-05	0.0001	0.00011	0.00012	0.00013	0.00014	0.00015	0.00016	0.00017	0.00018	0.00019	0.0002	0.00021	0.00022	0.00023	0.00024	0.00025	0.00026	0.00027	0.00028	0.00029	0.0003	0.00031	0.00032	0.00033	0.00034	0.00035	0.00036	0.00037	0.00038	0.00039	0.0004	0.00041	0.00042	0.00043	0.00044	0.00045	0.00046	0.00047	0.00048
Figure2C L5 sweep 18 V	-2.97E-05	-2.97E-05	1.51E-06	-2.97E-05	-6.10E-05	3.28E-05	-2.97E-05	9.53E-05	3.28E-05	1.51E-06	-2.97E-05	3.28E-05	-2.97E-05	1.51E-06	-2.97E-05	-2.97E-05	-6.10E-05	1.51E-06	1.51E-06	-6.10E-05	-2.97E-05	1.51E-06	-2.97E-05	-2.97E-05	1.51E-06	-2.97E-05	1.51E-06	1.51E-06	3.28E-05	3.28E-05	-2.97E-05	1.51E-06	-2.97E-05	1.51E-06	-2.97E-05	1.51E-06	1.51E-06	-6.10E-05	-6.10E-05	1.51E-06	-2.97E-05	1.51E-06	1.51E-06	1.51E-06	-2.97E-05	-2.97E-05	-6.10E-05	1.51E-06	-6.10E-05
Figure2C L5 sweep 19 time(s)	0	1.00E-05	2.00E-05	3.00E-05	4.00E-05	5.00E-05	6.00E-05	7.00E-05	8.00E-05	9.00E-05	0.0001	0.00011	0.00012	0.00013	0.00014	0.00015	0.00016	0.00017	0.00018	0.00019	0.0002	0.00021	0.00022	0.00023	0.00024	0.00025	0.00026	0.00027	0.00028	0.00029	0.0003	0.00031	0.00032	0.00033	0.00034	0.00035	0.00036	0.00037	0.00038	0.00039	0.0004	0.00041	0.00042	0.00043	0.00044	0.00045	0.00046	0.00047	0.00048
Figure2C L5 sweep 19 V	-3.23E-05	-3.23E-05	-3.23E-05	-3.23E-05	-6.35E-05	-3.23E-05	-3.23E-05	-1.01E-06	-1.01E-06	-3.23E-05	-3.23E-05	-3.23E-05	-3.23E-05	-1.01E-06	-3.23E-05	-3.23E-05	-1.01E-06	3.02E-05	-9.48E-05	-1.01E-06	-3.23E-05	-1.01E-06	-3.23E-05	-1.01E-06	-1.01E-06	3.02E-05	-1.01E-06	-3.23E-05	-3.23E-05	-6.35E-05	-6.35E-05	-9.48E-05	-6.35E-05	-1.01E-06	-3.23E-05	-1.01E-06	-3.23E-05	-6.35E-05	-1.01E-06	-6.35E-05	-9.48E-05	-9.48E-05	-6.35E-05	-9.48E-05	-3.23E-05	-3.23E-05	-1.01E-06	-3.23E-05	-3.23E-05
Figure2C L5 sweep 20 time(s)	0	1.00E-05	2.00E-05	3.00E-05	4.00E-05	5.00E-05	6.00E-05	7.00E-05	8.00E-05	9.00E-05	0.0001	0.00011	0.00012	0.00013	0.00014	0.00015	0.00016	0.00017	0.00018	0.00019	0.0002	0.00021	0.00022	0.00023	0.00024	0.00025	0.00026	0.00027	0.00028	0.00029	0.0003	0.00031	0.00032	0.00033	0.00034	0.00035	0.00036	0.00037	0.00038	0.00039	0.0004	0.00041	0.00042	0.00043	0.00044	0.00045	0.00046	0.00047	0.00048
Figure2C L5 sweep 20 V	3.23E-05	1.00E-06	6.35E-05	3.23E-05	6.35E-05	1.00E-06	6.35E-05	3.23E-05	9.48E-05	3.23E-05	6.35E-05	-3.02E-05	3.23E-05	-3.02E-05	1.00E-06	1.00E-06	1.00E-06	1.00E-06	-3.02E-05	1.00E-06	1.00E-06	-3.02E-05	3.23E-05	3.23E-05	1.00E-06	1.00E-06	9.48E-05	3.23E-05	1.00E-06	1.00E-06	1.00E-06	1.00E-06	1.00E-06	1.00E-06	1.00E-06	1.00E-06	1.00E-06	-3.02E-05	-6.15E-05	-3.02E-05	-3.02E-05	-3.02E-05	-3.02E-05	1.00E-06	1.00E-06	1.00E-06	1.00E-06	1.00E-06	-3.02E-05
Figure2C L5 sweep 21 time(s)	0	1.00E-05	2.00E-05	3.00E-05	4.00E-05	5.00E-05	6.00E-05	7.00E-05	8.00E-05	9.00E-05	0.0001	0.00011	0.00012	0.00013	0.00014	0.00015	0.00016	0.00017	0.00018	0.00019	0.0002	0.00021	0.00022	0.00023	0.00024	0.00025	0.00026	0.00027	0.00028	0.00029	0.0003	0.00031	0.00032	0.00033	0.00034	0.00035	0.00036	0.00037	0.00038	0.00039	0.0004	0.00041	0.00042	0.00043	0.00044	0.00045	0.00046	0.00047	0.00048
Figure2C L5 sweep 21 V	-0.000394656	-0.000394656	-0.000488406	-0.000363401	-0.000488406	-0.000394656	-0.000457151	-0.000488406	-0.000488406	-0.000488406	-0.000457151	-0.000488406	-0.000457151	-0.000363401	-0.000457151	-0.000457151	-0.000488406	-0.000363401	-0.000394656	-0.000457151	-0.000488406	-0.000488406	-0.000457151	-0.000488406	-0.000457151	-0.000394656	-0.000488406	-0.000457151	-0.000457151	-0.000488406	-0.000519654	-0.000550902	-0.000550902	-0.000519654	-0.000457151	-0.000582157	-0.000519654	-0.000488406	-0.000457151	-0.000519654	-0.000457151	-0.000550902	-0.000488406	-0.000550902	-0.000488406	-0.000550902	-0.000394656	-0.000457151	-0.000519654
Figure2C L5 sweep 22 time(s)	0	1.00E-05	2.00E-05	3.00E-05	4.00E-05	5.00E-05	6.00E-05	7.00E-05	8.00E-05	9.00E-05	0.0001	0.00011	0.00012	0.00013	0.00014	0.00015	0.00016	0.00017	0.00018	0.00019	0.0002	0.00021	0.00022	0.00023	0.00024	0.00025	0.00026	0.00027	0.00028	0.00029	0.0003	0.00031	0.00032	0.00033	0.00034	0.00035	0.00036	0.00037	0.00038	0.00039	0.0004	0.00041	0.00042	0.00043	0.00044	0.00045	0.00046	0.00047	0.00048
Figure2C L5 sweep 22 V	-3.23E-05	-1.01E-06	-1.01E-06	-3.23E-05	-3.23E-05	6.15E-05	-1.01E-06	3.02E-05	3.02E-05	3.02E-05	-1.01E-06	-3.23E-05	-3.23E-05	-1.01E-06	-3.23E-05	-3.23E-05	-3.23E-05	-3.23E-05	-6.35E-05	-3.23E-05	-6.35E-05	-9.48E-05	-6.35E-05	-6.35E-05	-6.35E-05	-3.23E-05	-3.23E-05	-3.23E-05	3.02E-05	-3.23E-05	-1.01E-06	-6.35E-05	-1.01E-06	-3.23E-05	-6.35E-05	-3.23E-05	-3.23E-05	-3.23E-05	-1.01E-06	-1.01E-06	-1.01E-06	-6.35E-05	-3.23E-05	-3.23E-05	-1.01E-06	-1.01E-06	-3.23E-05	-3.23E-05	-3.23E-05
Figure2C L5 sweep 23 time(s)	0	1.00E-05	2.00E-05	3.00E-05	4.00E-05	5.00E-05	6.00E-05	7.00E-05	8.00E-05	9.00E-05	0.0001	0.00011	0.00012	0.00013	0.00014	0.00015	0.00016	0.00017	0.00018	0.00019	0.0002	0.00021	0.00022	0.00023	0.00024	0.00025	0.00026	0.00027	0.00028	0.00029	0.0003	0.00031	0.00032	0.00033	0.00034	0.00035	0.00036	0.00037	0.00038	0.00039	0.0004	0.00041	0.00042	0.00043	0.00044	0.00045	0.00046	0.00047	0.00048
Figure2C L5 sweep 23 V	-6.15E-05	-3.02E-05	-0.000155244	-0.000123989	-9.27E-05	-0.000155244	-9.27E-05	-0.000123989	-6.15E-05	-0.000123989	-9.27E-05	-9.27E-05	-9.27E-05	-9.27E-05	-3.02E-05	-0.000123989	-6.15E-05	-6.15E-05	1.01E-06	-6.15E-05	-6.15E-05	-6.15E-05	-3.02E-05	-3.02E-05	-9.27E-05	-9.27E-05	-9.27E-05	-9.27E-05	-0.000123989	-0.000155244	-9.27E-05	-9.27E-05	1.01E-06	-9.27E-05	-0.000123989	-0.000123989	-9.27E-05	-0.000123989	-9.27E-05	-6.15E-05	-0.000123989	-6.15E-05	-9.27E-05	-9.27E-05	-9.27E-05	-0.000123989	-6.15E-05	-0.000123989	-9.27E-05
Figure2C L5 sweep 24 time(s)	0	1.00E-05	2.00E-05	3.00E-05	4.00E-05	5.00E-05	6.00E-05	7.00E-05	8.00E-05	9.00E-05	0.0001	0.00011	0.00012	0.00013	0.00014	0.00015	0.00016	0.00017	0.00018	0.00019	0.0002	0.00021	0.00022	0.00023	0.00024	0.00025	0.00026	0.00027	0.00028	0.00029	0.0003	0.00031	0.00032	0.00033	0.00034	0.00035	0.00036	0.00037	0.00038	0.00039	0.0004	0.00041	0.00042	0.00043	0.00044	0.00045	0.00046	0.00047	0.00048
Figure2C L5 sweep 24 V	6.25E-05	6.25E-05	3.13E-05	3.13E-05	3.73E-09	3.13E-05	3.13E-05	6.25E-05	3.13E-05	6.25E-05	3.13E-05	3.73E-09	3.13E-05	3.13E-05	3.73E-09	3.73E-09	3.73E-09	3.13E-05	3.13E-05	3.73E-09	9.37E-05	3.13E-05	-3.13E-05	3.13E-05	3.13E-05	3.73E-09	3.73E-09	-3.13E-05	-3.13E-05	-3.13E-05	6.25E-05	-3.13E-05	3.73E-09	3.13E-05	-3.13E-05	3.13E-05	3.13E-05	-3.13E-05	3.73E-09	3.73E-09	-3.13E-05	3.73E-09	-3.13E-05	-3.13E-05	-3.13E-05	3.73E-09	-3.13E-05	3.13E-05	-0.000125002
Figure2C L5 sweep 25 time(s)	0	1.00E-05	2.00E-05	3.00E-05	4.00E-05	5.00E-05	6.00E-05	7.00E-05	8.00E-05	9.00E-05	0.0001	0.00011	0.00012	0.00013	0.00014	0.00015	0.00016	0.00017	0.00018	0.00019	0.0002	0.00021	0.00022	0.00023	0.00024	0.00025	0.00026	0.00027	0.00028	0.00029	0.0003	0.00031	0.00032	0.00033	0.00034	0.00035	0.00036	0.00037	0.00038	0.00039	0.0004	0.00041	0.00042	0.00043	0.00044	0.00045	0.00046	0.00047	0.00048
Figure2C L5 sweep 25 V	-3.38E-05	2.87E-05	-3.38E-05	2.87E-05	-6.50E-05	2.87E-05	-2.52E-06	-3.38E-05	-3.38E-05	-3.38E-05	2.87E-05	-2.52E-06	-2.52E-06	-3.38E-05	-6.50E-05	-3.38E-05	6.00E-05	-9.63E-05	-2.52E-06	-2.52E-06	-3.38E-05	-6.50E-05	2.87E-05	-9.63E-05	-3.38E-05	-6.50E-05	-9.63E-05	-6.50E-05	-6.50E-05	-3.38E-05	-6.50E-05	-3.38E-05	-2.52E-06	-6.50E-05	-6.50E-05	-9.63E-05	-6.50E-05	-6.50E-05	-3.38E-05	-3.38E-05	-3.38E-05	-3.38E-05	-3.38E-05	-3.38E-05	-0.000158767	-6.50E-05	-3.38E-05	-2.52E-06	-3.38E-05
Figure2C L5 sweep 26 time(s)	0	1.00E-05	2.00E-05	3.00E-05	4.00E-05	5.00E-05	6.00E-05	7.00E-05	8.00E-05	9.00E-05	0.0001	0.00011	0.00012	0.00013	0.00014	0.00015	0.00016	0.00017	0.00018	0.00019	0.0002	0.00021	0.00022	0.00023	0.00024	0.00025	0.00026	0.00027	0.00028	0.00029	0.0003	0.00031	0.00032	0.00033	0.00034	0.00035	0.00036	0.00037	0.00038	0.00039	0.0004	0.00041	0.00042	0.00043	0.00044	0.00045	0.00046	0.00047	0.00048
Figure2C L5 sweep 26 V	-9.32E-05	-6.20E-05	-9.32E-05	-9.32E-05	-0.000124496	-6.20E-05	-9.32E-05	-0.000124496	-9.32E-05	-0.000124496	-3.07E-05	-9.32E-05	-3.07E-05	-9.32E-05	-9.32E-05	-3.07E-05	-6.20E-05	-9.32E-05	-6.20E-05	-3.07E-05	5.02E-07	-6.20E-05	-3.07E-05	-6.20E-05	5.02E-07	5.02E-07	-6.20E-05	3.18E-05	5.02E-07	3.18E-05	5.02E-07	-3.07E-05	5.02E-07	-6.20E-05	-3.07E-05	-3.07E-05	5.02E-07	-3.07E-05	-3.07E-05	-9.32E-05	5.02E-07	-6.20E-05	-9.32E-05	-3.07E-05	-3.07E-05	-9.32E-05	-6.20E-05	-6.20E-05	-9.32E-05
Figure2C L5 sweep 27 time(s)	0	1.00E-05	2.00E-05	3.00E-05	4.00E-05	5.00E-05	6.00E-05	7.00E-05	8.00E-05	9.00E-05	0.0001	0.00011	0.00012	0.00013	0.00014	0.00015	0.00016	0.00017	0.00018	0.00019	0.0002	0.00021	0.00022	0.00023	0.00024	0.00025	0.00026	0.00027	0.00028	0.00029	0.0003	0.00031	0.00032	0.00033	0.00034	0.00035	0.00036	0.00037	0.00038	0.00039	0.0004	0.00041	0.00042	0.00043	0.00044	0.00045	0.00046	0.00047	0.00048
Figure2C L5 sweep 27 V	-6.25E-05	-3.13E-05	-3.13E-05	-3.73E-09	-3.73E-09	-3.13E-05	-3.73E-09	-3.13E-05	-3.73E-09	-3.73E-09	-3.73E-09	-3.13E-05	-3.73E-09	-3.13E-05	-3.13E-05	-3.13E-05	-3.73E-09	-3.13E-05	3.13E-05	-3.13E-05	-6.25E-05	-6.25E-05	-6.25E-05	-6.25E-05	-6.25E-05	-3.13E-05	-3.13E-05	-3.73E-09	-3.13E-05	-6.25E-05	3.13E-05	3.13E-05	3.13E-05	-3.13E-05	-6.25E-05	-3.13E-05	-6.25E-05	-3.73E-09	-3.13E-05	-3.13E-05	-3.13E-05	-6.25E-05	-6.25E-05	-3.13E-05	-3.73E-09	-3.13E-05	-6.25E-05	-6.25E-05	-3.13E-05
Figure2C L5 sweep 28 time(s)	0	1.00E-05	2.00E-05	3.00E-05	4.00E-05	5.00E-05	6.00E-05	7.00E-05	8.00E-05	9.00E-05	0.0001	0.00011	0.00012	0.00013	0.00014	0.00015	0.00016	0.00017	0.00018	0.00019	0.0002	0.00021	0.00022	0.00023	0.00024	0.00025	0.00026	0.00027	0.00028	0.00029	0.0003	0.00031	0.00032	0.00033	0.00034	0.00035	0.00036	0.00037	0.00038	0.00039	0.0004	0.00041	0.00042	0.00043	0.00044	0.00045	0.00046	0.00047	0.00048
Figure2C L5 sweep 28 V	6.50E-05	3.38E-05	6.50E-05	3.38E-05	-2.87E-05	3.38E-05	2.52E-06	-2.87E-05	-2.87E-05	2.52E-06	2.52E-06	2.52E-06	6.50E-05	-2.87E-05	2.52E-06	2.52E-06	9.63E-05	2.52E-06	9.63E-05	2.52E-06	2.52E-06	-6.00E-05	2.52E-06	2.52E-06	3.38E-05	3.38E-05	3.38E-05	2.52E-06	2.52E-06	2.52E-06	3.38E-05	2.52E-06	6.50E-05	3.38E-05	-2.87E-05	3.38E-05	-2.87E-05	3.38E-05	2.52E-06	9.63E-05	-2.87E-05	2.52E-06	3.38E-05	2.52E-06	2.52E-06	3.38E-05	3.38E-05	6.50E-05	3.38E-05
Figure2C L5 connection average time(s)	0	1.00E-05	2.00E-05	3.00E-05	4.00E-05	5.00E-05	6.00E-05	7.00E-05	8.00E-05	9.00E-05	0.0001	0.00011	0.00012	0.00013	0.00014	0.00015	0.00016	0.00017	0.00018	0.00019	0.0002	0.00021	0.00022	0.00023	0.00024	0.00025	0.00026	0.00027	0.00028	0.00029	0.0003	0.00031	0.00032	0.00033	0.00034	0.00035	0.00036	0.00037	0.00038	0.00039	0.0004	0.00041	0.00042	0.00043	0.00044	0.00045	0.00046	0.00047	0.00048
Figure2C L5 connection average V	-2.00E-05	-1.67E-05	-2.75E-05	-1.24E-05	-3.61E-05	-1.35E-05	-2.00E-05	-2.00E-05	-1.24E-05	-2.00E-05	-1.89E-05	-2.32E-05	-2.43E-05	-2.21E-05	-2.97E-05	-2.43E-05	-2.10E-05	-2.97E-05	-2.53E-05	-2.43E-05	-3.61E-05	-3.93E-05	-3.72E-05	-4.26E-05	-3.93E-05	-2.43E-05	-3.50E-05	-2.75E-05	-3.61E-05	-3.40E-05	-2.75E-05	-3.83E-05	-2.32E-05	-3.18E-05	-3.50E-05	-3.29E-05	-3.29E-05	-3.29E-05	-3.18E-05	-2.97E-05	-2.75E-05	-3.61E-05	-3.18E-05	-2.75E-05	-1.78E-05	-2.97E-05	-2.10E-05	-2.53E-05	-3.83E-05
Figure2D L2 connection 0 time (s)	2.80E-08	1.00E-05	2.00E-05	3.00E-05	4.00E-05	5.00E-05	6.00E-05	7.00E-05	8.00E-05	9.00E-05	0.000100028	0.000110028	0.000120028	0.000130028	0.000140028	0.000150028	0.000160028	0.000170028	0.000180028	0.000190028	0.000200028	0.000210028	0.000220028	0.000230028	0.000240028	0.000250028	0.000260028	0.000270028	0.000280028	0.000290028	0.000300028	0.000310028	0.000320028	0.000330028	0.000340028	0.000350028	0.000360028	0.000370028	0.000380028	0.000390028	0.000400028	0.000410028	0.000420028	0.000430028	0.000440028	0.000450028	0.000460028	0.000470028	0.000480028
Figure2D L2 connection 0 membrane voltage (V)	1.74E-06	2.60E-05	1.56E-05	2.60E-05	-1.74E-06	1.22E-05	1.91E-05	1.91E-05	5.21E-06	1.91E-05	3.65E-05	1.91E-05	4.34E-05	3.30E-05	1.91E-05	8.68E-06	-5.21E-06	2.26E-05	1.22E-05	1.91E-05	1.56E-05	8.68E-06	5.21E-06	1.91E-05	1.56E-05	2.95E-05	2.26E-05	-5.21E-06	1.74E-06	1.56E-05	5.21E-06	5.21E-06	8.68E-06	5.21E-06	1.22E-05	1.74E-06	-5.21E-06	2.26E-05	5.21E-06	1.22E-05	-8.68E-06	-1.22E-05	5.21E-06	1.74E-06	5.21E-06	-5.21E-06	-8.68E-06	-1.74E-06	-2.26E-05
Figure2D L2 connection 1 time (s)	3.02E-06	1.30E-05	2.30E-05	3.30E-05	4.30E-05	5.30E-05	6.30E-05	7.30E-05	8.30E-05	9.30E-05	0.000103019	0.000113019	0.000123019	0.000133019	0.000143019	0.000153019	0.000163019	0.000173019	0.000183019	0.000193019	0.000203019	0.000213019	0.000223019	0.000233019	0.000243019	0.000253019	0.000263019	0.000273019	0.000283019	0.000293019	0.000303019	0.000313019	0.000323019	0.000333019	0.000343019	0.000353019	0.000363019	0.000373019	0.000383019	0.000393019	0.000403019	0.000413019	0.000423019	0.000433019	0.000443019	0.000453019	0.000463019	0.000473019	0.000483019
Figure2D L2 connection 1 membrane voltage (V)	-4.97E-05	-6.28E-05	-5.75E-05	-6.67E-05	-6.93E-05	-6.80E-05	-6.93E-05	-6.01E-05	-5.36E-05	-6.28E-05	-6.41E-05	-6.80E-05	-6.67E-05	-6.01E-05	-6.67E-05	-8.36E-05	-6.67E-05	-6.28E-05	-6.67E-05	-7.84E-05	-6.54E-05	-7.06E-05	-8.23E-05	-6.15E-05	-7.58E-05	-7.71E-05	-7.06E-05	-6.41E-05	-7.06E-05	-6.41E-05	-6.54E-05	-7.45E-05	-6.54E-05	-7.19E-05	-7.32E-05	-7.19E-05	-7.58E-05	-6.28E-05	-5.88E-05	-5.62E-05	-7.06E-05	-6.67E-05	-5.49E-05	-6.93E-05	-6.28E-05	-6.54E-05	-7.19E-05	-6.67E-05	-6.01E-05
Figure2D L2 connection 2 time (s)	4.67E-06	1.47E-05	2.47E-05	3.47E-05	4.47E-05	5.47E-05	6.47E-05	7.47E-05	8.47E-05	9.47E-05	0.000104672	0.000114672	0.000124672	0.000134672	0.000144672	0.000154672	0.000164672	0.000174672	0.000184672	0.000194672	0.000204672	0.000214672	0.000224672	0.000234672	0.000244672	0.000254672	0.000264672	0.000274672	0.000284672	0.000294672	0.000304672	0.000314672	0.000324672	0.000334672	0.000344672	0.000354672	0.000364672	0.000374672	0.000384672	0.000394672	0.000404672	0.000414672	0.000424672	0.000434672	0.000444672	0.000454672	0.000464672	0.000474672	0.000484672
Figure2D L2 connection 2 membrane voltage (V)	4.62E-06	-1.89E-06	7.15E-07	-3.19E-06	9.83E-06	5.92E-06	1.63E-05	1.24E-05	1.89E-05	2.28E-05	1.37E-05	2.94E-05	1.63E-05	1.89E-05	1.37E-05	1.37E-05	1.37E-05	1.89E-05	2.55E-05	1.89E-05	1.11E-05	2.29E-05	1.76E-05	1.76E-05	1.76E-05	1.11E-05	5.92E-06	1.76E-05	1.37E-05	4.62E-06	1.76E-05	2.15E-05	1.50E-05	2.15E-05	4.62E-06	1.89E-05	1.50E-05	9.83E-06	1.63E-05	1.24E-05	4.62E-06	1.24E-05	1.89E-05	1.76E-05	1.89E-05	1.37E-05	2.28E-05	5.92E-06	1.50E-05
Figure2D L2 connection 3 time (s)	1.73E-06	2.17E-05	4.17E-05	6.17E-05	8.17E-05	0.000101726	0.000121726	0.000141726	0.000161726	0.000181726	0.000201726	0.000221726	0.000241726	0.000261726	0.000281726	0.000301726	0.000321726	0.000341726	0.000361726	0.000381726	0.000401726	0.000421726	0.000441726	0.000461726	0.000481726	0.000501726	0.000521726	0.000541726	0.000561726	0.000581726	0.000601726	0.000621726	0.000641726	0.000661726	0.000681726	0.000701726	0.000721726	0.000741726	0.000761726	0.000781726	0.000801726	0.000821726	0.000841726	0.000861726	0.000881726	0.000901726	0.000921726	0.000941726	0.000961726
Figure2D L2 connection 3 membrane voltage (V)	8.07E-05	8.75E-05	7.80E-05	6.44E-05	6.72E-05	7.12E-05	7.26E-05	6.17E-05	6.72E-05	7.40E-05	6.04E-05	6.58E-05	6.99E-05	7.26E-05	5.90E-05	6.99E-05	7.40E-05	7.26E-05	8.48E-05	6.44E-05	6.44E-05	5.63E-05	6.85E-05	7.40E-05	7.26E-05	6.31E-05	7.12E-05	6.72E-05	6.85E-05	7.67E-05	6.17E-05	6.72E-05	6.04E-05	5.63E-05	6.72E-05	6.58E-05	6.85E-05	6.31E-05	4.81E-05	7.40E-05	7.53E-05	6.85E-05	6.58E-05	6.31E-05	6.85E-05	7.80E-05	7.67E-05	7.12E-05	6.04E-05
Figure2D L2 grand average time (s)	1.73E-06	2.17E-05	4.17E-05	6.17E-05	8.17E-05	0.000101726	0.000121726	0.000141726	0.000161726	0.000181726	0.000201726	0.000221726	0.000241726	0.000261726	0.000281726	0.000301726	0.000321726	0.000341726	0.000361726	0.000381726	0.000401726	0.000421726	0.000441726	0.000461726	0.000481726	0.000501726	0.000521726	0.000541726	0.000561726	0.000581726	0.000601726	0.000621726	0.000641726	0.000661726	0.000681726	0.000701726	0.000721726	0.000741726	0.000761726	0.000781726	0.000801726	0.000821726	0.000841726	0.000861726	0.000881726	0.000901726	0.000921726	0.000941726	0.000961726
Figure2D L2 grand average membrane voltage (V)	9.05E-06	1.23E-05	7.10E-06	5.99E-06	9.56E-06	1.45E-05	1.52E-05	7.94E-06	3.90E-06	1.13E-05	5.09E-06	5.59E-06	8.58E-06	6.47E-06	1.80E-06	6.64E-06	7.50E-06	5.48E-06	7.62E-06	5.92E-06	2.29E-06	1.85E-06	6.11E-06	4.09E-06	2.19E-06	3.34E-06	5.82E-06	3.78E-06	8.78E-06	7.66E-06	6.95E-06	1.10E-05	6.79E-06	4.83E-06	6.13E-06	7.47E-06	8.90E-06	6.10E-06	2.28E-06	1.19E-05	1.15E-05	8.11E-06	3.39E-06	7.14E-06	5.38E-06	6.82E-06	8.47E-06	7.89E-06	2.84E-06
Figure2D L3 connection 0 time (s)	5.55E-07	5.56E-06	1.06E-05	1.56E-05	2.06E-05	2.56E-05	3.06E-05	3.56E-05	4.06E-05	4.56E-05	5.06E-05	5.56E-05	6.06E-05	6.56E-05	7.06E-05	7.56E-05	8.06E-05	8.56E-05	9.06E-05	9.56E-05	0.000100555	0.000105555	0.000110555	0.000115555	0.000120555	0.000125555	0.000130555	0.000135555	0.000140555	0.000145555	0.000150555	0.000155555	0.000160555	0.000165555	0.000170555	0.000175555	0.000180555	0.000185555	0.000190555	0.000195555	0.000200555	0.000205555	0.000210555	0.000215555	0.000220555	0.000225555	0.000230555	0.000235555	0.000240555
Figure2D L3 connection 0 membrane voltage (V)	5.44E-07	8.88E-06	1.62E-05	1.59E-06	4.71E-06	7.84E-06	1.10E-05	7.84E-06	1.30E-05	1.59E-06	4.71E-06	2.63E-06	1.30E-05	2.63E-06	-1.54E-06	-4.97E-07	5.45E-07	8.88E-06	1.51E-05	6.79E-06	7.84E-06	7.84E-06	-4.96E-07	1.59E-06	-4.66E-06	6.79E-06	5.44E-07	-4.66E-06	3.67E-06	-5.71E-06	-5.71E-06	5.75E-06	7.84E-06	4.71E-06	1.59E-06	2.63E-06	1.59E-06	9.92E-06	1.20E-05	4.71E-06	-1.54E-06	1.10E-05	4.71E-06	-4.97E-07	1.51E-05	7.84E-06	2.45E-05	1.10E-05	2.03E-05
Figure2D L3 connection 1 time (s)	-1.11E-06	3.89E-06	8.89E-06	1.39E-05	1.89E-05	2.39E-05	2.89E-05	3.39E-05	3.89E-05	4.39E-05	4.89E-05	5.39E-05	5.89E-05	6.39E-05	6.89E-05	7.39E-05	7.89E-05	8.39E-05	8.89E-05	9.39E-05	9.89E-05	0.000103889	0.000108889	0.000113889	0.000118889	0.000123889	0.000128889	0.000133889	0.000138889	0.000143889	0.000148889	0.000153889	0.000158889	0.000163889	0.000168889	0.000173889	0.000178889	0.000183889	0.000188889	0.000193889	0.000198889	0.000203889	0.000208889	0.000213889	0.000218889	0.000223889	0.000228889	0.000233889	0.000238889
Figure2D L3 connection 1 membrane voltage (V)	-2.11E-05	-2.11E-05	-7.05E-06	-2.58E-05	-2.42E-05	-3.92E-06	-1.17E-05	-1.33E-05	-1.33E-05	-1.02E-05	-5.49E-06	-1.80E-05	-1.49E-05	-1.02E-05	-1.17E-05	-7.05E-06	-3.92E-06	-7.05E-06	-3.52E-05	-2.58E-05	-3.92E-06	-1.49E-05	-1.02E-05	-2.11E-05	-1.64E-05	-1.33E-05	-1.33E-05	-1.49E-05	-1.80E-05	-2.74E-05	-1.49E-05	-1.80E-05	-1.02E-05	-7.05E-06	-1.49E-05	-1.02E-05	-2.58E-05	-1.80E-05	-8.61E-06	-8.00E-07	-7.99E-07	-1.64E-05	-3.05E-05	-8.61E-06	-8.61E-06	-2.27E-05	-1.95E-05	-3.92E-06	5.45E-06
Figure2D L3 connection 2 time (s)	5.40E-06	2.54E-05	4.54E-05	6.54E-05	8.54E-05	0.000105402	0.000125402	0.000145402	0.000165402	0.000185402	0.000205402	0.000225402	0.000245402	0.000265402	0.000285402	0.000305402	0.000325402	0.000345402	0.000365402	0.000385402	0.000405402	0.000425402	0.000445402	0.000465402	0.000485402	0.000505402	0.000525402	0.000545402	0.000565402	0.000585402	0.000605402	0.000625402	0.000645402	0.000665402	0.000685402	0.000705402	0.000725402	0.000745402	0.000765402	0.000785402	0.000805402	0.000825402	0.000845402	0.000865402	0.000885402	0.000905402	0.000925402	0.000945402	0.000965402
Figure2D L3 connection 2 membrane voltage (V)	6.21E-06	1.01E-05	-1.60E-06	-5.50E-06	-2.11E-05	2.31E-06	-9.41E-06	-9.41E-06	-9.41E-06	1.01E-05	-1.72E-05	2.18E-05	1.40E-05	-1.60E-06	6.21E-06	1.40E-05	2.31E-06	1.01E-05	6.22E-06	2.57E-05	6.22E-06	2.31E-06	1.01E-05	2.31E-06	-5.50E-06	6.21E-06	1.40E-05	-5.50E-06	2.57E-05	2.31E-06	2.18E-05	-9.41E-06	-5.50E-06	1.40E-05	-9.41E-06	-5.51E-06	-9.41E-06	-5.51E-06	6.21E-06	-1.60E-06	-5.50E-06	2.18E-05	-9.41E-06	1.79E-05	1.01E-05	1.40E-05	1.79E-05	2.18E-05	2.31E-06
Figure2D L3 connection 3 time (s)	-9.20E-06	1.08E-05	3.08E-05	5.08E-05	7.08E-05	9.08E-05	0.000110803	0.000130803	0.000150803	0.000170803	0.000190803	0.000210803	0.000230803	0.000250803	0.000270803	0.000290803	0.000310803	0.000330803	0.000350803	0.000370803	0.000390803	0.000410803	0.000430803	0.000450803	0.000470803	0.000490803	0.000510803	0.000530803	0.000550803	0.000570803	0.000590803	0.000610803	0.000630803	0.000650803	0.000670803	0.000690803	0.000710803	0.000730803	0.000750803	0.000770803	0.000790803	0.000810803	0.000830803	0.000850803	0.000870803	0.000890803	0.000910803	0.000930803	0.000950803
Figure2D L3 connection 3 membrane voltage (V)	-3.16E-05	-3.16E-05	-2.12E-05	-3.53E-07	-2.12E-05	-2.12E-05	-1.08E-05	-2.12E-05	-3.16E-05	-2.64E-05	-3.16E-05	-5.56E-06	-1.08E-05	-5.56E-06	-2.64E-05	1.53E-05	-1.08E-05	-3.16E-05	-1.08E-05	-3.54E-07	-1.60E-05	-1.60E-05	1.53E-05	4.85E-06	-1.08E-05	2.05E-05	4.85E-06	4.85E-06	-3.56E-07	1.01E-05	1.53E-05	-5.56E-06	1.53E-05	-5.56E-06	1.53E-05	3.61E-05	1.01E-05	3.61E-05	2.57E-05	-3.56E-07	1.53E-05	-5.56E-06	-1.60E-05	1.53E-05	-1.08E-05	-2.64E-05	-1.08E-05	-3.16E-05	-2.64E-05
Figure2D L3 connection 4 time (s)	-9.64E-06	1.04E-05	3.04E-05	5.04E-05	7.04E-05	9.04E-05	0.000110357	0.000130357	0.000150357	0.000170357	0.000190357	0.000210357	0.000230357	0.000250357	0.000270357	0.000290357	0.000310357	0.000330357	0.000350357	0.000370357	0.000390357	0.000410357	0.000430357	0.000450357	0.000470357	0.000490357	0.000510357	0.000530357	0.000550357	0.000570357	0.000590357	0.000610357	0.000630357	0.000650357	0.000670357	0.000690357	0.000710357	0.000730357	0.000750357	0.000770357	0.000790357	0.000810357	0.000830357	0.000850357	0.000870357	0.000890357	0.000910357	0.000930357	0.000950357
Figure2D L3 connection 4 membrane voltage (V)	-1.29E-05	-3.79E-05	-4.24E-07	-2.54E-05	-4.25E-07	-1.29E-05	-1.29E-05	-3.79E-05	-4.24E-07	-1.92E-05	-1.92E-05	-1.29E-05	-4.42E-05	-1.92E-05	-6.68E-06	-1.92E-05	-4.24E-07	-1.92E-05	-2.54E-05	-3.79E-05	-2.54E-05	-1.92E-05	-1.29E-05	-4.42E-05	-1.92E-05	-1.92E-05	-1.29E-05	-3.79E-05	-2.54E-05	-1.92E-05	-4.42E-05	-5.67E-05	-4.25E-07	-4.42E-05	-1.92E-05	-6.68E-06	2.46E-05	1.21E-05	-1.29E-05	-6.67E-06	-6.67E-06	-6.67E-06	-3.79E-05	-2.54E-05	-1.29E-05	-4.24E-07	-1.29E-05	1.21E-05	-4.25E-07
Figure2D L3 connection 5 time (s)	8.58E-06	2.86E-05	4.86E-05	6.86E-05	8.86E-05	0.000108581	0.000128581	0.000148581	0.000168581	0.000188581	0.000208581	0.000228581	0.000248581	0.000268581	0.000288581	0.000308581	0.000328581	0.000348581	0.000368581	0.000388581	0.000408581	0.000428581	0.000448581	0.000468581	0.000488581	0.000508581	0.000528581	0.000548581	0.000568581	0.000588581	0.000608581	0.000628581	0.000648581	0.000668581	0.000688581	0.000708581	0.000728581	0.000748581	0.000768581	0.000788581	0.000808581	0.000828581	0.000848581	0.000868581	0.000888581	0.000908581	0.000928581	0.000948581	0.000968581
Figure2D L3 connection 5 membrane voltage (V)	-3.00E-06	-1.58E-05	-1.58E-05	-1.58E-05	-1.72E-05	-7.26E-06	-1.58E-05	-1.72E-05	-1.01E-05	-1.29E-05	-2.00E-05	-1.29E-05	-2.29E-05	-4.42E-06	-1.58E-06	-2.00E-05	-7.26E-06	-3.00E-06	-5.84E-06	-8.68E-06	-1.01E-05	-5.84E-06	-1.58E-05	-1.58E-06	-2.57E-05	-1.62E-07	-1.29E-05	-2.29E-05	-3.00E-05	-4.42E-06	-1.15E-05	-1.58E-06	-4.42E-06	-5.84E-06	-1.72E-05	-5.84E-06	-1.15E-05	-1.01E-05	-1.62E-07	-7.26E-06	-1.72E-05	-7.26E-06	-2.00E-05	-8.68E-06	-1.01E-05	-1.86E-05	-7.26E-06	-1.01E-05	-5.84E-06
Figure2D L3 connection 6 time (s)	-7.78E-06	1.22E-05	3.22E-05	5.22E-05	7.22E-05	9.22E-05	0.000112224	0.000132224	0.000152224	0.000172224	0.000192224	0.000212224	0.000232224	0.000252224	0.000272224	0.000292224	0.000312224	0.000332224	0.000352224	0.000372224	0.000392224	0.000412224	0.000432224	0.000452224	0.000472224	0.000492224	0.000512224	0.000532224	0.000552224	0.000572224	0.000592224	0.000612224	0.000632224	0.000652224	0.000672224	0.000692224	0.000712224	0.000732224	0.000752224	0.000772224	0.000792224	0.000812224	0.000832224	0.000852224	0.000872224	0.000892224	0.000912224	0.000932224	0.000952224
Figure2D L3 connection 6 membrane voltage (V)	-5.32E-05	-6.42E-05	-5.41E-05	-5.87E-05	-6.42E-05	-6.51E-05	-5.50E-05	-5.87E-05	-5.32E-05	-5.22E-05	-5.41E-05	-4.67E-05	-5.59E-05	-5.50E-05	-5.59E-05	-5.41E-05	-5.96E-05	-5.50E-05	-5.50E-05	-6.79E-05	-5.04E-05	-5.87E-05	-4.21E-05	-4.31E-05	-4.21E-05	-4.40E-05	-4.67E-05	-4.40E-05	-4.03E-05	-3.11E-05	-3.11E-05	-4.40E-05	-4.76E-05	-4.40E-05	-3.66E-05	-4.03E-05	-3.57E-05	-3.75E-05	-4.31E-05	-3.02E-05	-3.29E-05	-4.49E-05	-4.31E-05	-4.76E-05	-4.03E-05	-4.67E-05	-4.40E-05	-4.49E-05	-4.31E-05
Figure2D L3 connection 7 time (s)	5.24E-07	1.05E-05	2.05E-05	3.05E-05	4.05E-05	5.05E-05	6.05E-05	7.05E-05	8.05E-05	9.05E-05	0.000100524	0.000110524	0.000120524	0.000130524	0.000140524	0.000150524	0.000160524	0.000170524	0.000180524	0.000190524	0.000200524	0.000210524	0.000220524	0.000230524	0.000240524	0.000250524	0.000260524	0.000270524	0.000280524	0.000290524	0.000300524	0.000310524	0.000320524	0.000330524	0.000340524	0.000350524	0.000360524	0.000370524	0.000380524	0.000390524	0.000400524	0.000410524	0.000420524	0.000430524	0.000440524	0.000450524	0.000460524	0.000470524	0.000480524
Figure2D L3 connection 7 membrane voltage (V)	-1.28E-06	1.07E-05	-6.09E-06	3.53E-06	-4.89E-06	-9.69E-06	-1.28E-06	-3.68E-06	3.53E-06	-2.48E-06	-4.89E-06	-7.76E-08	-1.81E-05	-7.78E-08	-8.49E-06	-7.76E-08	-8.49E-06	3.53E-06	3.53E-06	1.55E-05	3.53E-06	1.19E-05	4.73E-06	8.34E-06	3.53E-06	1.19E-05	-7.84E-08	-7.78E-08	1.31E-05	5.93E-06	1.80E-05	4.73E-06	1.12E-06	1.67E-05	8.33E-06	1.67E-05	1.43E-05	1.19E-05	2.33E-06	1.31E-05	5.93E-06	1.43E-05	2.04E-05	7.13E-06	-7.78E-08	1.12E-06	4.73E-06	9.54E-06	5.93E-06
Figure2D L3 connection 8 time (s)	-9.45E-07	1.91E-05	3.91E-05	5.91E-05	7.91E-05	9.91E-05	0.000119055	0.000139055	0.000159055	0.000179055	0.000199055	0.000219055	0.000239055	0.000259055	0.000279055	0.000299055	0.000319055	0.000339055	0.000359055	0.000379055	0.000399055	0.000419055	0.000439055	0.000459055	0.000479055	0.000499055	0.000519055	0.000539055	0.000559055	0.000579055	0.000599055	0.000619055	0.000639055	0.000659055	0.000679055	0.000699055	0.000719055	0.000739055	0.000759055	0.000779055	0.000799055	0.000819055	0.000839055	0.000859055	0.000879055	0.000899055	0.000919055	0.000939055	0.000959055
Figure2D L3 connection 8 membrane voltage (V)	-8.06E-05	-8.27E-05	-8.06E-05	-8.69E-05	-8.69E-05	-8.48E-05	-7.86E-05	-7.86E-05	-7.23E-05	-6.81E-05	-6.40E-05	-6.19E-05	-7.65E-05	-6.40E-05	-7.23E-05	-6.19E-05	-7.86E-05	-5.77E-05	-6.81E-05	-7.44E-05	-7.02E-05	-5.98E-05	-8.06E-05	-7.44E-05	-6.61E-05	-4.11E-05	-8.27E-05	-5.98E-05	-7.44E-05	-6.61E-05	-7.86E-05	-7.65E-05	-5.98E-05	-6.81E-05	-5.77E-05	-7.86E-05	-7.44E-05	-7.86E-05	-7.65E-05	-7.23E-05	-8.90E-05	-7.65E-05	-6.81E-05	-7.65E-05	-7.02E-05	-8.27E-05	-7.23E-05	-8.06E-05	-8.06E-05
Figure2D L3 connection 9 time (s)	-8.44E-06	1.16E-05	3.16E-05	5.16E-05	7.16E-05	9.16E-05	0.000111558	0.000131558	0.000151558	0.000171558	0.000191558	0.000211558	0.000231558	0.000251558	0.000271558	0.000291558	0.000311558	0.000331558	0.000351558	0.000371558	0.000391558	0.000411558	0.000431558	0.000451558	0.000471558	0.000491558	0.000511558	0.000531558	0.000551558	0.000571558	0.000591558	0.000611558	0.000631558	0.000651558	0.000671558	0.000691558	0.000711558	0.000731558	0.000751558	0.000771558	0.000791558	0.000811558	0.000831558	0.000851558	0.000871558	0.000891558	0.000911558	0.000931558	0.000951558
Figure2D L3 connection 9 membrane voltage (V)	5.43E-06	1.36E-06	1.09E-05	5.44E-06	1.36E-05	1.09E-05	1.63E-05	1.63E-05	2.72E-06	2.45E-05	2.45E-05	6.79E-06	-2.93E-10	8.15E-06	1.22E-05	1.36E-06	8.15E-06	1.22E-05	1.36E-06	1.49E-05	2.31E-05	1.22E-05	1.63E-05	1.63E-05	1.36E-06	6.79E-06	8.15E-06	9.51E-06	6.79E-06	2.31E-05	2.72E-06	1.90E-05	1.36E-05	2.31E-05	1.09E-05	6.79E-06	1.49E-05	2.31E-05	1.77E-05	1.36E-05	1.63E-05	2.04E-05	1.36E-06	2.04E-05	2.72E-05	1.49E-05	1.22E-05	1.22E-05	-2.72E-06
Figure2D L3 connection 10 time (s)	1.95E-06	2.20E-05	4.20E-05	6.20E-05	8.20E-05	0.000101953	0.000121953	0.000141953	0.000161953	0.000181953	0.000201953	0.000221953	0.000241953	0.000261953	0.000281953	0.000301953	0.000321953	0.000341953	0.000361953	0.000381953	0.000401953	0.000421953	0.000441953	0.000461953	0.000481953	0.000501953	0.000521953	0.000541953	0.000561953	0.000581953	0.000601953	0.000621953	0.000641953	0.000661953	0.000681953	0.000701953	0.000721953	0.000741953	0.000761953	0.000781953	0.000801953	0.000821953	0.000841953	0.000861953	0.000881953	0.000901953	0.000921953	0.000941953	0.000961953
Figure2D L3 connection 10 membrane voltage (V)	1.28E-06	-1.75E-05	2.00E-05	2.63E-05	1.28E-06	7.53E-06	-4.97E-06	-1.12E-05	-4.97E-06	-1.12E-05	-4.97E-06	1.28E-06	1.38E-05	3.88E-05	1.28E-06	-2.37E-05	-4.97E-06	1.28E-06	1.38E-05	5.13E-05	2.00E-05	2.00E-05	-4.97E-06	2.00E-05	1.28E-06	1.28E-06	7.53E-06	-3.00E-05	-4.97E-06	-4.97E-06	1.28E-06	1.38E-05	3.25E-05	1.28E-06	-4.97E-06	-1.12E-05	2.00E-05	1.28E-06	2.63E-05	7.53E-06	1.28E-06	-4.97E-06	1.38E-05	3.25E-05	2.00E-05	-4.97E-06	3.25E-05	7.53E-06	3.88E-05
Figure2D L3 connection 11 time (s)	8.92E-11	1.00E-05	2.00E-05	3.00E-05	4.00E-05	5.00E-05	6.00E-05	7.00E-05	8.00E-05	9.00E-05	0.0001	0.00011	0.00012	0.00013	0.00014	0.00015	0.00016	0.00017	0.00018	0.00019	0.0002	0.00021	0.00022	0.00023	0.00024	0.00025	0.00026	0.00027	0.00028	0.00029	0.0003	0.00031	0.00032	0.00033	0.00034	0.00035	0.00036	0.00037	0.00038	0.00039	0.0004	0.00041	0.00042	0.00043	0.00044	0.00045	0.00046	0.00047	0.00048
Figure2D L3 connection 11 membrane voltage (V)	9.52E-06	1.13E-05	1.47E-05	9.52E-06	1.47E-05	-8.96E-07	7.79E-06	1.99E-05	2.34E-05	6.05E-06	7.79E-06	4.31E-06	2.17E-05	1.30E-05	2.51E-05	1.13E-05	9.52E-06	6.05E-06	2.17E-05	1.47E-05	1.13E-05	1.30E-05	-2.00E-05	-8.95E-07	1.65E-05	6.05E-06	2.58E-06	1.47E-05	1.13E-05	2.34E-05	1.47E-05	2.58E-06	4.31E-06	7.79E-06	-8.96E-07	1.47E-05	9.52E-06	8.41E-07	-8.95E-07	1.65E-05	2.58E-06	-2.63E-06	8.41E-07	8.40E-07	-9.58E-06	-4.37E-06	-8.96E-07	8.41E-07	7.78E-06
Figure2D L3 connection 12 time (s)	1.55E-06	2.15E-05	4.15E-05	6.15E-05	8.15E-05	0.000101547	0.000121547	0.000141547	0.000161547	0.000181547	0.000201547	0.000221547	0.000241547	0.000261547	0.000281547	0.000301547	0.000321547	0.000341547	0.000361547	0.000381547	0.000401547	0.000421547	0.000441547	0.000461547	0.000481547	0.000501547	0.000521547	0.000541547	0.000561547	0.000581547	0.000601547	0.000621547	0.000641547	0.000661547	0.000681547	0.000701547	0.000721547	0.000741547	0.000761547	0.000781547	0.000801547	0.000821547	0.000841547	0.000861547	0.000881547	0.000901547	0.000921547	0.000941547	0.000961547
Figure2D L3 connection 12 membrane voltage (V)	2.74E-07	-1.90E-05	-6.94E-06	2.75E-07	2.73E-07	-2.13E-06	-1.17E-05	-1.17E-05	-1.17E-05	2.74E-07	-2.38E-05	-3.58E-05	-1.90E-05	-1.41E-05	-4.53E-06	1.23E-05	-1.17E-05	2.68E-06	-1.41E-05	-4.53E-06	2.74E-07	-2.13E-06	2.19E-05	1.23E-05	9.89E-06	-4.53E-06	-1.41E-05	2.68E-06	-6.94E-06	-1.66E-05	7.49E-06	7.49E-06	1.23E-05	2.68E-06	5.08E-06	-6.94E-06	2.68E-06	7.48E-06	-9.34E-06	-9.34E-06	-1.41E-05	-2.13E-06	9.89E-06	2.68E-06	5.08E-06	7.49E-06	2.43E-05	1.71E-05	1.47E-05
Figure2D L3 connection 13 time (s)	-6.37E-06	1.36E-05	3.36E-05	5.36E-05	7.36E-05	9.36E-05	0.000113629	0.000133629	0.000153629	0.000173629	0.000193629	0.000213629	0.000233629	0.000253629	0.000273629	0.000293629	0.000313629	0.000333629	0.000353629	0.000373629	0.000393629	0.000413629	0.000433629	0.000453629	0.000473629	0.000493629	0.000513629	0.000533629	0.000553629	0.000573629	0.000593629	0.000613629	0.000633629	0.000653629	0.000673629	0.000693629	0.000713629	0.000733629	0.000753629	0.000773629	0.000793629	0.000813629	0.000833629	0.000853629	0.000873629	0.000893629	0.000913629	0.000933629	0.000953629
Figure2D L3 connection 13 membrane voltage (V)	-1.43E-05	-6.45E-06	-2.73E-05	-1.43E-05	-1.95E-05	-2.73E-05	-1.43E-05	-1.43E-05	-1.17E-05	-2.73E-05	-1.95E-05	-1.17E-05	-1.43E-05	-2.73E-05	-3.85E-06	1.36E-06	-1.24E-06	-1.17E-05	-3.85E-06	-1.43E-05	-3.85E-06	-1.69E-05	-1.24E-06	3.97E-06	-1.17E-05	-3.77E-05	-1.24E-06	-1.43E-05	-1.95E-05	-1.95E-05	-6.45E-06	-1.43E-05	-2.73E-05	-9.05E-06	1.36E-06	-1.17E-05	-2.47E-05	-1.69E-05	-1.24E-06	-3.85E-06	-9.06E-06	-6.45E-06	-3.85E-06	6.57E-06	6.57E-06	-1.17E-05	-1.43E-05	-1.24E-06	-1.43E-05
Figure2D L3 connection 14 time (s)	6.60E-06	2.66E-05	4.66E-05	6.66E-05	8.66E-05	0.000106601	0.000126601	0.000146601	0.000166601	0.000186601	0.000206601	0.000226601	0.000246601	0.000266601	0.000286601	0.000306601	0.000326601	0.000346601	0.000366601	0.000386601	0.000406601	0.000426601	0.000446601	0.000466601	0.000486601	0.000506601	0.000526601	0.000546601	0.000566601	0.000586601	0.000606601	0.000626601	0.000646601	0.000666601	0.000686601	0.000706601	0.000726601	0.000746601	0.000766601	0.000786601	0.000806601	0.000826601	0.000846601	0.000866601	0.000886601	0.000906601	0.000926601	0.000946601	0.000966601
Figure2D L3 connection 14 membrane voltage (V)	4.69E-06	2.34E-05	7.81E-06	-4.69E-06	7.81E-06	4.69E-06	2.66E-05	4.69E-06	2.34E-05	2.97E-05	1.72E-05	3.28E-05	2.34E-05	2.03E-05	1.41E-05	2.66E-05	2.66E-05	2.97E-05	1.09E-05	3.91E-05	1.72E-05	7.81E-06	7.81E-06	2.03E-05	1.56E-06	3.28E-05	2.66E-05	1.72E-05	1.56E-06	-7.81E-06	7.81E-06	7.81E-06	7.81E-06	7.81E-06	4.69E-06	7.81E-06	-7.81E-06	-7.81E-06	-7.81E-06	1.41E-05	2.03E-05	3.59E-05	3.28E-05	7.81E-06	1.56E-06	1.56E-06	7.81E-06	1.72E-05	3.59E-05
Figure2D L3 connection 15 time (s)	-4.79E-06	1.52E-05	3.52E-05	5.52E-05	7.52E-05	9.52E-05	0.000115209	0.000135209	0.000155209	0.000175209	0.000195209	0.000215209	0.000235209	0.000255209	0.000275209	0.000295209	0.000315209	0.000335209	0.000355209	0.000375209	0.000395209	0.000415209	0.000435209	0.000455209	0.000475209	0.000495209	0.000515209	0.000535209	0.000555209	0.000575209	0.000595209	0.000615209	0.000635209	0.000655209	0.000675209	0.000695209	0.000715209	0.000735209	0.000755209	0.000775209	0.000795209	0.000815209	0.000835209	0.000855209	0.000875209	0.000895209	0.000915209	0.000935209	0.000955209
Figure2D L3 connection 15 membrane voltage (V)	-1.63E-05	-1.63E-05	-2.68E-05	7.97E-06	4.50E-06	4.50E-06	-2.45E-06	-9.39E-06	4.50E-06	1.14E-05	1.49E-05	7.97E-06	7.97E-06	-9.39E-06	-9.39E-06	4.50E-06	-1.98E-05	1.02E-06	-5.92E-06	-5.92E-06	-5.92E-06	-9.39E-06	-1.29E-05	1.84E-05	1.84E-05	2.19E-05	1.84E-05	7.97E-06	2.53E-05	7.97E-06	2.53E-05	4.50E-06	-5.92E-06	-1.98E-05	-5.92E-06	7.97E-06	2.19E-05	4.50E-06	-1.29E-05	-2.45E-06	-1.63E-05	-9.39E-06	7.97E-06	-5.92E-06	2.53E-05	7.97E-06	-9.39E-06	1.14E-05	1.49E-05
Figure2D L3 connection 16 time (s)	9.95E-06	2.99E-05	4.99E-05	6.99E-05	8.99E-05	0.000109948	0.000129948	0.000149948	0.000169948	0.000189948	0.000209948	0.000229948	0.000249948	0.000269948	0.000289948	0.000309948	0.000329948	0.000349948	0.000369948	0.000389948	0.000409948	0.000429948	0.000449948	0.000469948	0.000489948	0.000509948	0.000529948	0.000549948	0.000569948	0.000589948	0.000609948	0.000629948	0.000649948	0.000669948	0.000689948	0.000709948	0.000729948	0.000749948	0.000769948	0.000789948	0.000809948	0.000829948	0.000849948	0.000869948	0.000889948	0.000909948	0.000929948	0.000949948	0.000969948
Figure2D L3 connection 16 membrane voltage (V)	1.93E-05	1.24E-05	1.93E-05	1.59E-05	2.63E-05	3.67E-05	1.93E-05	1.24E-05	2.63E-05	1.24E-05	8.92E-06	2.98E-05	2.28E-05	2.28E-05	4.02E-05	1.59E-05	-1.50E-06	5.44E-06	1.93E-05	1.97E-06	1.24E-05	1.93E-05	1.97E-06	1.97E-06	-1.50E-06	1.59E-05	5.45E-06	-1.19E-05	-8.44E-06	-8.44E-06	1.24E-05	2.28E-05	-8.44E-06	8.92E-06	1.24E-05	5.45E-06	1.24E-05	1.97E-06	8.92E-06	2.98E-05	2.28E-05	2.28E-05	-1.50E-06	1.59E-05	2.28E-05	8.92E-06	8.92E-06	5.45E-06	1.93E-05
Figure2D L3 connection 17 time (s)	-3.99E-06	1.60E-05	3.60E-05	5.60E-05	7.60E-05	9.60E-05	0.000116005	0.000136005	0.000156005	0.000176005	0.000196005	0.000216005	0.000236005	0.000256005	0.000276005	0.000296005	0.000316005	0.000336005	0.000356005	0.000376005	0.000396005	0.000416005	0.000436005	0.000456005	0.000476005	0.000496005	0.000516005	0.000536005	0.000556005	0.000576005	0.000596005	0.000616005	0.000636005	0.000656005	0.000676005	0.000696005	0.000716005	0.000736005	0.000756005	0.000776005	0.000796005	0.000816005	0.000836005	0.000856005	0.000876005	0.000896005	0.000916005	0.000936005	0.000956005
Figure2D L3 connection 17 membrane voltage (V)	-9.10E-06	-3.15E-06	1.32E-06	1.32E-06	-1.66E-06	-1.66E-06	1.32E-06	-6.12E-06	5.78E-06	-1.06E-05	4.29E-06	-1.69E-07	-1.66E-06	-1.95E-05	-1.36E-05	-1.95E-05	-2.25E-05	-1.65E-05	-1.21E-05	-1.95E-05	-3.29E-05	-9.10E-06	-7.61E-06	-2.40E-05	-2.40E-05	-1.95E-05	-1.51E-05	-3.14E-05	-3.59E-05	-2.40E-05	-3.29E-05	-2.70E-05	-3.14E-05	-2.55E-05	-2.99E-05	-1.65E-05	-4.03E-05	-4.18E-05	-3.14E-05	-3.74E-05	-2.99E-05	-3.44E-05	-2.99E-05	-4.48E-05	-2.25E-05	-2.84E-05	-3.89E-05	-3.44E-05	-1.95E-05
Figure2D L3 connection 18 time (s)	-1.71E-07	1.98E-05	3.98E-05	5.98E-05	7.98E-05	9.98E-05	0.000119829	0.000139829	0.000159829	0.000179829	0.000199829	0.000219829	0.000239829	0.000259829	0.000279829	0.000299829	0.000319829	0.000339829	0.000359829	0.000379829	0.000399829	0.000419829	0.000439829	0.000459829	0.000479829	0.000499829	0.000519829	0.000539829	0.000559829	0.000579829	0.000599829	0.000619829	0.000639829	0.000659829	0.000679829	0.000699829	0.000719829	0.000739829	0.000759829	0.000779829	0.000799829	0.000819829	0.000839829	0.000859829	0.000879829	0.000899829	0.000919829	0.000939829	0.000959829
Figure2D L3 connection 18 membrane voltage (V)	-4.85E-06	-1.53E-05	-4.85E-06	3.58E-07	3.16E-05	-1.01E-05	-4.85E-06	3.56E-07	-1.01E-05	5.56E-06	5.56E-06	-4.85E-06	3.56E-07	-1.53E-05	3.56E-07	-3.61E-05	-2.05E-05	-2.57E-05	-2.05E-05	-4.13E-05	-1.53E-05	-1.01E-05	-4.85E-06	3.56E-07	-1.01E-05	-3.09E-05	-3.61E-05	-5.17E-05	-2.05E-05	-2.05E-05	1.60E-05	5.57E-06	-4.85E-06	-3.61E-05	3.56E-07	-2.57E-05	3.56E-07	-3.09E-05	-2.05E-05	-2.05E-05	-1.01E-05	5.57E-06	-4.85E-06	3.56E-07	5.57E-06	-1.53E-05	-1.53E-05	5.56E-06	-1.53E-05
Figure2D L3 connection 19 time (s)	-2.98E-06	1.70E-05	3.70E-05	5.70E-05	7.70E-05	9.70E-05	0.000117022	0.000137022	0.000157022	0.000177022	0.000197022	0.000217022	0.000237022	0.000257022	0.000277022	0.000297022	0.000317022	0.000337022	0.000357022	0.000377022	0.000397022	0.000417022	0.000437022	0.000457022	0.000477022	0.000497022	0.000517022	0.000537022	0.000557022	0.000577022	0.000597022	0.000617022	0.000637022	0.000657022	0.000677022	0.000697022	0.000717022	0.000737022	0.000757022	0.000777022	0.000797022	0.000817022	0.000837022	0.000857022	0.000877022	0.000897022	0.000917022	0.000937022	0.000957022
Figure2D L3 connection 19 membrane voltage (V)	-9.01E-08	4.77E-06	4.70E-07	1.12E-05	8.12E-06	-6.40E-06	2.15E-05	5.85E-07	-4.20E-07	1.45E-05	5.91E-06	1.46E-05	3.56E-06	4.63E-07	1.25E-05	2.08E-05	1.12E-05	1.52E-05	1.50E-05	6.69E-07	1.16E-05	2.26E-05	5.07E-06	2.28E-05	1.10E-05	-5.57E-07	1.48E-06	6.84E-06	-3.24E-06	-1.04E-05	-7.17E-07	-6.12E-06	1.29E-05	6.08E-06	7.16E-06	-3.35E-06	-2.43E-06	1.53E-05	-3.47E-06	-4.38E-06	-4.23E-06	2.60E-05	5.00E-06	1.59E-05	1.58E-05	8.59E-06	1.37E-05	2.59E-05	7.32E-06
Figure2D L3 connection 20 time (s)	-6.92E-13	2.00E-05	4.00E-05	6.00E-05	8.00E-05	1.00E-04	0.00012	0.00014	0.00016	0.00018	0.0002	0.00022	0.00024	0.00026	0.00028	0.0003	0.00032	0.00034	0.00036	0.00038	0.0004	0.00042	0.00044	0.00046	0.00048	0.0005	0.00052	0.00054	0.00056	0.00058	0.0006	0.00062	0.00064	0.00066	0.00068	0.0007	0.00072	0.00074	0.00076	0.00078	0.0008	0.00082	0.00084	0.00086	0.00088	0.0009	0.00092	0.00094	0.00096
Figure2D L3 connection 20 membrane voltage (V)	-0.0001553	-0.000154537	-0.000137255	-0.000156751	-0.000146624	-0.000134979	-0.000154106	-0.000147985	-0.000145362	-0.000141327	-0.000142392	-0.000138208	-0.000133221	-0.000149194	-0.000135928	-0.000144959	-0.000138925	-0.000138486	-0.000141738	-0.000152433	-0.000149021	-0.000154855	-0.000125683	-0.000135392	-0.000131326	-0.000127192	-0.000153424	-0.000142988	-0.000137854	-0.0001398	-0.000148961	-0.000139297	-0.000135986	-0.000127259	-0.000127746	-0.000120729	-0.000120252	-0.000136175	-0.00012357	-0.000150175	-0.000131842	-0.000149849	-0.000125899	-0.000132931	-0.000125403	-0.000118838	-0.000131214	-0.000134149	-0.000138724
Figure2D L3 connection 21 time (s)	-2.92E-06	1.71E-05	3.71E-05	5.71E-05	7.71E-05	9.71E-05	0.00011708	0.00013708	0.00015708	0.00017708	0.00019708	0.00021708	0.00023708	0.00025708	0.00027708	0.00029708	0.00031708	0.00033708	0.00035708	0.00037708	0.00039708	0.00041708	0.00043708	0.00045708	0.00047708	0.00049708	0.00051708	0.00053708	0.00055708	0.00057708	0.00059708	0.00061708	0.00063708	0.00065708	0.00067708	0.00069708	0.00071708	0.00073708	0.00075708	0.00077708	0.00079708	0.00081708	0.00083708	0.00085708	0.00087708	0.00089708	0.00091708	0.00093708	0.00095708
Figure2D L3 connection 21 membrane voltage (V)	1.36E-05	1.14E-06	1.05E-05	4.26E-06	-5.11E-06	-5.11E-06	-8.24E-06	-1.45E-05	-1.14E-05	1.05E-05	-5.11E-06	4.26E-06	-5.11E-06	-8.24E-06	-1.99E-06	-5.11E-06	4.26E-06	1.14E-06	-1.14E-05	4.26E-06	1.05E-05	-1.14E-05	-8.24E-06	-8.24E-06	4.26E-06	1.99E-05	1.05E-05	-1.99E-06	-1.14E-05	-1.76E-05	-1.76E-05	-2.07E-05	7.39E-06	1.14E-06	-1.14E-05	1.14E-06	-8.24E-06	7.39E-06	7.39E-06	-8.24E-06	-1.14E-05	-1.14E-05	-1.14E-05	-1.99E-06	-5.11E-06	-2.39E-05	-1.76E-05	-2.07E-05	-1.45E-05
Figure2D L3 connection 22 time (s)	9.00E-06	2.90E-05	4.90E-05	6.90E-05	8.90E-05	0.000109002	0.000129002	0.000149002	0.000169002	0.000189002	0.000209002	0.000229002	0.000249002	0.000269002	0.000289002	0.000309002	0.000329002	0.000349002	0.000369002	0.000389002	0.000409002	0.000429002	0.000449002	0.000469002	0.000489002	0.000509002	0.000529002	0.000549002	0.000569002	0.000589002	0.000609002	0.000629002	0.000649002	0.000669002	0.000689002	0.000709002	0.000729002	0.000749002	0.000769002	0.000789002	0.000809002	0.000829002	0.000849002	0.000869002	0.000889002	0.000909002	0.000929002	0.000949002	0.000969002
Figure2D L3 connection 22 membrane voltage (V)	3.85E-05	3.02E-05	3.23E-05	2.40E-05	1.35E-05	1.35E-05	1.15E-05	2.40E-05	1.77E-05	1.77E-05	1.98E-05	3.65E-05	2.19E-05	3.02E-05	2.40E-05	2.60E-05	2.19E-05	1.77E-05	3.65E-05	3.02E-05	2.40E-05	3.85E-05	1.77E-05	4.06E-05	1.77E-05	9.38E-06	1.77E-05	2.19E-05	3.65E-05	3.65E-05	2.60E-05	2.19E-05	1.15E-05	3.13E-06	1.56E-05	7.29E-06	1.15E-05	2.40E-05	1.15E-05	1.98E-05	2.19E-05	3.44E-05	1.15E-05	1.35E-05	1.98E-05	-3.12E-06	1.35E-05	-1.04E-06	9.38E-06
Figure2D L3 connection 23 time (s)	3.04E-06	1.30E-05	2.30E-05	3.30E-05	4.30E-05	5.30E-05	6.30E-05	7.30E-05	8.30E-05	9.30E-05	0.000103036	0.000113036	0.000123036	0.000133036	0.000143036	0.000153036	0.000163036	0.000173036	0.000183036	0.000193036	0.000203036	0.000213036	0.000223036	0.000233036	0.000243036	0.000253036	0.000263036	0.000273036	0.000283036	0.000293036	0.000303036	0.000313036	0.000323036	0.000333036	0.000343036	0.000353036	0.000363036	0.000373036	0.000383036	0.000393036	0.000403036	0.000413036	0.000423036	0.000433036	0.000443036	0.000453036	0.000463036	0.000473036	0.000483036
Figure2D L3 connection 23 membrane voltage (V)	-8.14E-05	-8.05E-05	-8.94E-05	-8.40E-05	-8.22E-05	-8.14E-05	-7.33E-05	-7.87E-05	-9.38E-05	-8.67E-05	-7.87E-05	-7.42E-05	-6.62E-05	-8.67E-05	-7.33E-05	-7.60E-05	-6.62E-05	-6.53E-05	-6.89E-05	-6.44E-05	-6.97E-05	-6.26E-05	-6.62E-05	-6.97E-05	-6.62E-05	-6.97E-05	-7.60E-05	-7.87E-05	-7.69E-05	-7.15E-05	-7.69E-05	-7.42E-05	-7.51E-05	-6.35E-05	-6.71E-05	-6.08E-05	-6.80E-05	-6.97E-05	-5.46E-05	-7.69E-05	-6.71E-05	-7.06E-05	-6.71E-05	-6.80E-05	-6.08E-05	-7.51E-05	-9.03E-05	-7.96E-05	-5.37E-05
Figure2D L3 connection 24 time (s)	-4.08E-07	9.59E-06	1.96E-05	2.96E-05	3.96E-05	4.96E-05	5.96E-05	6.96E-05	7.96E-05	8.96E-05	9.96E-05	0.000109592	0.000119592	0.000129592	0.000139592	0.000149592	0.000159592	0.000169592	0.000179592	0.000189592	0.000199592	0.000209592	0.000219592	0.000229592	0.000239592	0.000249592	0.000259592	0.000269592	0.000279592	0.000289592	0.000299592	0.000309592	0.000319592	0.000329592	0.000339592	0.000349592	0.000359592	0.000369592	0.000379592	0.000389592	0.000399592	0.000409592	0.000419592	0.000429592	0.000439592	0.000449592	0.000459592	0.000469592	0.000479592
Figure2D L3 connection 24 membrane voltage (V)	-1.73E-05	-3.92E-06	-6.16E-06	2.77E-06	5.40E-07	1.17E-05	-1.69E-06	5.00E-06	9.47E-06	-1.69E-06	-1.51E-05	-1.51E-05	1.39E-05	-1.29E-05	-1.73E-05	7.24E-06	5.39E-07	-1.29E-05	-8.39E-06	-2.62E-05	-3.92E-06	-2.18E-05	-2.18E-05	-3.92E-06	-3.92E-06	-1.95E-05	-3.92E-06	-1.06E-05	-3.92E-06	-6.16E-06	-3.92E-06	-6.16E-06	-1.06E-05	-6.16E-06	-3.92E-06	-6.16E-06	-8.39E-06	-2.18E-05	-3.07E-05	-1.95E-05	-1.29E-05	-1.29E-05	-1.06E-05	-3.92E-06	-1.73E-05	-6.16E-06	7.24E-06	-8.39E-06	-2.62E-05
Figure2D L3 connection 25 time (s)	-4.37E-06	1.56E-05	3.56E-05	5.56E-05	7.56E-05	9.56E-05	0.000115631	0.000135631	0.000155631	0.000175631	0.000195631	0.000215631	0.000235631	0.000255631	0.000275631	0.000295631	0.000315631	0.000335631	0.000355631	0.000375631	0.000395631	0.000415631	0.000435631	0.000455631	0.000475631	0.000495631	0.000515631	0.000535631	0.000555631	0.000575631	0.000595631	0.000615631	0.000635631	0.000655631	0.000675631	0.000695631	0.000715631	0.000735631	0.000755631	0.000775631	0.000795631	0.000815631	0.000835631	0.000855631	0.000875631	0.000895631	0.000915631	0.000935631	0.000955631
Figure2D L3 connection 25 membrane voltage (V)	6.04E-06	-1.78E-06	4.92E-06	-1.63E-05	-1.07E-05	-6.61E-07	1.05E-05	-5.12E-06	-6.24E-06	-6.60E-07	7.15E-06	-6.60E-07	1.57E-06	1.38E-05	-6.61E-07	1.27E-05	-4.01E-06	-9.59E-06	-8.47E-06	-1.18E-05	-1.18E-05	-7.36E-06	-6.24E-06	3.80E-06	-7.36E-06	-1.29E-05	-1.63E-05	-9.59E-06	-6.24E-06	-5.12E-06	-5.12E-06	4.55E-07	1.57E-06	-8.47E-06	-6.24E-06	-3.30E-05	-8.47E-06	-1.52E-05	1.16E-05	7.15E-06	6.04E-06	-5.12E-06	4.56E-07	-1.78E-06	-6.60E-07	-5.12E-06	1.57E-06	-1.85E-05	-2.19E-05
Figure2D L3 connection 26 time (s)	-2.63E-06	7.37E-06	1.74E-05	2.74E-05	3.74E-05	4.74E-05	5.74E-05	6.74E-05	7.74E-05	8.74E-05	9.74E-05	0.000107367	0.000117367	0.000127367	0.000137367	0.000147367	0.000157367	0.000167367	0.000177367	0.000187367	0.000197367	0.000207367	0.000217367	0.000227367	0.000237367	0.000247367	0.000257367	0.000267367	0.000277367	0.000287367	0.000297367	0.000307367	0.000317367	0.000327367	0.000337367	0.000347367	0.000357367	0.000367367	0.000377367	0.000387367	0.000397367	0.000407367	0.000417367	0.000427367	0.000437367	0.000447367	0.000457367	0.000467367	0.000477367
Figure2D L3 connection 26 membrane voltage (V)	-7.64E-06	-8.84E-06	-4.27E-07	1.98E-06	-6.44E-06	-7.64E-06	-4.03E-06	7.75E-07	-1.63E-06	-8.84E-06	-5.23E-06	-4.03E-06	-4.03E-06	-1.24E-05	-5.23E-06	-7.64E-06	1.98E-06	7.74E-07	3.18E-06	3.18E-06	3.18E-06	-6.44E-06	9.19E-06	-5.23E-06	-5.23E-06	1.52E-05	-1.63E-06	-4.27E-07	1.16E-05	1.98E-06	-1.63E-06	-8.84E-06	-4.26E-07	-7.64E-06	5.58E-06	-6.44E-06	1.40E-05	3.18E-06	-4.27E-07	7.99E-06	-5.23E-06	-1.12E-05	-1.63E-06	-1.00E-05	-4.27E-07	-8.84E-06	-1.73E-05	-1.24E-05	-6.44E-06
Figure2D L3 connection 27 time (s)	-2.84E-12	2.00E-05	4.00E-05	6.00E-05	8.00E-05	1.00E-04	0.00012	0.00014	0.00016	0.00018	0.0002	0.00022	0.00024	0.00026	0.00028	0.0003	0.00032	0.00034	0.00036	0.00038	0.0004	0.00042	0.00044	0.00046	0.00048	0.0005	0.00052	0.00054	0.00056	0.00058	0.0006	0.00062	0.00064	0.00066	0.00068	0.0007	0.00072	0.00074	0.00076	0.00078	0.0008	0.00082	0.00084	0.00086	0.00088	0.0009	0.00092	0.00094	0.00096
Figure2D L3 connection 27 membrane voltage (V)	-5.35E-06	1.13E-05	9.23E-06	2.98E-06	1.55E-05	5.07E-06	-1.18E-06	9.01E-07	9.00E-07	2.98E-06	9.23E-06	-1.18E-06	-1.37E-05	7.15E-06	5.07E-06	-3.27E-06	-3.27E-06	-7.43E-06	-1.18E-06	-1.18E-06	5.07E-06	-5.35E-06	9.00E-07	-5.35E-06	-2.41E-05	-9.52E-06	-1.79E-05	9.23E-06	5.07E-06	-1.16E-05	9.00E-07	-1.58E-05	7.15E-06	8.99E-07	9.23E-06	9.01E-07	8.99E-07	1.13E-05	-1.18E-06	1.13E-05	2.98E-06	-1.16E-05	7.15E-06	-1.18E-06	-3.27E-06	-1.18E-06	-3.27E-06	1.13E-05	1.55E-05
Figure2D L3 connection 28 time (s)	2.69E-10	1.00E-05	2.00E-05	3.00E-05	4.00E-05	5.00E-05	6.00E-05	7.00E-05	8.00E-05	9.00E-05	0.0001	0.00011	0.00012	0.00013	0.00014	0.00015	0.00016	0.00017	0.00018	0.00019	0.0002	0.00021	0.00022	0.00023	0.00024	0.00025	0.00026	0.00027	0.00028	0.00029	0.0003	0.00031	0.00032	0.00033	0.00034	0.00035	0.00036	0.00037	0.00038	0.00039	0.0004	0.00041	0.00042	0.00043	0.00044	0.00045	0.00046	0.00047	0.00048
Figure2D L3 connection 28 membrane voltage (V)	1.16E-05	1.73E-05	1.73E-05	3.15E-05	2.75E-07	1.73E-05	8.80E-06	2.75E-07	1.16E-05	1.16E-05	1.16E-05	1.73E-05	8.80E-06	1.16E-05	1.16E-05	1.73E-05	2.74E-07	5.96E-06	8.80E-06	3.11E-06	2.30E-05	2.58E-05	8.80E-06	-5.41E-06	1.45E-05	-5.41E-06	-1.11E-05	-8.25E-06	3.12E-06	5.96E-06	2.75E-07	3.12E-06	1.73E-05	1.16E-05	8.80E-06	5.96E-06	-2.57E-06	2.75E-07	1.16E-05	3.12E-06	2.74E-07	2.75E-07	-1.39E-05	5.96E-06	8.80E-06	-5.41E-06	-8.25E-06	8.80E-06	-8.25E-06
Figure2D L3 grand average time (s)	-6.92E-13	2.00E-05	4.00E-05	6.00E-05	8.00E-05	1.00E-04	0.00012	0.00014	0.00016	0.00018	0.0002	0.00022	0.00024	0.00026	0.00028	0.0003	0.00032	0.00034	0.00036	0.00038	0.0004	0.00042	0.00044	0.00046	0.00048	0.0005	0.00052	0.00054	0.00056	0.00058	0.0006	0.00062	0.00064	0.00066	0.00068	0.0007	0.00072	0.00074	0.00076	0.00078	0.0008	0.00082	0.00084	0.00086	0.00088	0.0009	0.00092	0.00094	0.00096
Figure2D L3 grand average membrane voltage (V)	-1.30E-05	-1.49E-05	-1.14E-05	-1.22E-05	-1.19E-05	-1.33E-05	-1.24E-05	-1.58E-05	-1.30E-05	-1.01E-05	-1.15E-05	-8.57E-06	-1.17E-05	-1.11E-05	-9.49E-06	-1.08E-05	-1.36E-05	-1.17E-05	-1.23E-05	-1.24E-05	-1.24E-05	-1.26E-05	-1.14E-05	-9.79E-06	-1.48E-05	-1.09E-05	-1.36E-05	-1.62E-05	-1.49E-05	-1.58E-05	-1.19E-05	-1.35E-05	-1.01E-05	-1.51E-05	-1.25E-05	-1.36E-05	-1.11E-05	-1.13E-05	-1.06E-05	-1.09E-05	-1.27E-05	-1.04E-05	-1.29E-05	-1.02E-05	-8.22E-06	-1.43E-05	-1.22E-05	-1.15E-05	-1.12E-05
Figure2D L4 connection 1 time (s)	-4.69E-06	5.31E-06	1.53E-05	2.53E-05	3.53E-05	4.53E-05	5.53E-05	6.53E-05	7.53E-05	8.53E-05	9.53E-05	0.000105312	0.000115312	0.000125312	0.000135312	0.000145312	0.000155312	0.000165312	0.000175312	0.000185312	0.000195312	0.000205312	0.000215312	0.000225312	0.000235312	0.000245312	0.000255312	0.000265312	0.000275312	0.000285312	0.000295312	0.000305312	0.000315312	0.000325312	0.000335312	0.000345312	0.000355312	0.000365312	0.000375312	0.000385312	0.000395312	0.000405312	0.000415312	0.000425312	0.000435312	0.000445312	0.000455312	0.000465312	0.000475312
Figure2D L4 connection 1 membrane voltage (V)	-4.54E-06	3.38E-05	3.28E-05	-8.57E-06	-3.38E-05	-1.26E-05	1.46E-05	1.76E-05	-7.56E-06	-1.76E-05	-1.76E-05	2.57E-05	-3.53E-06	1.51E-06	-3.07E-05	-8.57E-06	1.46E-05	8.57E-06	2.52E-06	-1.26E-05	-1.66E-05	1.16E-05	1.16E-05	-3.53E-06	-3.68E-05	-2.37E-05	2.52E-06	1.76E-05	-1.51E-06	-3.28E-05	-2.57E-05	1.06E-05	2.97E-05	4.54E-06	-2.52E-06	-1.06E-05	2.07E-05	2.77E-05	3.28E-05	3.53E-06	6.55E-06	2.07E-05	4.18E-05	2.77E-05	1.26E-05	1.06E-05	1.86E-05	2.37E-05	2.57E-05
Figure2D L4 grand average time (s)	-4.69E-06	5.31E-06	1.53E-05	2.53E-05	3.53E-05	4.53E-05	5.53E-05	6.53E-05	7.53E-05	8.53E-05	9.53E-05	0.000105312	0.000115312	0.000125312	0.000135312	0.000145312	0.000155312	0.000165312	0.000175312	0.000185312	0.000195312	0.000205312	0.000215312	0.000225312	0.000235312	0.000245312	0.000255312	0.000265312	0.000275312	0.000285312	0.000295312	0.000305312	0.000315312	0.000325312	0.000335312	0.000345312	0.000355312	0.000365312	0.000375312	0.000385312	0.000395312	0.000405312	0.000415312	0.000425312	0.000435312	0.000445312	0.000455312	0.000465312	0.000475312
Figure2D L4 grand average membrane voltage (V)	-4.54E-06	3.38E-05	3.28E-05	-8.57E-06	-3.38E-05	-1.26E-05	1.46E-05	1.76E-05	-7.56E-06	-1.76E-05	-1.76E-05	2.57E-05	-3.53E-06	1.51E-06	-3.07E-05	-8.57E-06	1.46E-05	8.57E-06	2.52E-06	-1.26E-05	-1.66E-05	1.16E-05	1.16E-05	-3.53E-06	-3.68E-05	-2.37E-05	2.52E-06	1.76E-05	-1.51E-06	-3.28E-05	-2.57E-05	1.06E-05	2.97E-05	4.54E-06	-2.52E-06	-1.06E-05	2.07E-05	2.77E-05	3.28E-05	3.53E-06	6.55E-06	2.07E-05	4.18E-05	2.77E-05	1.26E-05	1.06E-05	1.86E-05	2.37E-05	2.57E-05
Figure2D L5 connection 0 time (s)	-3.86E-06	6.14E-06	1.61E-05	2.61E-05	3.61E-05	4.61E-05	5.61E-05	6.61E-05	7.61E-05	8.61E-05	9.61E-05	0.000106145	0.000116145	0.000126145	0.000136145	0.000146145	0.000156145	0.000166145	0.000176145	0.000186145	0.000196145	0.000206145	0.000216145	0.000226145	0.000236145	0.000246145	0.000256145	0.000266145	0.000276145	0.000286145	0.000296145	0.000306145	0.000316145	0.000326145	0.000336145	0.000346145	0.000356145	0.000366145	0.000376145	0.000386145	0.000396145	0.000406145	0.000416145	0.000426145	0.000436145	0.000446145	0.000456145	0.000466145	0.000476145
Figure2D L5 connection 0 membrane voltage (V)	1.01E-05	2.91E-06	7.72E-06	6.51E-06	-6.98E-07	1.71E-06	7.72E-06	4.11E-06	1.25E-05	1.73E-05	4.11E-06	1.37E-05	1.01E-05	4.11E-06	6.51E-06	-1.90E-06	-7.91E-06	-1.90E-06	-4.30E-06	-9.11E-06	-4.30E-06	1.13E-05	-1.90E-06	-1.27E-05	-6.71E-06	2.91E-06	-7.91E-06	-4.30E-06	-1.27E-05	-1.39E-05	-1.15E-05	-9.11E-06	-1.87E-05	-3.10E-06	-1.90E-06	-6.71E-06	-7.91E-06	-1.27E-05	-6.97E-07	1.01E-05	-6.97E-07	-6.71E-06	5.04E-07	7.72E-06	-1.90E-06	-4.30E-06	2.91E-06	-6.98E-07	1.13E-05
Figure2D L5 connection 1 time (s)	-2.74E-07	9.73E-06	1.97E-05	2.97E-05	3.97E-05	4.97E-05	5.97E-05	6.97E-05	7.97E-05	8.97E-05	9.97E-05	0.000109726	0.000119726	0.000129726	0.000139726	0.000149726	0.000159726	0.000169726	0.000179726	0.000189726	0.000199726	0.000209726	0.000219726	0.000229726	0.000239726	0.000249726	0.000259726	0.000269726	0.000279726	0.000289726	0.000299726	0.000309726	0.000319726	0.000329726	0.000339726	0.000349726	0.000359726	0.000369726	0.000379726	0.000389726	0.000399726	0.000409726	0.000419726	0.000429726	0.000439726	0.000449726	0.000459726	0.000469726	0.000479726
Figure2D L5 connection 1 membrane voltage (V)	-0.000145967	-0.000158466	-0.000164718	-0.000158466	-0.000133467	-0.000145966	-0.000177217	-0.000145969	-0.000164716	-0.000139716	-0.000158466	-0.000145967	-0.000139718	-0.000152218	-0.000158466	-0.000145967	-0.000164718	-0.000164718	-0.000152217	-0.000158468	-0.000158466	-0.000145967	-0.000177217	-0.000139716	-0.000145966	-0.000177217	-0.000170967	-0.000177218	-0.000170966	-0.000164718	-0.000152217	-0.000127216	-0.000152215	-0.000158469	-0.000145967	-0.000164718	-0.000145967	-0.000139718	-0.000158468	-0.000170969	-0.000145966	-0.000133467	-0.000158466	-0.000164716	-0.000145967	-0.000145967	-0.000145967	-0.000133467	-0.000189717
Figure2D L5 connection 2 time (s)	1.17E-07	1.01E-05	2.01E-05	3.01E-05	4.01E-05	5.01E-05	6.01E-05	7.01E-05	8.01E-05	9.01E-05	0.000100117	0.000110117	0.000120117	0.000130117	0.000140117	0.000150117	0.000160117	0.000170117	0.000180117	0.000190117	0.000200117	0.000210117	0.000220117	0.000230117	0.000240117	0.000250117	0.000260117	0.000270117	0.000280117	0.000290117	0.000300117	0.000310117	0.000320117	0.000330117	0.000340117	0.000350117	0.000360117	0.000370117	0.000380117	0.000390117	0.000400117	0.000410117	0.000420117	0.000430117	0.000440117	0.000450117	0.000460117	0.000470117	0.000480117
Figure2D L5 connection 2 membrane voltage (V)	-1.09E-05	-7.81E-06	-1.72E-05	-1.20E-05	-1.30E-05	-1.20E-05	-8.85E-06	-9.90E-06	-3.65E-06	-2.60E-06	-3.65E-06	-7.81E-06	-7.81E-06	-8.85E-06	-1.61E-05	-2.60E-06	-4.69E-06	-3.65E-06	-2.60E-06	-1.20E-05	-2.60E-06	-8.85E-06	-1.72E-05	-1.72E-05	-7.81E-06	-1.61E-05	-1.09E-05	-3.65E-06	-1.20E-05	5.73E-06	-5.73E-06	-7.81E-06	-1.20E-05	-2.60E-06	-1.56E-06	5.21E-07	-5.20E-07	-6.77E-06	-7.81E-06	2.60E-06	5.73E-06	-3.65E-06	5.21E-07	-5.73E-06	-8.85E-06	-7.81E-06	-7.81E-06	-8.85E-06	6.77E-06
Figure2D L5 connection 3 time (s)	1.36E-06	6.36E-06	1.14E-05	1.64E-05	2.14E-05	2.64E-05	3.14E-05	3.64E-05	4.14E-05	4.64E-05	5.14E-05	5.64E-05	6.14E-05	6.64E-05	7.14E-05	7.64E-05	8.14E-05	8.64E-05	9.14E-05	9.64E-05	0.000101362	0.000106362	0.000111362	0.000116362	0.000121362	0.000126362	0.000131362	0.000136362	0.000141362	0.000146362	0.000151362	0.000156362	0.000161362	0.000166362	0.000171362	0.000176362	0.000181362	0.000186362	0.000191362	0.000196362	0.000201362	0.000206362	0.000211362	0.000216362	0.000221362	0.000226362	0.000231362	0.000236362	0.000241362
Figure2D L5 connection 3 membrane voltage (V)	7.53E-06	1.66E-05	8.53E-06	3.49E-06	1.56E-05	3.49E-06	2.49E-06	1.16E-05	-2.56E-06	1.46E-05	1.06E-05	1.26E-05	1.36E-05	-5.38E-07	1.26E-05	3.49E-06	1.48E-06	2.49E-06	1.48E-06	-5.38E-07	1.26E-05	1.48E-06	7.53E-06	9.54E-06	5.51E-06	5.51E-06	1.06E-05	4.70E-07	1.05E-05	1.46E-05	1.16E-05	1.16E-05	1.16E-05	7.53E-06	4.50E-06	1.36E-05	1.46E-05	9.54E-06	2.26E-05	4.50E-06	2.26E-05	6.52E-06	4.50E-06	1.16E-05	-1.55E-06	5.51E-06	1.48E-06	9.54E-06	4.50E-06
Figure2D L5 connection 4 time (s)	6.37E-06	2.64E-05	4.64E-05	6.64E-05	8.64E-05	0.000106371	0.000126371	0.000146371	0.000166371	0.000186371	0.000206371	0.000226371	0.000246371	0.000266371	0.000286371	0.000306371	0.000326371	0.000346371	0.000366371	0.000386371	0.000406371	0.000426371	0.000446371	0.000466371	0.000486371	0.000506371	0.000526371	0.000546371	0.000566371	0.000586371	0.000606371	0.000626371	0.000646371	0.000666371	0.000686371	0.000706371	0.000726371	0.000746371	0.000766371	0.000786371	0.000806371	0.000826371	0.000846371	0.000866371	0.000886371	0.000906371	0.000926371	0.000946371	0.000966371
Figure2D L5 connection 4 membrane voltage (V)	-1.07E-05	8.94E-07	-3.57E-06	-1.52E-05	-3.57E-06	7.14E-06	-3.57E-06	2.68E-06	3.57E-06	-9.82E-06	-5.36E-06	-8.04E-06	-1.16E-05	1.79E-06	-1.16E-05	8.93E-07	8.93E-07	9.19E-11	5.36E-06	6.25E-06	-1.78E-06	-2.68E-06	5.36E-06	6.25E-06	8.93E-06	-4.46E-06	-1.07E-05	-6.25E-06	-6.25E-06	-5.36E-06	8.94E-07	-1.78E-06	-8.04E-06	-4.46E-06	-4.46E-06	-8.92E-07	-2.68E-06	3.57E-06	-1.07E-05	-8.04E-06	-6.25E-06	-9.82E-06	-3.57E-06	-2.68E-06	-8.92E-07	-1.34E-05	-1.70E-05	-8.04E-06	-2.14E-05
Figure2D L5 connection 5 time (s)	2.84E-06	1.28E-05	2.28E-05	3.28E-05	4.28E-05	5.28E-05	6.28E-05	7.28E-05	8.28E-05	9.28E-05	0.000102836	0.000112836	0.000122836	0.000132836	0.000142836	0.000152836	0.000162836	0.000172836	0.000182836	0.000192836	0.000202836	0.000212836	0.000222836	0.000232836	0.000242836	0.000252836	0.000262836	0.000272836	0.000282836	0.000292836	0.000302836	0.000312836	0.000322836	0.000332836	0.000342836	0.000352836	0.000362836	0.000372836	0.000382836	0.000392836	0.000402836	0.000412836	0.000422836	0.000432836	0.000442836	0.000452836	0.000462836	0.000472836	0.000482836
Figure2D L5 connection 5 membrane voltage (V)	-3.74E-06	-1.34E-05	-9.75E-06	-2.30E-05	-1.10E-05	-1.34E-05	-8.55E-06	-1.82E-05	-1.58E-05	-1.46E-05	-2.18E-05	-1.10E-05	-2.06E-05	-1.58E-05	1.07E-06	-1.34E-05	-2.54E-06	-1.22E-05	-8.55E-06	-7.35E-06	-2.30E-05	-7.35E-06	-1.82E-05	-1.22E-05	-3.74E-06	-1.34E-05	-4.94E-06	7.08E-06	-8.55E-06	5.87E-06	3.47E-06	-3.74E-06	4.67E-06	7.08E-06	3.47E-06	2.27E-06	-1.10E-05	-3.74E-06	-1.70E-05	-3.74E-06	-3.74E-06	4.67E-06	-3.74E-06	-7.35E-06	-6.15E-06	-8.55E-06	-9.75E-06	-1.58E-05	-9.75E-06
Figure2D L5 grand average time (s)	6.37E-06	2.64E-05	4.64E-05	6.64E-05	8.64E-05	0.000106371	0.000126371	0.000146371	0.000166371	0.000186371	0.000206371	0.000226371	0.000246371	0.000266371	0.000286371	0.000306371	0.000326371	0.000346371	0.000366371	0.000386371	0.000406371	0.000426371	0.000446371	0.000466371	0.000486371	0.000506371	0.000526371	0.000546371	0.000566371	0.000586371	0.000606371	0.000626371	0.000646371	0.000666371	0.000686371	0.000706371	0.000726371	0.000746371	0.000766371	0.000786371	0.000806371	0.000826371	0.000846371	0.000866371	0.000886371	0.000906371	0.000926371	0.000946371	0.000966371
Figure2D L5 grand average membrane voltage (V)	-2.69E-05	-2.95E-05	-2.72E-05	-2.96E-05	-2.75E-05	-2.48E-05	-2.74E-05	-2.70E-05	-2.72E-05	-2.85E-05	-2.90E-05	-3.24E-05	-3.11E-05	-3.21E-05	-3.39E-05	-2.65E-05	-2.52E-05	-2.62E-05	-2.49E-05	-2.71E-05	-2.58E-05	-2.79E-05	-2.88E-05	-2.89E-05	-3.08E-05	-3.32E-05	-3.16E-05	-3.02E-05	-2.99E-05	-3.16E-05	-3.02E-05	-2.97E-05	-3.07E-05	-2.91E-05	-3.46E-05	-3.58E-05	-3.23E-05	-3.09E-05	-3.40E-05	-3.41E-05	-3.25E-05	-3.57E-05	-3.55E-05	-3.36E-05	-3.27E-05	-3.30E-05	-3.51E-05	-3.25E-05	-3.24E-05
Figure2F L2 amp (V)	0.000257523	0.000302119	0.000257312	0.00047967
Figure2F L3 amp (V)	0.000378654	0.000436549	0.000475007	0.000798693	4.69E-05	0.00012139	0.002127094	0.000295731	0.000726212	0.000310375	5.35E-05	7.06E-06	0.000530023	0.000566598	0.000547255	0.000296178	0.000161756	0.001420734	0.00013974	0.000341533	0.000588137	6.40E-05	0.000396209	0.000325304	0.000368155	0.003348309	0.000101732	0.001249333	3.60E-05
Figure2F L4 amp (V)	0.000219971
Figure2F L5 amp (V)	0.000174217	0.000611921	0.000123229	0.00061838	0.001404679	0.001856059
Figure2F L2 CV	0.6632685	1.2592117	0.55813664	0.81735957
Figure2F L3 CV	0.37612164	0.6104782	0.61174524	0.55054635	1.3382894	0.38036373	0.18131477	0.28759995	0.2598093	0.3317474	0.33240768	0.6709992	0.64214385	0.4304004	0.5032072	0.5648577	0.6780091	0.2875112	0.46623367	0.53788567	0.3932849	0.62351674	0.30852437	0.25471258	0.2639475	0.10708453	0.30704743	0.17798068	0.4378113
Figure2F L4 CV	0.5183889
Figure2F L5 CV	0.45124835	0.3194917	0.47415507	0.25920525	0.25610957	0.26047975
Figure2F L2 latency (s)	0.002219972	0.000906981	0.000835328	9.83E-05
Figure2F L3 latency (s)	0.001709445	0.001106111	0.001554598	0.000549197	nan	0.003491419	0.001027776	0.001699476	0.000600945	0.002368442	nan	nan	0.002878453	0.001706371	0.002353399	0.000584791	0.001670052	0.001123995	0.003440171	0.002742978	6.92E-13	0.00174292	0.001470998	0.000406964	0.001210408	0.000384369	0.001892633	2.84E-12	nan
Figure2F L4 latency (s)	0.001424688
Figure2F L5 latency (s)	0.002643855	0.001180274	0.001679883	0.002253638	0.001153629	0.001597164
Figure2F L2 rise (s)	0.00108	0.00213	0.0014	0.00246
Figure2F L3 rise (s)	0.001525	0.002085	0.00182	0.00158	nan	0.0016	0.0009	0.00244	0.00512	0.0004	nan	nan	0.00094	0.0013	0.0025	0.00186	0.0006	0.00154	0.00096	0.00138	0.00496	0.00138	0.00278	0.00452	0.00114	0.0014	0.00173	0.00258	nan
Figure2F L4 rise (s)	0.00235
Figure2F L5 rise (s)	0.00096	0.00187	0.00064	0.00096	0.0016	0.00135
[truncated: 5,000 more columns]
