# Supplementary material for: Sparse recurrent excitatory connectivity in the microcircuit of the adult mouse and human cortex
Source: eLife. 2018 Sep 26;7:e37349. doi: 10.7554/eLife.37349 (PMC6158007; doi:10.7554/eLife.37349)
Supplement: Figure 3—source data 1. [file elife-37349-fig3-data1.csv]

Figure 3A connected pairs	minimum detectable amplitude (V),3.98E-05,2.38E-05,1.76E-05,1.54E-05,1.37E-05,9.51E-06,1.18E-05,1.01E-05,1.42E-05,1.62E-05,1.42E-05,1.45E-05,1.99E-05,2.01E-05,1.87E-05,1.74E-05,0.000104025,1.93E-05,1.12E-05,1.25E-05,1.92E-05,2.13E-05,1.82E-05,1.47E-05,1.38E-05,1.82E-05,1.69E-05,3.89E-05,2.04E-05,1.94E-05,8.24E-06,1.30E-05,1.11E-05,2.10E-05,1.16E-05,2.34E-05,4.35E-05,3.69E-05,5.18E-05,3.37E-05,5.9…
Figure 3A connected pairs	PSP amplitude (V),0.0002196,0.00031033,8.21E-05,0.000410251,0.000483421,0.000106123,0.000394279,0.000285407,0.000465177,0.000242524,8.00E-05,0.000166004,5.34E-05,0.000406484,3.33E-05,2.58E-05,0.000187341,2.65E-05,0.000253055,9.87E-05,5.35E-05,0.000566746,3.11E-05,4.66E-05,0.000275126,1.97E-05,1.99E-05,0.000110259,0.000238802,8.50E-05,0.000185408,3.06E-05,1.29E-05,1.32E-05,4.83E-06,6.39E-05,5.58E-…
Figure 3A unconnected pairs	minimum detectable amplitude (V),4.55E-05,5.94E-05,2.12E-05,2.05E-05,1.34E-05,4.10E-05,4.33E-05,2.84E-05,2.10E-05,2.79E-05,2.03E-05,2.29E-05,1.31E-05,2.20E-05,2.20E-05,1.47E-05,1.13E-05,2.85E-05,1.51E-05,2.85E-05,2.85E-05,2.85E-05,3.93E-05,2.22E-05,6.23E-05,2.06E-05,2.74E-05,2.95E-05,2.95E-05,2.12E-05,2.97E-05,2.40E-05,1.28E-05,1.43E-05,3.95E-05,3.88E-05,3.63E-05,7.63E-05,7.63E-05,2.20E-05,1.98E-…
Figure 3A unconnected pairs	PSP amplitude (V),-2.76E-05,4.58E-05,-0.000205362,4.57E-06,6.43E-05,-2.32E-09,2.70E-06,4.14E-05,1.37E-09,8.57E-07,1.78E-05,1.69E-05,2.21E-05,-4.13E-05,6.61E-09,9.26E-06,9.95E-06,2.42E-06,1.84E-05,1.53E-05,2.64E-06,8.82E-09,-4.75E-05,2.10E-05,-2.76E-05,4.81E-06,1.37E-05,7.32E-06,1.02E-05,-4.51E-05,7.90E-06,-4.09E-06,7.85E-06,-1.81E-05,7.57E-06,1.44E-05,1.51E-09,1.38E-08,-1.35E-05,1.05E-05,4.30E-06…
Figure 3E measured PSP amplitude distribution bin edges (V),1.00E-05,1.19E-05,1.42E-05,1.70E-05,2.03E-05,2.42E-05,2.89E-05,3.44E-05,4.11E-05,4.90E-05,5.85E-05,6.98E-05,8.33E-05,9.93E-05,0.000118526,0.000141421,0.000168739,0.000201334,0.000240225,0.000286628,0.000341995,0.000408057,0.00048688,0.000580929,0.000693145,0.000827037,0.000986793,0.001177408,0.001404844,0.001676212,0.002,,,,,,,,,,,,,,,,,…
Figure 3E measured PSP amplitude distribution connections per bin,0.65947952,1.157373516,1.385493513,1.386499779,1.802901931,3.152673993,4.178145606,4.277967465,4.296230234,4.430635654,4.588746671,5.794038207,7.842444846,8.657790466,8.44450654,8.613415301,9.201965597,9.550377709,9.246122013,8.084464099,7.157541521,6.599951711,5.686577642,4.492672784,3.323644929,2.340801775,1.731853613,1.098696499…
Figure 3E detection probability x values (V),1.09E-05,1.30E-05,1.56E-05,1.86E-05,2.21E-05,2.64E-05,3.15E-05,3.76E-05,4.49E-05,5.35E-05,6.39E-05,7.62E-05,9.09E-05,0.000108508,0.000129469,0.000154478,0.000184317,0.000219921,0.000262403,0.00031309,0.000373569,0.00044573,0.00053183,0.000634561,0.000757137,0.00090339,0.001077895,0.001286108,0.001534541,0.001830963,,,,,,,,,,,,,,,,,,,,,,,,,,,,,,,,,,,,,,…
Figure 3E detection probability y values,1.107290169,2.422197245,3.806309956,6.159301566,7.612619913,7.95864809,8.443087539,8.858321353,9.06593826,9.273555166,9.411966437,9.411966437,9.481172073,9.550377709,9.550377709,9.550377709,9.550377709,9.550377709,9.550377709,9.550377709,9.550377709,9.550377709,9.550377709,9.550377709,9.550377709,9.550377709,9.550377709,9.550377709,9.550377709,9.550377709,…
Figure 3E estimated PSP amplitude distribution bin edges (V),1.00E-05,1.19E-05,1.42E-05,1.70E-05,2.03E-05,2.42E-05,2.89E-05,3.44E-05,4.11E-05,4.90E-05,5.85E-05,6.98E-05,8.33E-05,9.93E-05,0.000118526,0.000141421,0.000168739,0.000201334,0.000240225,0.000286628,0.000341995,0.000408057,0.00048688,0.000580929,0.000693145,0.000827037,0.000986793,0.001177408,0.001404844,0.001676212,0.002,,,,,,,,,,,,,,,,…
Figure 3E estimated PSP amplitude distribution connections per bin,5.688010857,4.563358433,3.476329178,2.149853591,2.261822422,3.783208791,4.726099128,4.612183674,4.525799789,4.562893435,4.65622824,5.879244652,7.899688969,8.657790466,8.44450654,8.613415301,9.201965597,9.550377709,9.246122013,8.084464099,7.157541521,6.599951711,5.686577642,4.492672784,3.323644929,2.340801775,1.731853613,1.09869649…
Figure 3B; high signal, low noise; trace 0 time (s),-0.0121,-0.01205,-0.012,-0.01195,-0.0119,-0.01185,-0.0118,-0.01175,-0.0117,-0.01165,-0.0116,-0.01155,-0.0115,-0.01145,-0.0114,-0.01135,-0.0113,-0.01125,-0.0112,-0.01115,-0.0111,-0.01105,-0.011,-0.01095,-0.0109,-0.01085,-0.0108,-0.01075,-0.0107,-0.01065,-0.0106,-0.01055,-0.0105,-0.01045,-0.0104,-0.01035,-0.0103,-0.01025,-0.0102,-0.01015,-0.0101,-…
Figure 3B; high signal, low noise; trace 0 membrane voltage (V),6.53E-05,0.000111344,0.000108501,8.67E-05,7.92E-05,9.13E-05,7.18E-05,4.94E-05,6.53E-05,6.49E-05,0.000120537,0.000108522,9.72E-05,8.16E-05,7.33E-05,6.99E-05,6.10E-05,7.14E-05,8.19E-05,8.58E-05,7.14E-05,7.13E-05,7.93E-05,8.56E-05,8.43E-05,9.98E-05,9.21E-05,0.000115695,0.000118669,0.000100975,8.70E-05,0.000119378,0.000118252,0.000112967…
Figure 3B; high signal, low noise; trace 1 time (s),-0.01122,-0.01117,-0.01112,-0.01107,-0.01102,-0.01097,-0.01092,-0.01087,-0.01082,-0.01077,-0.01072,-0.01067,-0.01062,-0.01057,-0.01052,-0.01047,-0.01042,-0.01037,-0.01032,-0.01027,-0.01022,-0.01017,-0.01012,-0.01007,-0.01002,-0.00997,-0.00992,-0.00987,-0.00982,-0.00977,-0.00972,-0.00967,-0.00962,-0.00957,-0.00952,-0.00947,-0.00942,-0.00937,-0.00…
Figure 3B; high signal, low noise; trace 1 membrane voltage (V),0.00024478,0.000293089,0.000268536,0.000256519,0.000310695,0.000300112,0.000278448,0.000289391,0.000302782,0.000294842,0.000279051,0.000265873,0.000263778,0.000261763,0.000250095,0.000224493,0.000270162,0.000235645,0.000271737,0.000299301,0.000227843,0.000183999,0.000168751,0.000252963,0.00026349,0.000242379,0.000211704,0.000240511,0…
Figure 3B; high signal, low noise; trace 2 time (s),-0.0113,-0.01125,-0.0112,-0.01115,-0.0111,-0.01105,-0.011,-0.01095,-0.0109,-0.01085,-0.0108,-0.01075,-0.0107,-0.01065,-0.0106,-0.01055,-0.0105,-0.01045,-0.0104,-0.01035,-0.0103,-0.01025,-0.0102,-0.01015,-0.0101,-0.01005,-0.01,-0.00995,-0.0099,-0.00985,-0.0098,-0.00975,-0.0097,-0.00965,-0.0096,-0.00955,-0.0095,-0.00945,-0.0094,-0.00935,-0.0093,-0…
Figure 3B; high signal, low noise; trace 2 membrane voltage (V),0.000613248,0.000612815,0.000602607,0.000616548,0.000626574,0.00060363,0.000579716,0.000543504,0.000583208,0.000588321,0.000571759,0.000587763,0.000621787,0.000616553,0.000608857,0.000592727,0.000569208,0.000571486,0.000568874,0.000574693,0.000585159,0.000561793,0.000566659,0.00056962,0.000554401,0.000551107,0.000514805,0.000547239,0…
Figure 3B; high signal, low noise; trace 3 time (s),-0.01132,-0.01127,-0.01122,-0.01117,-0.01112,-0.01107,-0.01102,-0.01097,-0.01092,-0.01087,-0.01082,-0.01077,-0.01072,-0.01067,-0.01062,-0.01057,-0.01052,-0.01047,-0.01042,-0.01037,-0.01032,-0.01027,-0.01022,-0.01017,-0.01012,-0.01007,-0.01002,-0.00997,-0.00992,-0.00987,-0.00982,-0.00977,-0.00972,-0.00967,-0.00962,-0.00957,-0.00952,-0.00947,-0.00…
Figure 3B; high signal, low noise; trace 3 membrane voltage (V),0.000193109,0.000235179,0.000216088,0.000212176,0.000182351,0.000168822,0.000172127,0.000216642,0.000251014,0.00022698,0.00017924,0.00016522,0.000206044,0.000197129,0.000187355,0.000174978,0.000137721,0.000124865,0.000144031,0.000152381,0.000146923,0.000189342,0.00014389,9.85E-05,0.000119162,0.000112565,0.000145726,0.000121951,0.0001…
Figure 3B; high signal, low noise; trace 4 time (s),-0.01136,-0.01131,-0.01126,-0.01121,-0.01116,-0.01111,-0.01106,-0.01101,-0.01096,-0.01091,-0.01086,-0.01081,-0.01076,-0.01071,-0.01066,-0.01061,-0.01056,-0.01051,-0.01046,-0.01041,-0.01036,-0.01031,-0.01026,-0.01021,-0.01016,-0.01011,-0.01006,-0.01001,-0.00996,-0.00991,-0.00986,-0.00981,-0.00976,-0.00971,-0.00966,-0.00961,-0.00956,-0.00951,-0.00…
Figure 3B; high signal, low noise; trace 4 membrane voltage (V),0.000451241,0.000486473,0.000460068,0.000487709,0.000488421,0.000503381,0.000532095,0.00054019,0.000568887,0.000542659,0.000516373,0.000530941,0.000508196,0.00049934,0.000481637,0.000461644,0.00049071,0.000472398,0.000470042,0.000481083,0.00045179,0.000481215,0.000467876,0.000452287,0.000439874,0.000453616,0.00047435,0.000447844,0.00…
Figure 3B; high signal, low noise; trace 5 time (s),-0.01142,-0.01137,-0.01132,-0.01127,-0.01122,-0.01117,-0.01112,-0.01107,-0.01102,-0.01097,-0.01092,-0.01087,-0.01082,-0.01077,-0.01072,-0.01067,-0.01062,-0.01057,-0.01052,-0.01047,-0.01042,-0.01037,-0.01032,-0.01027,-0.01022,-0.01017,-0.01012,-0.01007,-0.01002,-0.00997,-0.00992,-0.00987,-0.00982,-0.00977,-0.00972,-0.00967,-0.00962,-0.00957,-0.00…
Figure 3B; high signal, low noise; trace 5 membrane voltage (V),0.000407999,0.000445424,0.000433789,0.000397138,0.000405581,0.00043329,0.000422082,0.000409549,0.000370941,0.000366019,0.000410456,0.000413765,0.000389437,0.000373901,0.000381957,0.000388614,0.000398198,0.000390163,0.00038164,0.000387644,0.000396985,0.00036277,0.000379437,0.000379711,0.00037697,0.000387076,0.000371163,0.000401901,0.0…
Figure 3B; high signal, low noise; trace 6 time (s),-0.0114,-0.01135,-0.0113,-0.01125,-0.0112,-0.01115,-0.0111,-0.01105,-0.011,-0.01095,-0.0109,-0.01085,-0.0108,-0.01075,-0.0107,-0.01065,-0.0106,-0.01055,-0.0105,-0.01045,-0.0104,-0.01035,-0.0103,-0.01025,-0.0102,-0.01015,-0.0101,-0.01005,-0.01,-0.00995,-0.0099,-0.00985,-0.0098,-0.00975,-0.0097,-0.00965,-0.0096,-0.00955,-0.0095,-0.00945,-0.0094,-0…
Figure 3B; high signal, low noise; trace 6 membrane voltage (V),7.33E-05,0.000112251,0.000135247,0.000136553,0.000139983,0.000132871,0.000124655,0.000123291,0.00014248,0.000134136,0.000134967,0.000119822,0.000139047,0.000106502,0.000123348,0.000110862,0.000127269,0.000126417,9.29E-05,8.50E-05,0.000114305,0.000122663,0.000117439,8.67E-05,6.69E-05,9.72E-05,9.90E-05,8.69E-05,9.08E-05,8.22E-05,7.79E-…
Figure 3B; high signal, low noise; trace 7 time (s),-0.01138,-0.01133,-0.01128,-0.01123,-0.01118,-0.01113,-0.01108,-0.01103,-0.01098,-0.01093,-0.01088,-0.01083,-0.01078,-0.01073,-0.01068,-0.01063,-0.01058,-0.01053,-0.01048,-0.01043,-0.01038,-0.01033,-0.01028,-0.01023,-0.01018,-0.01013,-0.01008,-0.01003,-0.00998,-0.00993,-0.00988,-0.00983,-0.00978,-0.00973,-0.00968,-0.00963,-0.00958,-0.00953,-0.00…
Figure 3B; high signal, low noise; trace 7 membrane voltage (V),0.000300664,0.000350687,0.000342147,0.000312106,0.000307696,0.000322662,0.000347036,0.000351687,0.000342274,0.000325709,0.000340189,0.000308499,0.000305609,0.000287221,0.000263333,0.000286309,0.000311338,0.000303726,0.000303464,0.000290192,0.00026171,0.000273309,0.000280922,0.000278436,0.000264159,0.000288724,0.00027711,0.000286454,0…
Figure 3B; high signal, low noise; trace 8 time (s),-0.0121,-0.01205,-0.012,-0.01195,-0.0119,-0.01185,-0.0118,-0.01175,-0.0117,-0.01165,-0.0116,-0.01155,-0.0115,-0.01145,-0.0114,-0.01135,-0.0113,-0.01125,-0.0112,-0.01115,-0.0111,-0.01105,-0.011,-0.01095,-0.0109,-0.01085,-0.0108,-0.01075,-0.0107,-0.01065,-0.0106,-0.01055,-0.0105,-0.01045,-0.0104,-0.01035,-0.0103,-0.01025,-0.0102,-0.01015,-0.0101,-…
Figure 3B; high signal, low noise; trace 8 membrane voltage (V),9.17E-05,8.96E-05,9.46E-05,9.93E-05,0.000107548,0.000119915,0.000120396,0.000126976,7.49E-05,6.62E-05,0.00010422,0.000103133,0.000107094,0.000121044,0.000117822,0.000118582,9.14E-05,8.39E-05,7.04E-05,6.13E-05,0.000111218,0.000109752,0.000111484,9.65E-05,7.23E-05,6.49E-05,6.21E-05,6.25E-05,7.11E-05,7.19E-05,6.31E-05,7.00E-05,5.99E-05,…
Figure 3B; high signal, low noise; trace 9 time (s),-0.01124,-0.01119,-0.01114,-0.01109,-0.01104,-0.01099,-0.01094,-0.01089,-0.01084,-0.01079,-0.01074,-0.01069,-0.01064,-0.01059,-0.01054,-0.01049,-0.01044,-0.01039,-0.01034,-0.01029,-0.01024,-0.01019,-0.01014,-0.01009,-0.01004,-0.00999,-0.00994,-0.00989,-0.00984,-0.00979,-0.00974,-0.00969,-0.00964,-0.00959,-0.00954,-0.00949,-0.00944,-0.00939,-0.00…
Figure 3B; high signal, low noise; trace 9 membrane voltage (V),0.000429893,0.000417497,0.000410187,0.000402406,0.000429811,0.000409022,0.000388174,0.000400857,0.000388328,0.000381343,0.000351774,0.000355177,0.000372081,0.000397007,0.00040602,0.000397191,0.000385407,0.000367332,0.000338885,0.000314857,0.000296795,0.00031008,0.000318086,0.000303362,0.000320245,0.000324543,0.00031241,0.00030206,0.0…
Figure 3B; high signal, low noise; trace 10 time (s),-0.01134,-0.01129,-0.01124,-0.01119,-0.01114,-0.01109,-0.01104,-0.01099,-0.01094,-0.01089,-0.01084,-0.01079,-0.01074,-0.01069,-0.01064,-0.01059,-0.01054,-0.01049,-0.01044,-0.01039,-0.01034,-0.01029,-0.01024,-0.01019,-0.01014,-0.01009,-0.01004,-0.00999,-0.00994,-0.00989,-0.00984,-0.00979,-0.00974,-0.00969,-0.00964,-0.00959,-0.00954,-0.00949,-0.0…
Figure 3B; high signal, low noise; trace 10 membrane voltage (V),0.00019992,0.000221879,0.00020888,0.000209768,0.00025676,0.000206021,0.000198196,0.000239652,0.000251441,0.00025769,0.000267655,0.000263679,0.000215283,0.000211587,0.000230337,0.000236837,0.000186368,0.000175488,0.0001717,0.000199634,0.000208145,0.000210838,0.000196268,0.000184865,0.000230951,0.000212283,0.000170349,0.00022396,0.000…
Figure 3B; high signal, low noise; trace 11 time (s),-0.01134,-0.01129,-0.01124,-0.01119,-0.01114,-0.01109,-0.01104,-0.01099,-0.01094,-0.01089,-0.01084,-0.01079,-0.01074,-0.01069,-0.01064,-0.01059,-0.01054,-0.01049,-0.01044,-0.01039,-0.01034,-0.01029,-0.01024,-0.01019,-0.01014,-0.01009,-0.01004,-0.00999,-0.00994,-0.00989,-0.00984,-0.00979,-0.00974,-0.00969,-0.00964,-0.00959,-0.00954,-0.00949,-0.0…
Figure 3B; high signal, low noise; trace 11 membrane voltage (V),0.000292528,0.000355387,0.000387838,0.000350958,0.00035572,0.000383645,0.000358326,0.000324368,0.000332833,0.000336472,0.000316216,0.000323136,0.000358665,0.000346991,0.000305169,0.000304997,0.000356199,0.000327962,0.000334955,0.000323764,0.00030385,0.000281435,0.000264775,0.000284039,0.000317355,0.00032221,0.000320121,0.00032087,0.…
Figure 3B; high signal, low noise; trace 12 time (s),-0.01206,-0.01201,-0.01196,-0.01191,-0.01186,-0.01181,-0.01176,-0.01171,-0.01166,-0.01161,-0.01156,-0.01151,-0.01146,-0.01141,-0.01136,-0.01131,-0.01126,-0.01121,-0.01116,-0.01111,-0.01106,-0.01101,-0.01096,-0.01091,-0.01086,-0.01081,-0.01076,-0.01071,-0.01066,-0.01061,-0.01056,-0.01051,-0.01046,-0.01041,-0.01036,-0.01031,-0.01026,-0.01021,-0.0…
Figure 3B; high signal, low noise; trace 12 membrane voltage (V),-1.19E-05,-1.90E-05,-2.49E-05,-3.87E-05,-5.68E-05,-2.03E-05,-1.96E-05,-1.76E-05,-9.52E-06,-1.64E-05,-1.57E-05,3.21E-06,8.70E-06,-4.71E-06,-3.86E-05,-1.39E-05,1.35E-05,1.11E-05,2.64E-05,2.29E-05,1.54E-05,-4.90E-06,-2.08E-06,1.53E-05,3.28E-05,2.45E-05,3.61E-06,-2.96E-05,-2.53E-05,-6.03E-06,-2.52E-05,5.52E-06,1.47E-05,2.92E-05,2.75E-05…
Figure 3B; high signal, low noise; trace 13 time (s),-0.01122,-0.01117,-0.01112,-0.01107,-0.01102,-0.01097,-0.01092,-0.01087,-0.01082,-0.01077,-0.01072,-0.01067,-0.01062,-0.01057,-0.01052,-0.01047,-0.01042,-0.01037,-0.01032,-0.01027,-0.01022,-0.01017,-0.01012,-0.01007,-0.01002,-0.00997,-0.00992,-0.00987,-0.00982,-0.00977,-0.00972,-0.00967,-0.00962,-0.00957,-0.00952,-0.00947,-0.00942,-0.00937,-0.0…
Figure 3B; high signal, low noise; trace 13 membrane voltage (V),0.000322642,0.000350606,0.000368064,0.000402507,0.000391353,0.00034997,0.000336279,0.000332951,0.000356835,0.000352377,0.000372771,0.0003789,0.000365099,0.000372478,0.000360039,0.000304346,0.000297463,0.000265529,0.000288277,0.000274814,0.00025641,0.00025725,0.00024301,0.000273152,0.000285151,0.000269249,0.000287107,0.000267881,0.00…
Figure 3B; high signal, low noise; trace 14 time (s),-0.0113,-0.01125,-0.0112,-0.01115,-0.0111,-0.01105,-0.011,-0.01095,-0.0109,-0.01085,-0.0108,-0.01075,-0.0107,-0.01065,-0.0106,-0.01055,-0.0105,-0.01045,-0.0104,-0.01035,-0.0103,-0.01025,-0.0102,-0.01015,-0.0101,-0.01005,-0.01,-0.00995,-0.0099,-0.00985,-0.0098,-0.00975,-0.0097,-0.00965,-0.0096,-0.00955,-0.0095,-0.00945,-0.0094,-0.00935,-0.0093,-…
Figure 3B; high signal, low noise; trace 14 membrane voltage (V),0.000403421,0.000447386,0.000439436,0.000432251,0.000420189,0.000401207,0.000420419,0.000415685,0.000427653,0.000457078,0.000449473,0.000434393,0.000413492,0.000454762,0.000432014,0.000433842,0.000425823,0.000394346,0.0003873,0.000392421,0.000384795,0.000379847,0.000426057,0.000456149,0.000439226,0.000455774,0.000446459,0.000433458,…
Figure 3B; high signal, low noise; trace 15 time (s),-0.01132,-0.01127,-0.01122,-0.01117,-0.01112,-0.01107,-0.01102,-0.01097,-0.01092,-0.01087,-0.01082,-0.01077,-0.01072,-0.01067,-0.01062,-0.01057,-0.01052,-0.01047,-0.01042,-0.01037,-0.01032,-0.01027,-0.01022,-0.01017,-0.01012,-0.01007,-0.01002,-0.00997,-0.00992,-0.00987,-0.00982,-0.00977,-0.00972,-0.00967,-0.00962,-0.00957,-0.00952,-0.00947,-0.0…
Figure 3B; high signal, low noise; trace 15 membrane voltage (V),0.000399059,0.000445021,0.000417187,0.000428849,0.000440325,0.000413166,0.000427839,0.000454565,0.000441466,0.000413101,0.000385442,0.000393471,0.000425199,0.000433196,0.000398653,0.000378205,0.000365642,0.000357081,0.000365216,0.000400807,0.000376236,0.000319426,0.000318271,0.000345693,0.000362509,0.000391121,0.000397114,0.00040849…
Figure 3B; high signal, low noise; trace 16 time (s),-0.01134,-0.01129,-0.01124,-0.01119,-0.01114,-0.01109,-0.01104,-0.01099,-0.01094,-0.01089,-0.01084,-0.01079,-0.01074,-0.01069,-0.01064,-0.01059,-0.01054,-0.01049,-0.01044,-0.01039,-0.01034,-0.01029,-0.01024,-0.01019,-0.01014,-0.01009,-0.01004,-0.00999,-0.00994,-0.00989,-0.00984,-0.00979,-0.00974,-0.00969,-0.00964,-0.00959,-0.00954,-0.00949,-0.0…
Figure 3B; high signal, low noise; trace 16 membrane voltage (V),0.000367965,0.000415665,0.00040029,0.000404664,0.00038409,0.00039194,0.000412813,0.00038463,0.000417504,0.000370039,0.000354867,0.00037879,0.000371268,0.000376342,0.000371406,0.000363149,0.000381323,0.000369922,0.00034495,0.00034193,0.000346562,0.000338146,0.000354866,0.000342669,0.000336925,0.000319067,0.000285192,0.000312583,0.000…
Figure 3B; high signal, low noise; trace 17 time (s),-0.01134,-0.01129,-0.01124,-0.01119,-0.01114,-0.01109,-0.01104,-0.01099,-0.01094,-0.01089,-0.01084,-0.01079,-0.01074,-0.01069,-0.01064,-0.01059,-0.01054,-0.01049,-0.01044,-0.01039,-0.01034,-0.01029,-0.01024,-0.01019,-0.01014,-0.01009,-0.01004,-0.00999,-0.00994,-0.00989,-0.00984,-0.00979,-0.00974,-0.00969,-0.00964,-0.00959,-0.00954,-0.00949,-0.0…
Figure 3B; high signal, low noise; trace 17 membrane voltage (V),0.000104117,9.23E-05,0.000114234,0.000109608,9.90E-05,9.01E-05,8.65E-05,7.28E-05,4.71E-05,5.81E-05,3.91E-05,6.10E-05,7.53E-05,5.00E-05,2.99E-05,6.71E-05,8.38E-05,0.000100131,7.50E-05,8.59E-05,0.000112171,9.81E-05,0.000120139,7.78E-05,4.61E-05,8.95E-05,8.36E-05,8.19E-05,7.55E-05,8.60E-05,0.000104607,6.96E-05,4.63E-05,1.51E-05,4.58E-0…
Figure 3B; high signal, low noise; trace 18 time (s),-0.01136,-0.01131,-0.01126,-0.01121,-0.01116,-0.01111,-0.01106,-0.01101,-0.01096,-0.01091,-0.01086,-0.01081,-0.01076,-0.01071,-0.01066,-0.01061,-0.01056,-0.01051,-0.01046,-0.01041,-0.01036,-0.01031,-0.01026,-0.01021,-0.01016,-0.01011,-0.01006,-0.01001,-0.00996,-0.00991,-0.00986,-0.00981,-0.00976,-0.00971,-0.00966,-0.00961,-0.00956,-0.00951,-0.0…
Figure 3B; high signal, low noise; trace 18 membrane voltage (V),0.000273123,0.000306662,0.00027375,0.000273254,0.000284274,0.000289555,0.000294297,0.000286853,0.000298941,0.000288271,0.000272854,0.000243796,0.00030546,0.000289049,0.000268051,0.000238646,0.000213589,0.000200698,0.00018696,0.000212197,0.000263171,0.000252883,0.000255006,0.000283198,0.000276517,0.000244686,0.000271379,0.000302791,0…
Figure 3B; high signal, low noise; trace 19 time (s),-0.01138,-0.01133,-0.01128,-0.01123,-0.01118,-0.01113,-0.01108,-0.01103,-0.01098,-0.01093,-0.01088,-0.01083,-0.01078,-0.01073,-0.01068,-0.01063,-0.01058,-0.01053,-0.01048,-0.01043,-0.01038,-0.01033,-0.01028,-0.01023,-0.01018,-0.01013,-0.01008,-0.01003,-0.00998,-0.00993,-0.00988,-0.00983,-0.00978,-0.00973,-0.00968,-0.00963,-0.00958,-0.00953,-0.0…
Figure 3B; high signal, low noise; trace 19 membrane voltage (V),0.000276414,0.000292381,0.000281061,0.000286317,0.000305808,0.000306467,0.00029263,0.000303735,0.000292111,0.000281574,0.000255469,0.000265305,0.000302813,0.000307769,0.000257948,0.000230212,0.00023102,0.000242523,0.000270761,0.000250095,0.000239235,0.000273727,0.000292459,0.000277705,0.000263404,0.000216293,0.000216293,0.000247974,…
Figure 3B; high signal, low noise; trace 20 time (s),-0.01208,-0.01203,-0.01198,-0.01193,-0.01188,-0.01183,-0.01178,-0.01173,-0.01168,-0.01163,-0.01158,-0.01153,-0.01148,-0.01143,-0.01138,-0.01133,-0.01128,-0.01123,-0.01118,-0.01113,-0.01108,-0.01103,-0.01098,-0.01093,-0.01088,-0.01083,-0.01078,-0.01073,-0.01068,-0.01063,-0.01058,-0.01053,-0.01048,-0.01043,-0.01038,-0.01033,-0.01028,-0.01023,-0.0…
Figure 3B; high signal, low noise; trace 20 membrane voltage (V),5.81E-05,2.88E-05,6.84E-05,8.22E-05,5.28E-05,1.01E-05,2.26E-05,4.47E-05,6.25E-05,3.36E-05,4.79E-05,7.50E-05,2.41E-05,5.20E-05,6.60E-05,4.59E-05,7.98E-05,7.63E-05,3.28E-05,4.13E-05,8.02E-05,2.64E-05,-8.78E-06,6.90E-06,2.32E-05,-7.81E-06,1.80E-05,1.81E-05,-1.52E-05,1.84E-05,-2.01E-05,-1.23E-05,-7.49E-06,8.21E-06,8.57E-06,1.57E-05,1.53…
Figure 3B; high signal, low noise; trace 21 time (s),-0.01126,-0.01121,-0.01116,-0.01111,-0.01106,-0.01101,-0.01096,-0.01091,-0.01086,-0.01081,-0.01076,-0.01071,-0.01066,-0.01061,-0.01056,-0.01051,-0.01046,-0.01041,-0.01036,-0.01031,-0.01026,-0.01021,-0.01016,-0.01011,-0.01006,-0.01001,-0.00996,-0.00991,-0.00986,-0.00981,-0.00976,-0.00971,-0.00966,-0.00961,-0.00956,-0.00951,-0.00946,-0.00941,-0.0…
Figure 3B; high signal, low noise; trace 21 membrane voltage (V),0.000325785,0.000347618,0.000356946,0.000354115,0.000351595,0.000354083,0.000349262,0.000355115,0.000348373,0.000382429,0.00038769,0.000369727,0.000375109,0.000357928,0.000335224,0.000356806,0.000345856,0.000321308,0.000340943,0.000348525,0.000383094,0.000350639,0.000356276,0.000347659,0.000323476,0.000330245,0.000278374,0.000289637…
Figure 3B; high signal, low noise; trace 22 time (s),-0.01134,-0.01129,-0.01124,-0.01119,-0.01114,-0.01109,-0.01104,-0.01099,-0.01094,-0.01089,-0.01084,-0.01079,-0.01074,-0.01069,-0.01064,-0.01059,-0.01054,-0.01049,-0.01044,-0.01039,-0.01034,-0.01029,-0.01024,-0.01019,-0.01014,-0.01009,-0.01004,-0.00999,-0.00994,-0.00989,-0.00984,-0.00979,-0.00974,-0.00969,-0.00964,-0.00959,-0.00954,-0.00949,-0.0…
Figure 3B; high signal, low noise; trace 22 membrane voltage (V),0.000250159,0.000242033,0.000267109,0.000272756,0.000282688,0.000279081,0.000290374,0.000285967,0.000295969,0.00026231,0.000229591,0.000227787,0.000280584,0.000296502,0.000285255,0.000294489,0.00030638,0.00031982,0.000313733,0.000272213,0.000308917,0.000309222,0.000287455,0.000316844,0.000309429,0.000298689,0.000296477,0.000267304,0…
Figure 3B; high signal, low noise; trace 23 time (s),-0.01136,-0.01131,-0.01126,-0.01121,-0.01116,-0.01111,-0.01106,-0.01101,-0.01096,-0.01091,-0.01086,-0.01081,-0.01076,-0.01071,-0.01066,-0.01061,-0.01056,-0.01051,-0.01046,-0.01041,-0.01036,-0.01031,-0.01026,-0.01021,-0.01016,-0.01011,-0.01006,-0.01001,-0.00996,-0.00991,-0.00986,-0.00981,-0.00976,-0.00971,-0.00966,-0.00961,-0.00956,-0.00951,-0.0…
Figure 3B; high signal, low noise; trace 23 membrane voltage (V),0.000340141,0.000309177,0.000323336,0.000320204,0.00032351,0.000344886,0.000327074,0.000336202,0.000337607,0.000315989,0.000303038,0.000312094,0.00029259,0.000322579,0.000311055,0.00029259,0.000264111,0.000266735,0.000261788,0.000248342,0.00023823,0.000247295,0.00025926,0.000279655,0.000293372,0.000328562,0.000324027,0.000292266,0.0…
Figure 3B; high signal, low noise; trace 24 time (s),-0.0121,-0.01205,-0.012,-0.01195,-0.0119,-0.01185,-0.0118,-0.01175,-0.0117,-0.01165,-0.0116,-0.01155,-0.0115,-0.01145,-0.0114,-0.01135,-0.0113,-0.01125,-0.0112,-0.01115,-0.0111,-0.01105,-0.011,-0.01095,-0.0109,-0.01085,-0.0108,-0.01075,-0.0107,-0.01065,-0.0106,-0.01055,-0.0105,-0.01045,-0.0104,-0.01035,-0.0103,-0.01025,-0.0102,-0.01015,-0.0101,…
Figure 3B; high signal, low noise; trace 24 membrane voltage (V),0.000111053,0.000123488,0.00012209,0.000105975,0.000104033,0.000147922,0.000131591,0.00015075,0.000176516,0.000106493,8.46E-05,6.54E-05,8.86E-05,9.85E-05,6.48E-05,8.14E-05,8.84E-05,8.27E-05,0.000101559,0.000115705,0.000106923,8.53E-05,5.62E-05,5.91E-05,5.43E-05,5.79E-05,5.71E-05,9.16E-05,9.84E-05,8.37E-05,8.01E-05,9.05E-05,9.02E-05,…
Figure 3B; high signal, low noise; trace 25 time (s),-0.01124,-0.01119,-0.01114,-0.01109,-0.01104,-0.01099,-0.01094,-0.01089,-0.01084,-0.01079,-0.01074,-0.01069,-0.01064,-0.01059,-0.01054,-0.01049,-0.01044,-0.01039,-0.01034,-0.01029,-0.01024,-0.01019,-0.01014,-0.01009,-0.01004,-0.00999,-0.00994,-0.00989,-0.00984,-0.00979,-0.00974,-0.00969,-0.00964,-0.00959,-0.00954,-0.00949,-0.00944,-0.00939,-0.0…
Figure 3B; high signal, low noise; trace 25 membrane voltage (V),0.000550011,0.000594336,0.00059365,0.00056571,0.000585691,0.000608132,0.000588807,0.000592124,0.000582811,0.000569946,0.000577547,0.000576846,0.000606474,0.000595095,0.000569635,0.000558259,0.000562632,0.000546335,0.000546205,0.000578082,0.000588128,0.000541519,0.000553902,0.000549721,0.00055871,0.000536464,0.000543683,0.000511729,0…
Figure 3B; high signal, low noise; trace 26 time (s),-0.01132,-0.01127,-0.01122,-0.01117,-0.01112,-0.01107,-0.01102,-0.01097,-0.01092,-0.01087,-0.01082,-0.01077,-0.01072,-0.01067,-0.01062,-0.01057,-0.01052,-0.01047,-0.01042,-0.01037,-0.01032,-0.01027,-0.01022,-0.01017,-0.01012,-0.01007,-0.01002,-0.00997,-0.00992,-0.00987,-0.00982,-0.00977,-0.00972,-0.00967,-0.00962,-0.00957,-0.00952,-0.00947,-0.0…
Figure 3B; high signal, low noise; trace 26 membrane voltage (V),0.000514063,0.000549662,0.000576509,0.000563663,0.000537249,0.000538941,0.000548116,0.000535092,0.000534551,0.000519446,0.000506457,0.00052923,0.000530449,0.000487001,0.000485726,0.000489733,0.000496366,0.0005175,0.000470028,0.000423912,0.000459019,0.000478287,0.000482624,0.000468603,0.000488455,0.000485653,0.000460121,0.000475245,0…
Figure 3B; high signal, low noise; trace 27 time (s),-0.01138,-0.01133,-0.01128,-0.01123,-0.01118,-0.01113,-0.01108,-0.01103,-0.01098,-0.01093,-0.01088,-0.01083,-0.01078,-0.01073,-0.01068,-0.01063,-0.01058,-0.01053,-0.01048,-0.01043,-0.01038,-0.01033,-0.01028,-0.01023,-0.01018,-0.01013,-0.01008,-0.01003,-0.00998,-0.00993,-0.00988,-0.00983,-0.00978,-0.00973,-0.00968,-0.00963,-0.00958,-0.00953,-0.0…
Figure 3B; high signal, low noise; trace 27 membrane voltage (V),0.000424166,0.000457857,0.000449522,0.000412357,0.000413089,0.000434689,0.000411332,0.000405197,0.000396698,0.000426474,0.000380931,0.000401645,0.000362412,0.000364123,0.000385485,0.000383386,0.000409098,0.000395084,0.000429605,0.000386817,0.000369829,0.000370941,0.000350879,0.000361245,0.000377268,0.000363517,0.000354669,0.00033298…
Figure 3B; high signal, low noise; trace 28 time (s),-0.01138,-0.01133,-0.01128,-0.01123,-0.01118,-0.01113,-0.01108,-0.01103,-0.01098,-0.01093,-0.01088,-0.01083,-0.01078,-0.01073,-0.01068,-0.01063,-0.01058,-0.01053,-0.01048,-0.01043,-0.01038,-0.01033,-0.01028,-0.01023,-0.01018,-0.01013,-0.01008,-0.01003,-0.00998,-0.00993,-0.00988,-0.00983,-0.00978,-0.00973,-0.00968,-0.00963,-0.00958,-0.00953,-0.0…
Figure 3B; high signal, low noise; trace 28 membrane voltage (V),0.000464258,0.000497745,0.000465565,0.00045497,0.000502461,0.000535234,0.000551605,0.000538926,0.000491579,0.000482718,0.000465595,0.000443442,0.000450421,0.000447818,0.000437079,0.000469724,0.000500744,0.000493897,0.00046438,0.000432908,0.000419165,0.000479289,0.000481575,0.00043164,0.000450026,0.000437442,0.000421256,0.000446561,0…
Figure 3B; high signal, low noise; trace 29 time (s),-0.0114,-0.01135,-0.0113,-0.01125,-0.0112,-0.01115,-0.0111,-0.01105,-0.011,-0.01095,-0.0109,-0.01085,-0.0108,-0.01075,-0.0107,-0.01065,-0.0106,-0.01055,-0.0105,-0.01045,-0.0104,-0.01035,-0.0103,-0.01025,-0.0102,-0.01015,-0.0101,-0.01005,-0.01,-0.00995,-0.0099,-0.00985,-0.0098,-0.00975,-0.0097,-0.00965,-0.0096,-0.00955,-0.0095,-0.00945,-0.0094,-…
Figure 3B; high signal, low noise; trace 29 membrane voltage (V),0.000336563,0.000381765,0.000363815,0.000345457,0.000342298,0.000337722,0.000370551,0.000349136,0.000337227,0.000313574,0.000305893,0.000329587,0.000300743,0.000263792,0.000268721,0.000315053,0.00033157,0.000324841,0.000332457,0.000305264,0.000308002,0.000273127,0.000303405,0.000323162,0.000303572,0.000333726,0.000311764,0.000266512…
Figure 3B; high signal, low noise; trace 30 time (s),-0.01142,-0.01137,-0.01132,-0.01127,-0.01122,-0.01117,-0.01112,-0.01107,-0.01102,-0.01097,-0.01092,-0.01087,-0.01082,-0.01077,-0.01072,-0.01067,-0.01062,-0.01057,-0.01052,-0.01047,-0.01042,-0.01037,-0.01032,-0.01027,-0.01022,-0.01017,-0.01012,-0.01007,-0.01002,-0.00997,-0.00992,-0.00987,-0.00982,-0.00977,-0.00972,-0.00967,-0.00962,-0.00957,-0.0…
Figure 3B; high signal, low noise; trace 30 membrane voltage (V),0.00026737,0.000334723,0.000334757,0.000322188,0.00034524,0.000331452,0.000329876,0.000322557,0.000330042,0.000322743,0.000311456,0.000268306,0.000277506,0.000289578,0.000248644,0.000280276,0.000357076,0.00033576,0.000293438,0.000303649,0.000312075,0.000330286,0.000320149,0.000306596,0.000316467,0.000297741,0.000301569,0.000274814,0…
Figure 3B; high signal, low noise; trace 31 time (s),-0.0114,-0.01135,-0.0113,-0.01125,-0.0112,-0.01115,-0.0111,-0.01105,-0.011,-0.01095,-0.0109,-0.01085,-0.0108,-0.01075,-0.0107,-0.01065,-0.0106,-0.01055,-0.0105,-0.01045,-0.0104,-0.01035,-0.0103,-0.01025,-0.0102,-0.01015,-0.0101,-0.01005,-0.01,-0.00995,-0.0099,-0.00985,-0.0098,-0.00975,-0.0097,-0.00965,-0.0096,-0.00955,-0.0095,-0.00945,-0.0094,-…
Figure 3B; high signal, low noise; trace 31 membrane voltage (V),0.000317306,0.000343717,0.000332696,0.00030753,0.000327147,0.000352449,0.000340988,0.000328618,0.000340475,0.000357138,0.000345199,0.00035004,0.000367043,0.000311982,0.000313358,0.000313229,0.000325105,0.00031736,0.000285695,0.00026046,0.000267652,0.000309201,0.00032782,0.00034854,0.000353867,0.000330313,0.000311034,0.000304023,0.00…
Figure 3B; high signal, low noise; trace 32 time (s),-0.01212,-0.01207,-0.01202,-0.01197,-0.01192,-0.01187,-0.01182,-0.01177,-0.01172,-0.01167,-0.01162,-0.01157,-0.01152,-0.01147,-0.01142,-0.01137,-0.01132,-0.01127,-0.01122,-0.01117,-0.01112,-0.01107,-0.01102,-0.01097,-0.01092,-0.01087,-0.01082,-0.01077,-0.01072,-0.01067,-0.01062,-0.01057,-0.01052,-0.01047,-0.01042,-0.01037,-0.01032,-0.01027,-0.0…
Figure 3B; high signal, low noise; trace 32 membrane voltage (V),0.000119927,0.000148527,0.000153146,0.000158976,0.00015634,0.000157564,0.000203354,0.000176863,0.000166528,0.00017871,0.000160952,0.000137648,0.000158856,0.00015393,0.000143882,0.000148355,0.000127548,0.000114633,0.000101352,8.57E-05,0.000132203,0.000128829,0.000134705,0.000115383,0.000109256,0.000127822,7.47E-05,4.38E-05,7.97E-05,5…
Figure 3B; high signal, low noise; trace 33 time (s),-0.01128,-0.01123,-0.01118,-0.01113,-0.01108,-0.01103,-0.01098,-0.01093,-0.01088,-0.01083,-0.01078,-0.01073,-0.01068,-0.01063,-0.01058,-0.01053,-0.01048,-0.01043,-0.01038,-0.01033,-0.01028,-0.01023,-0.01018,-0.01013,-0.01008,-0.01003,-0.00998,-0.00993,-0.00988,-0.00983,-0.00978,-0.00973,-0.00968,-0.00963,-0.00958,-0.00953,-0.00948,-0.00943,-0.0…
Figure 3B; high signal, low noise; trace 33 membrane voltage (V),0.000283184,0.000340865,0.000327925,0.000344267,0.000374822,0.000350493,0.000337296,0.000360906,0.00036387,0.000358192,0.000355714,0.000360217,0.000356094,0.000318044,0.00030069,0.000278534,0.000261905,0.000258825,0.000275574,0.00031175,0.000257007,0.000256176,0.000254233,0.000265391,0.000250649,0.000299531,0.000325472,0.000308745,0…
Figure 3B; high signal, low noise; trace 34 time (s),-0.01136,-0.01131,-0.01126,-0.01121,-0.01116,-0.01111,-0.01106,-0.01101,-0.01096,-0.01091,-0.01086,-0.01081,-0.01076,-0.01071,-0.01066,-0.01061,-0.01056,-0.01051,-0.01046,-0.01041,-0.01036,-0.01031,-0.01026,-0.01021,-0.01016,-0.01011,-0.01006,-0.01001,-0.00996,-0.00991,-0.00986,-0.00981,-0.00976,-0.00971,-0.00966,-0.00961,-0.00956,-0.00951,-0.0…
Figure 3B; high signal, low noise; trace 34 membrane voltage (V),0.000442659,0.000459581,0.000482253,0.000448717,0.000439861,0.000431232,0.000446029,0.000462729,0.000451087,0.000484858,0.000482313,0.000455786,0.000458704,0.000458799,0.00043586,0.000440989,0.000430081,0.000409295,0.000430209,0.000410933,0.000417826,0.000428008,0.000392937,0.000365862,0.00039595,0.000404826,0.000416708,0.000396444,…
Figure 3B; high signal, low noise; trace 35 time (s),-0.0114,-0.01135,-0.0113,-0.01125,-0.0112,-0.01115,-0.0111,-0.01105,-0.011,-0.01095,-0.0109,-0.01085,-0.0108,-0.01075,-0.0107,-0.01065,-0.0106,-0.01055,-0.0105,-0.01045,-0.0104,-0.01035,-0.0103,-0.01025,-0.0102,-0.01015,-0.0101,-0.01005,-0.01,-0.00995,-0.0099,-0.00985,-0.0098,-0.00975,-0.0097,-0.00965,-0.0096,-0.00955,-0.0095,-0.00945,-0.0094,-…
Figure 3B; high signal, low noise; trace 35 membrane voltage (V),3.10E-06,-1.29E-05,-4.28E-05,-7.03E-05,-6.86E-05,-4.53E-05,-2.12E-05,-1.96E-05,-4.03E-05,-1.40E-05,-2.18E-05,-1.54E-05,7.28E-06,-7.27E-07,-1.35E-05,-1.25E-05,-3.00E-05,-5.05E-05,-3.54E-05,-5.81E-05,-1.65E-05,-1.98E-06,-1.97E-05,-9.36E-06,-2.35E-05,4.27E-06,-2.11E-05,-6.63E-06,9.61E-06,9.75E-06,-3.20E-06,-1.12E-05,-4.48E-05,-2.46E-05…
Figure 3B; high signal, low noise; trace 36 time (s),-0.01212,-0.01207,-0.01202,-0.01197,-0.01192,-0.01187,-0.01182,-0.01177,-0.01172,-0.01167,-0.01162,-0.01157,-0.01152,-0.01147,-0.01142,-0.01137,-0.01132,-0.01127,-0.01122,-0.01117,-0.01112,-0.01107,-0.01102,-0.01097,-0.01092,-0.01087,-0.01082,-0.01077,-0.01072,-0.01067,-0.01062,-0.01057,-0.01052,-0.01047,-0.01042,-0.01037,-0.01032,-0.01027,-0.0…
Figure 3B; high signal, low noise; trace 36 membrane voltage (V),0.000190357,0.00020974,0.000227135,0.00023028,0.000233024,0.00021193,0.000159399,0.000157689,0.000143672,0.000170056,0.00018643,0.00018321,0.00018602,0.000183456,0.000180835,0.000168816,0.000161539,0.000190998,0.000199063,0.00018612,0.000148709,0.000129385,0.00016211,0.000169312,0.000191658,0.00018508,0.000190376,0.000174376,0.00019…
Figure 3B; high signal, low noise; trace 37 time (s),-0.01124,-0.01119,-0.01114,-0.01109,-0.01104,-0.01099,-0.01094,-0.01089,-0.01084,-0.01079,-0.01074,-0.01069,-0.01064,-0.01059,-0.01054,-0.01049,-0.01044,-0.01039,-0.01034,-0.01029,-0.01024,-0.01019,-0.01014,-0.01009,-0.01004,-0.00999,-0.00994,-0.00989,-0.00984,-0.00979,-0.00974,-0.00969,-0.00964,-0.00959,-0.00954,-0.00949,-0.00944,-0.00939,-0.0…
Figure 3B; high signal, low noise; trace 37 membrane voltage (V),0.000629945,0.000666114,0.000707652,0.000704691,0.000697085,0.000699082,0.000712904,0.000718643,0.000734434,0.000673938,0.000600277,0.000629601,0.000670463,0.000657793,0.000616513,0.000599062,0.00059896,0.000646369,0.000616886,0.000596967,0.000608705,0.000593723,0.000593098,0.000597207,0.000601213,0.000590557,0.000585752,0.00059196,…
Figure 3B; high signal, low noise; trace 38 time (s),-0.01134,-0.01129,-0.01124,-0.01119,-0.01114,-0.01109,-0.01104,-0.01099,-0.01094,-0.01089,-0.01084,-0.01079,-0.01074,-0.01069,-0.01064,-0.01059,-0.01054,-0.01049,-0.01044,-0.01039,-0.01034,-0.01029,-0.01024,-0.01019,-0.01014,-0.01009,-0.01004,-0.00999,-0.00994,-0.00989,-0.00984,-0.00979,-0.00974,-0.00969,-0.00964,-0.00959,-0.00954,-0.00949,-0.0…
Figure 3B; high signal, low noise; trace 38 membrane voltage (V),0.000275801,0.00031135,0.000306473,0.000299896,0.000333197,0.000360991,0.000343352,0.000302569,0.000303835,0.000311565,0.000293549,0.000336459,0.000351718,0.00033787,0.000303611,0.000287909,0.000296829,0.000305776,0.000259954,0.000257098,0.000246723,0.000244384,0.000259892,0.0002334,0.000261992,0.000287186,0.000296934,0.000291665,0.…
Figure 3B; high signal, low noise; trace 39 time (s),-0.01142,-0.01137,-0.01132,-0.01127,-0.01122,-0.01117,-0.01112,-0.01107,-0.01102,-0.01097,-0.01092,-0.01087,-0.01082,-0.01077,-0.01072,-0.01067,-0.01062,-0.01057,-0.01052,-0.01047,-0.01042,-0.01037,-0.01032,-0.01027,-0.01022,-0.01017,-0.01012,-0.01007,-0.01002,-0.00997,-0.00992,-0.00987,-0.00982,-0.00977,-0.00972,-0.00967,-0.00962,-0.00957,-0.0…
Figure 3B; high signal, low noise; trace 39 membrane voltage (V),0.000418094,0.000453127,0.000421218,0.000435523,0.000434809,0.000426406,0.000417548,0.000448513,0.000479086,0.000459642,0.000389314,0.000380364,0.000392695,0.000402141,0.00039054,0.00039921,0.000430083,0.000450615,0.00045333,0.000464039,0.000451286,0.00041782,0.000439818,0.000449104,0.000434857,0.000408795,0.000410786,0.000398073,0.…
Figure 3B; high signal, low noise; trace 40 time (s),-0.0114,-0.01135,-0.0113,-0.01125,-0.0112,-0.01115,-0.0111,-0.01105,-0.011,-0.01095,-0.0109,-0.01085,-0.0108,-0.01075,-0.0107,-0.01065,-0.0106,-0.01055,-0.0105,-0.01045,-0.0104,-0.01035,-0.0103,-0.01025,-0.0102,-0.01015,-0.0101,-0.01005,-0.01,-0.00995,-0.0099,-0.00985,-0.0098,-0.00975,-0.0097,-0.00965,-0.0096,-0.00955,-0.0095,-0.00945,-0.0094,-…
Figure 3B; high signal, low noise; trace 40 membrane voltage (V),0.000755314,0.000782293,0.00075405,0.000773222,0.000746484,0.000749651,0.000714376,0.00072245,0.000725411,0.000703519,0.00072308,0.000704454,0.000665263,0.000678208,0.000650155,0.000667462,0.000702995,0.000732322,0.000702932,0.000720057,0.000723571,0.000720583,0.000695041,0.000673001,0.00066286,0.00067905,0.000686176,0.000739865,0.0…
Figure 3B; high signal, low noise; trace 41 time (s),-0.01142,-0.01137,-0.01132,-0.01127,-0.01122,-0.01117,-0.01112,-0.01107,-0.01102,-0.01097,-0.01092,-0.01087,-0.01082,-0.01077,-0.01072,-0.01067,-0.01062,-0.01057,-0.01052,-0.01047,-0.01042,-0.01037,-0.01032,-0.01027,-0.01022,-0.01017,-0.01012,-0.01007,-0.01002,-0.00997,-0.00992,-0.00987,-0.00982,-0.00977,-0.00972,-0.00967,-0.00962,-0.00957,-0.0…
Figure 3B; high signal, low noise; trace 41 membrane voltage (V),0.000455636,0.000495631,0.000491869,0.000467067,0.000480867,0.000493189,0.000476343,0.000498198,0.000521131,0.00053623,0.000562749,0.000571948,0.000553951,0.000531833,0.000545982,0.000553175,0.000531254,0.000520128,0.000470535,0.000475472,0.000489423,0.000523479,0.00051059,0.000500734,0.000529254,0.000531574,0.000445035,0.0003995,0.…
Figure 3B; high signal, low noise; trace 42 time (s),-0.0114,-0.01135,-0.0113,-0.01125,-0.0112,-0.01115,-0.0111,-0.01105,-0.011,-0.01095,-0.0109,-0.01085,-0.0108,-0.01075,-0.0107,-0.01065,-0.0106,-0.01055,-0.0105,-0.01045,-0.0104,-0.01035,-0.0103,-0.01025,-0.0102,-0.01015,-0.0101,-0.01005,-0.01,-0.00995,-0.0099,-0.00985,-0.0098,-0.00975,-0.0097,-0.00965,-0.0096,-0.00955,-0.0095,-0.00945,-0.0094,-…
Figure 3B; high signal, low noise; trace 42 membrane voltage (V),2.69E-05,3.99E-05,7.73E-06,-2.47E-05,1.33E-05,9.76E-06,3.70E-05,4.32E-05,-7.13E-06,7.81E-06,6.43E-06,5.06E-06,1.04E-05,3.68E-05,1.79E-05,-1.06E-05,-5.82E-06,4.12E-06,-5.58E-06,2.91E-06,-1.53E-05,-5.68E-05,-2.56E-05,2.00E-05,-1.23E-05,-2.96E-06,-1.50E-05,1.30E-06,-5.37E-06,-2.34E-07,1.47E-05,3.77E-06,1.00E-05,3.44E-05,1.71E-05,7.92E-…
Figure 3B; high signal, low noise; trace 43 time (s),-0.01142,-0.01137,-0.01132,-0.01127,-0.01122,-0.01117,-0.01112,-0.01107,-0.01102,-0.01097,-0.01092,-0.01087,-0.01082,-0.01077,-0.01072,-0.01067,-0.01062,-0.01057,-0.01052,-0.01047,-0.01042,-0.01037,-0.01032,-0.01027,-0.01022,-0.01017,-0.01012,-0.01007,-0.01002,-0.00997,-0.00992,-0.00987,-0.00982,-0.00977,-0.00972,-0.00967,-0.00962,-0.00957,-0.0…
Figure 3B; high signal, low noise; trace 43 membrane voltage (V),6.82E-05,5.52E-05,4.15E-05,8.41E-06,4.42E-05,2.45E-05,4.20E-05,6.09E-05,6.82E-05,7.20E-05,8.94E-05,8.92E-05,7.04E-05,9.17E-05,0.000115021,0.000104889,0.000117872,0.000121874,0.0001231,0.000115932,0.000104897,0.000149323,0.000131423,0.000104306,0.000117407,0.000133621,0.000143157,0.000145175,0.000161555,0.000166342,0.000172616,0.0001…
Figure 3B; high signal, low noise; trace 44 time (s),-0.01214,-0.01209,-0.01204,-0.01199,-0.01194,-0.01189,-0.01184,-0.01179,-0.01174,-0.01169,-0.01164,-0.01159,-0.01154,-0.01149,-0.01144,-0.01139,-0.01134,-0.01129,-0.01124,-0.01119,-0.01114,-0.01109,-0.01104,-0.01099,-0.01094,-0.01089,-0.01084,-0.01079,-0.01074,-0.01069,-0.01064,-0.01059,-0.01054,-0.01049,-0.01044,-0.01039,-0.01034,-0.01029,-0.0…
Figure 3B; high signal, low noise; trace 44 membrane voltage (V),6.08E-05,8.55E-05,9.96E-05,7.37E-05,7.57E-05,7.51E-05,7.58E-05,6.43E-05,6.29E-05,7.34E-05,6.82E-05,7.72E-05,6.59E-05,0.000101081,0.000118838,9.04E-05,5.51E-05,9.95E-05,0.000120506,0.000127226,0.000117712,8.90E-05,0.00012341,0.000144746,0.000133379,0.000136584,0.000138452,7.89E-05,6.81E-05,6.04E-05,6.27E-05,8.59E-05,8.19E-05,6.31E-05…
Figure 3B; high signal, low noise; trace 45 time (s),-0.01128,-0.01123,-0.01118,-0.01113,-0.01108,-0.01103,-0.01098,-0.01093,-0.01088,-0.01083,-0.01078,-0.01073,-0.01068,-0.01063,-0.01058,-0.01053,-0.01048,-0.01043,-0.01038,-0.01033,-0.01028,-0.01023,-0.01018,-0.01013,-0.01008,-0.01003,-0.00998,-0.00993,-0.00988,-0.00983,-0.00978,-0.00973,-0.00968,-0.00963,-0.00958,-0.00953,-0.00948,-0.00943,-0.0…
Figure 3B; high signal, low noise; trace 45 membrane voltage (V),0.000410889,0.000360355,0.000406084,0.000397478,0.000398446,0.000414041,0.000406211,0.000420505,0.0004194,0.000423506,0.000432694,0.000407726,0.000375586,0.000381546,0.000351561,0.000379935,0.000419124,0.000405051,0.000437518,0.000452072,0.000452978,0.000466122,0.000453032,0.000458241,0.000464015,0.00043994,0.000413972,0.000424028,0…
Figure 3B; high signal, low noise; trace 46 time (s),-0.01134,-0.01129,-0.01124,-0.01119,-0.01114,-0.01109,-0.01104,-0.01099,-0.01094,-0.01089,-0.01084,-0.01079,-0.01074,-0.01069,-0.01064,-0.01059,-0.01054,-0.01049,-0.01044,-0.01039,-0.01034,-0.01029,-0.01024,-0.01019,-0.01014,-0.01009,-0.01004,-0.00999,-0.00994,-0.00989,-0.00984,-0.00979,-0.00974,-0.00969,-0.00964,-0.00959,-0.00954,-0.00949,-0.0…
Figure 3B; high signal, low noise; trace 46 membrane voltage (V),0.000240312,0.000270276,0.000246723,0.000270913,0.000300121,0.000280046,0.00025209,0.000265447,0.000279534,0.000255545,0.000227176,0.000224032,0.000218889,0.000237327,0.000286542,0.000273972,0.000270352,0.00026439,0.000265516,0.000253733,0.00023673,0.0002359,0.000250252,0.000242533,0.000247846,0.000250265,0.000258426,0.000280451,0.0…
Figure 3B; high signal, low noise; trace 47 time (s),-0.0114,-0.01135,-0.0113,-0.01125,-0.0112,-0.01115,-0.0111,-0.01105,-0.011,-0.01095,-0.0109,-0.01085,-0.0108,-0.01075,-0.0107,-0.01065,-0.0106,-0.01055,-0.0105,-0.01045,-0.0104,-0.01035,-0.0103,-0.01025,-0.0102,-0.01015,-0.0101,-0.01005,-0.01,-0.00995,-0.0099,-0.00985,-0.0098,-0.00975,-0.0097,-0.00965,-0.0096,-0.00955,-0.0095,-0.00945,-0.0094,-…
Figure 3B; high signal, low noise; trace 47 membrane voltage (V),0.000536295,0.00055318,0.000518046,0.000497744,0.000476037,0.000487598,0.000499571,0.00051164,0.000514414,0.000493414,0.000506846,0.00046208,0.00046787,0.000478612,0.000485836,0.000498283,0.00049495,0.000476151,0.000481904,0.000503777,0.000502091,0.000483785,0.000475753,0.000440283,0.000418291,0.00046822,0.000461499,0.000470749,0.00…
Figure 3B; high signal, low noise; trace 48 time (s),-0.01212,-0.01207,-0.01202,-0.01197,-0.01192,-0.01187,-0.01182,-0.01177,-0.01172,-0.01167,-0.01162,-0.01157,-0.01152,-0.01147,-0.01142,-0.01137,-0.01132,-0.01127,-0.01122,-0.01117,-0.01112,-0.01107,-0.01102,-0.01097,-0.01092,-0.01087,-0.01082,-0.01077,-0.01072,-0.01067,-0.01062,-0.01057,-0.01052,-0.01047,-0.01042,-0.01037,-0.01032,-0.01027,-0.0…
Figure 3B; high signal, low noise; trace 48 membrane voltage (V),0.000150568,0.000147289,0.000148327,0.00016182,0.00017226,0.000185317,0.000189797,0.000172404,0.000195991,0.000179403,0.000179271,0.000159359,0.000190407,0.000185784,0.000164156,0.000169392,0.000172876,0.000166948,0.000151285,0.000178684,0.000177695,0.000147202,0.000130079,0.000157934,0.000164932,0.000148464,0.000148891,0.00018571,0…
Figure 3B; high signal, low noise; trace 49 time (s),-0.01122,-0.01117,-0.01112,-0.01107,-0.01102,-0.01097,-0.01092,-0.01087,-0.01082,-0.01077,-0.01072,-0.01067,-0.01062,-0.01057,-0.01052,-0.01047,-0.01042,-0.01037,-0.01032,-0.01027,-0.01022,-0.01017,-0.01012,-0.01007,-0.01002,-0.00997,-0.00992,-0.00987,-0.00982,-0.00977,-0.00972,-0.00967,-0.00962,-0.00957,-0.00952,-0.00947,-0.00942,-0.00937,-0.0…
Figure 3B; high signal, low noise; trace 49 membrane voltage (V),0.000654856,0.00065031,0.000661153,0.000668246,0.000644201,0.000661819,0.000655079,0.00063977,0.000609411,0.000605859,0.00063,0.000631131,0.000614695,0.000580822,0.000561981,0.000570556,0.000573313,0.000569552,0.000588671,0.000585515,0.000599309,0.000581499,0.000577938,0.000580123,0.000597213,0.000594528,0.000580891,0.000583833,0.00…
Figure 3B; high signal, low noise; trace 50 time (s),-0.01132,-0.01127,-0.01122,-0.01117,-0.01112,-0.01107,-0.01102,-0.01097,-0.01092,-0.01087,-0.01082,-0.01077,-0.01072,-0.01067,-0.01062,-0.01057,-0.01052,-0.01047,-0.01042,-0.01037,-0.01032,-0.01027,-0.01022,-0.01017,-0.01012,-0.01007,-0.01002,-0.00997,-0.00992,-0.00987,-0.00982,-0.00977,-0.00972,-0.00967,-0.00962,-0.00957,-0.00952,-0.00947,-0.0…
Figure 3B; high signal, low noise; trace 50 membrane voltage (V),0.000305749,0.000336047,0.000376068,0.000337009,0.000340647,0.000306604,0.000289381,0.00031806,0.000283424,0.000280852,0.00029374,0.000318555,0.000309177,0.000303953,0.000295429,0.000289351,0.000295256,0.000283094,0.00026995,0.000262731,0.000298897,0.000365667,0.000340852,0.0002983,0.000292305,0.000262697,0.000259394,0.000305744,0.0…
Figure 3B; high signal, low noise; trace 51 time (s),-0.01134,-0.01129,-0.01124,-0.01119,-0.01114,-0.01109,-0.01104,-0.01099,-0.01094,-0.01089,-0.01084,-0.01079,-0.01074,-0.01069,-0.01064,-0.01059,-0.01054,-0.01049,-0.01044,-0.01039,-0.01034,-0.01029,-0.01024,-0.01019,-0.01014,-0.01009,-0.01004,-0.00999,-0.00994,-0.00989,-0.00984,-0.00979,-0.00974,-0.00969,-0.00964,-0.00959,-0.00954,-0.00949,-0.0…
Figure 3B; high signal, low noise; trace 51 membrane voltage (V),0.000271649,0.000294585,0.0002929,0.000262245,0.000272501,0.000247616,0.000269218,0.000281418,0.000271518,0.00026117,0.000268732,0.000261575,0.000255867,0.00025738,0.000270046,0.000298201,0.000275337,0.000291017,0.000301623,0.000305617,0.000306426,0.000325369,0.000277151,0.000276943,0.000282643,0.000282485,0.000266689,0.000266503,0.…
Figure 3B; high signal, low noise; trace 52 time (s),-0.0114,-0.01135,-0.0113,-0.01125,-0.0112,-0.01115,-0.0111,-0.01105,-0.011,-0.01095,-0.0109,-0.01085,-0.0108,-0.01075,-0.0107,-0.01065,-0.0106,-0.01055,-0.0105,-0.01045,-0.0104,-0.01035,-0.0103,-0.01025,-0.0102,-0.01015,-0.0101,-0.01005,-0.01,-0.00995,-0.0099,-0.00985,-0.0098,-0.00975,-0.0097,-0.00965,-0.0096,-0.00955,-0.0095,-0.00945,-0.0094,-…
Figure 3B; high signal, low noise; trace 52 membrane voltage (V),0.00017119,0.000241328,0.000220258,0.000165339,0.000216608,0.000186363,0.000151138,0.000173117,0.000170747,0.000156443,0.000171149,0.000216551,0.000165534,0.000146851,0.000172661,0.000171295,0.000230457,0.000185589,0.000136139,0.000118366,0.000136456,0.000115434,0.00010194,0.000123655,0.00013461,0.000132858,0.000139078,0.000151069,0…
Figure 3B; high signal, low noise; trace 53 time (s),-0.0114,-0.01135,-0.0113,-0.01125,-0.0112,-0.01115,-0.0111,-0.01105,-0.011,-0.01095,-0.0109,-0.01085,-0.0108,-0.01075,-0.0107,-0.01065,-0.0106,-0.01055,-0.0105,-0.01045,-0.0104,-0.01035,-0.0103,-0.01025,-0.0102,-0.01015,-0.0101,-0.01005,-0.01,-0.00995,-0.0099,-0.00985,-0.0098,-0.00975,-0.0097,-0.00965,-0.0096,-0.00955,-0.0095,-0.00945,-0.0094,-…
Figure 3B; high signal, low noise; trace 53 membrane voltage (V),0.000171988,0.00018696,0.000198402,0.000221641,0.000232188,0.000222644,0.000218369,0.000221057,0.000228962,0.000222494,0.000178955,0.000196053,0.000237562,0.000250367,0.000216202,0.000204225,0.000187716,0.000149324,0.000143599,0.000117198,8.12E-05,0.00010696,0.000101593,9.22E-05,0.000113673,0.000137909,0.000150348,0.000159129,0.0001…
Figure 3B; high signal, low noise; trace 54 time (s),-0.0114,-0.01135,-0.0113,-0.01125,-0.0112,-0.01115,-0.0111,-0.01105,-0.011,-0.01095,-0.0109,-0.01085,-0.0108,-0.01075,-0.0107,-0.01065,-0.0106,-0.01055,-0.0105,-0.01045,-0.0104,-0.01035,-0.0103,-0.01025,-0.0102,-0.01015,-0.0101,-0.01005,-0.01,-0.00995,-0.0099,-0.00985,-0.0098,-0.00975,-0.0097,-0.00965,-0.0096,-0.00955,-0.0095,-0.00945,-0.0094,-…
Figure 3B; high signal, low noise; trace 54 membrane voltage (V),0.000403969,0.000422511,0.000384832,0.000376306,0.000375278,0.000367467,0.000361923,0.000363356,0.00037786,0.000392298,0.000375096,0.00034765,0.000356689,0.000360046,0.000375405,0.000360236,0.000365167,0.000321711,0.000288327,0.000304767,0.000310565,0.000331322,0.000347325,0.000330892,0.000309943,0.000311352,0.000333874,0.000336254,…
Figure 3B; high signal, low noise; trace 55 time (s),-0.01144,-0.01139,-0.01134,-0.01129,-0.01124,-0.01119,-0.01114,-0.01109,-0.01104,-0.01099,-0.01094,-0.01089,-0.01084,-0.01079,-0.01074,-0.01069,-0.01064,-0.01059,-0.01054,-0.01049,-0.01044,-0.01039,-0.01034,-0.01029,-0.01024,-0.01019,-0.01014,-0.01009,-0.01004,-0.00999,-0.00994,-0.00989,-0.00984,-0.00979,-0.00974,-0.00969,-0.00964,-0.00959,-0.0…
Figure 3B; high signal, low noise; trace 55 membrane voltage (V),0.000209344,0.00024495,0.000265333,0.000240701,0.000204162,0.000222291,0.000233756,0.000239532,0.000227783,0.000223453,0.000225045,0.000235872,0.00023089,0.000213254,0.000235936,0.000268503,0.000243748,0.000256301,0.000272241,0.000243507,0.000256325,0.00025295,0.000237403,0.000236987,0.000253102,0.000243471,0.000251111,0.000262032,0…
Figure 3B; high signal, low noise; trace 56 time (s),-0.01212,-0.01207,-0.01202,-0.01197,-0.01192,-0.01187,-0.01182,-0.01177,-0.01172,-0.01167,-0.01162,-0.01157,-0.01152,-0.01147,-0.01142,-0.01137,-0.01132,-0.01127,-0.01122,-0.01117,-0.01112,-0.01107,-0.01102,-0.01097,-0.01092,-0.01087,-0.01082,-0.01077,-0.01072,-0.01067,-0.01062,-0.01057,-0.01052,-0.01047,-0.01042,-0.01037,-0.01032,-0.01027,-0.0…
Figure 3B; high signal, low noise; trace 56 membrane voltage (V),0.000128308,0.000122247,0.000117017,9.42E-05,8.64E-05,0.000119539,0.00013647,0.000142695,0.000157062,0.000140237,0.000128816,0.000142688,0.000112148,0.000118934,0.000136092,0.00011515,9.94E-05,0.000101031,7.15E-05,8.10E-05,8.65E-05,0.000115353,8.82E-05,9.27E-05,0.000154618,0.000170893,0.00012904,9.81E-05,7.46E-05,6.71E-05,5.36E-05,6…
Figure 3B; high signal, low noise; trace 57 time (s),-0.01126,-0.01121,-0.01116,-0.01111,-0.01106,-0.01101,-0.01096,-0.01091,-0.01086,-0.01081,-0.01076,-0.01071,-0.01066,-0.01061,-0.01056,-0.01051,-0.01046,-0.01041,-0.01036,-0.01031,-0.01026,-0.01021,-0.01016,-0.01011,-0.01006,-0.01001,-0.00996,-0.00991,-0.00986,-0.00981,-0.00976,-0.00971,-0.00966,-0.00961,-0.00956,-0.00951,-0.00946,-0.00941,-0.0…
Figure 3B; high signal, low noise; trace 57 membrane voltage (V),0.000571151,0.000611833,0.000613252,0.000543101,0.000525674,0.000586783,0.000568038,0.000522325,0.000525852,0.000512384,0.000542395,0.000559375,0.00055038,0.000536338,0.00051913,0.000549926,0.000508911,0.000504899,0.000500703,0.000521227,0.000515995,0.000507105,0.000531436,0.000511368,0.000521515,0.000499678,0.00046641,0.00046151,0.…
Figure 3B; high signal, low noise; trace 58 time (s),-0.01134,-0.01129,-0.01124,-0.01119,-0.01114,-0.01109,-0.01104,-0.01099,-0.01094,-0.01089,-0.01084,-0.01079,-0.01074,-0.01069,-0.01064,-0.01059,-0.01054,-0.01049,-0.01044,-0.01039,-0.01034,-0.01029,-0.01024,-0.01019,-0.01014,-0.01009,-0.01004,-0.00999,-0.00994,-0.00989,-0.00984,-0.00979,-0.00974,-0.00969,-0.00964,-0.00959,-0.00954,-0.00949,-0.0…
Figure 3B; high signal, low noise; trace 58 membrane voltage (V),0.000264202,0.000312423,0.000312937,0.00035392,0.000362586,0.000302761,0.000302043,0.000286199,0.000287225,0.000278669,0.000282278,0.00023741,0.000226367,0.000244215,0.000240281,0.000236349,0.000245564,0.000257665,0.000279272,0.000244137,0.00026044,0.000273263,0.000282063,0.000262551,0.000247876,0.000238417,0.000242966,0.000271487,0…
Figure 3B; high signal, low noise; trace 59 time (s),-0.01138,-0.01133,-0.01128,-0.01123,-0.01118,-0.01113,-0.01108,-0.01103,-0.01098,-0.01093,-0.01088,-0.01083,-0.01078,-0.01073,-0.01068,-0.01063,-0.01058,-0.01053,-0.01048,-0.01043,-0.01038,-0.01033,-0.01028,-0.01023,-0.01018,-0.01013,-0.01008,-0.01003,-0.00998,-0.00993,-0.00988,-0.00983,-0.00978,-0.00973,-0.00968,-0.00963,-0.00958,-0.00953,-0.0…
Figure 3B; high signal, low noise; trace 59 membrane voltage (V),0.000404097,0.000449556,0.000467309,0.00047063,0.000471036,0.000453237,0.000415487,0.000430943,0.000428874,0.000433972,0.000433755,0.000403607,0.000399441,0.00042757,0.000434116,0.000402288,0.000393896,0.000421199,0.000415091,0.000361414,0.000346598,0.000383137,0.000392564,0.000393052,0.00042047,0.000436382,0.000437048,0.000448351,0…
Figure 3B; high signal, low noise; trace 60 time (s),-0.01208,-0.01203,-0.01198,-0.01193,-0.01188,-0.01183,-0.01178,-0.01173,-0.01168,-0.01163,-0.01158,-0.01153,-0.01148,-0.01143,-0.01138,-0.01133,-0.01128,-0.01123,-0.01118,-0.01113,-0.01108,-0.01103,-0.01098,-0.01093,-0.01088,-0.01083,-0.01078,-0.01073,-0.01068,-0.01063,-0.01058,-0.01053,-0.01048,-0.01043,-0.01038,-0.01033,-0.01028,-0.01023,-0.0…
Figure 3B; high signal, low noise; trace 60 membrane voltage (V),8.48E-06,-7.30E-06,5.36E-06,1.50E-05,7.58E-06,5.90E-06,2.45E-05,2.32E-06,-1.53E-05,-1.02E-05,2.11E-05,6.63E-05,6.63E-05,4.38E-05,3.99E-05,3.40E-05,1.59E-05,4.89E-05,4.28E-05,2.69E-05,4.57E-05,3.27E-05,1.05E-05,-2.97E-05,-4.90E-06,1.18E-05,1.91E-05,2.17E-06,7.16E-07,-7.09E-06,8.19E-06,3.21E-05,4.02E-05,3.95E-05,2.92E-05,4.31E-05,3.01…
Figure 3B; high signal, low noise; trace 61 time (s),-0.01126,-0.01121,-0.01116,-0.01111,-0.01106,-0.01101,-0.01096,-0.01091,-0.01086,-0.01081,-0.01076,-0.01071,-0.01066,-0.01061,-0.01056,-0.01051,-0.01046,-0.01041,-0.01036,-0.01031,-0.01026,-0.01021,-0.01016,-0.01011,-0.01006,-0.01001,-0.00996,-0.00991,-0.00986,-0.00981,-0.00976,-0.00971,-0.00966,-0.00961,-0.00956,-0.00951,-0.00946,-0.00941,-0.0…
Figure 3B; high signal, low noise; trace 61 membrane voltage (V),0.000674814,0.000722549,0.000702491,0.00067454,0.000689586,0.00070684,0.000676748,0.000650828,0.000655663,0.000682519,0.000671353,0.000669614,0.000658182,0.000641183,0.000636619,0.000637409,0.000647204,0.000619029,0.000639946,0.000646619,0.00064,0.000652335,0.000637307,0.000649907,0.000619889,0.000622552,0.000604518,0.000613172,0.00…
Figure 3B; high signal, low noise; trace 62 time (s),-0.0113,-0.01125,-0.0112,-0.01115,-0.0111,-0.01105,-0.011,-0.01095,-0.0109,-0.01085,-0.0108,-0.01075,-0.0107,-0.01065,-0.0106,-0.01055,-0.0105,-0.01045,-0.0104,-0.01035,-0.0103,-0.01025,-0.0102,-0.01015,-0.0101,-0.01005,-0.01,-0.00995,-0.0099,-0.00985,-0.0098,-0.00975,-0.0097,-0.00965,-0.0096,-0.00955,-0.0095,-0.00945,-0.0094,-0.00935,-0.0093,-…
Figure 3B; high signal, low noise; trace 62 membrane voltage (V),0.000369054,0.000382258,0.000368455,0.000373062,0.000357296,0.00035964,0.000375723,0.000386222,0.000362639,0.000353338,0.000367703,0.000361303,0.000380781,0.000378428,0.000352348,0.000342756,0.000365473,0.000383729,0.000373096,0.000351919,0.00033356,0.000332644,0.000349935,0.00032915,0.000314917,0.000303834,0.000338851,0.000340956,0…
Figure 3B; high signal, low noise; trace 63 time (s),-0.01138,-0.01133,-0.01128,-0.01123,-0.01118,-0.01113,-0.01108,-0.01103,-0.01098,-0.01093,-0.01088,-0.01083,-0.01078,-0.01073,-0.01068,-0.01063,-0.01058,-0.01053,-0.01048,-0.01043,-0.01038,-0.01033,-0.01028,-0.01023,-0.01018,-0.01013,-0.01008,-0.01003,-0.00998,-0.00993,-0.00988,-0.00983,-0.00978,-0.00973,-0.00968,-0.00963,-0.00958,-0.00953,-0.0…
Figure 3B; high signal, low noise; trace 63 membrane voltage (V),0.000276037,0.000363316,0.000362571,0.00032571,0.000322183,0.000328698,0.000308398,0.000311641,0.000342838,0.000340986,0.000285862,0.000242337,0.000249335,0.000282959,0.000295753,0.000277734,0.000280509,0.000285985,0.000303969,0.000304178,0.000361337,0.000356297,0.000319081,0.000318067,0.000319729,0.000335339,0.000329953,0.000298197…
Figure 3B; high signal, low noise; trace 64 time (s),-0.0114,-0.01135,-0.0113,-0.01125,-0.0112,-0.01115,-0.0111,-0.01105,-0.011,-0.01095,-0.0109,-0.01085,-0.0108,-0.01075,-0.0107,-0.01065,-0.0106,-0.01055,-0.0105,-0.01045,-0.0104,-0.01035,-0.0103,-0.01025,-0.0102,-0.01015,-0.0101,-0.01005,-0.01,-0.00995,-0.0099,-0.00985,-0.0098,-0.00975,-0.0097,-0.00965,-0.0096,-0.00955,-0.0095,-0.00945,-0.0094,-…
Figure 3B; high signal, low noise; trace 64 membrane voltage (V),0.000360369,0.000365773,0.000349128,0.000346577,0.000366831,0.000351957,0.000362178,0.000342879,0.000305294,0.000316717,0.000302668,0.000304637,0.00034686,0.000363769,0.000354649,0.000340991,0.000318131,0.000335868,0.000344484,0.000361991,0.000349541,0.000363199,0.000346311,0.000345634,0.000340766,0.000387415,0.000375588,0.00035723,…
Figure 3B; high signal, low noise; trace 65 time (s),-0.01136,-0.01131,-0.01126,-0.01121,-0.01116,-0.01111,-0.01106,-0.01101,-0.01096,-0.01091,-0.01086,-0.01081,-0.01076,-0.01071,-0.01066,-0.01061,-0.01056,-0.01051,-0.01046,-0.01041,-0.01036,-0.01031,-0.01026,-0.01021,-0.01016,-0.01011,-0.01006,-0.01001,-0.00996,-0.00991,-0.00986,-0.00981,-0.00976,-0.00971,-0.00966,-0.00961,-0.00956,-0.00951,-0.0…
Figure 3B; high signal, low noise; trace 65 membrane voltage (V),0.000459432,0.000497584,0.000509504,0.000506173,0.000477815,0.000501048,0.000506989,0.000500009,0.000503617,0.000494675,0.000498436,0.000508096,0.000516925,0.000526326,0.000526888,0.000506414,0.000514073,0.000500356,0.000490668,0.000466364,0.000467489,0.000458377,0.00049354,0.000493515,0.000467222,0.000460882,0.000430802,0.000450364…
Figure 3B; high signal, low noise; trace 66 time (s),-0.01138,-0.01133,-0.01128,-0.01123,-0.01118,-0.01113,-0.01108,-0.01103,-0.01098,-0.01093,-0.01088,-0.01083,-0.01078,-0.01073,-0.01068,-0.01063,-0.01058,-0.01053,-0.01048,-0.01043,-0.01038,-0.01033,-0.01028,-0.01023,-0.01018,-0.01013,-0.01008,-0.01003,-0.00998,-0.00993,-0.00988,-0.00983,-0.00978,-0.00973,-0.00968,-0.00963,-0.00958,-0.00953,-0.0…
Figure 3B; high signal, low noise; trace 66 membrane voltage (V),0.000387177,0.000422758,0.000426938,0.000411942,0.000382286,0.000367358,0.000327171,0.000350169,0.000385507,0.000394153,0.000361758,0.000349395,0.000334511,0.000337613,0.000371968,0.00034045,0.000316507,0.000341666,0.000358831,0.000367004,0.000356221,0.00034722,0.000345374,0.000335082,0.00038408,0.00039628,0.000395328,0.000331666,0.…
Figure 3B; high signal, low noise; trace 67 time (s),-0.0114,-0.01135,-0.0113,-0.01125,-0.0112,-0.01115,-0.0111,-0.01105,-0.011,-0.01095,-0.0109,-0.01085,-0.0108,-0.01075,-0.0107,-0.01065,-0.0106,-0.01055,-0.0105,-0.01045,-0.0104,-0.01035,-0.0103,-0.01025,-0.0102,-0.01015,-0.0101,-0.01005,-0.01,-0.00995,-0.0099,-0.00985,-0.0098,-0.00975,-0.0097,-0.00965,-0.0096,-0.00955,-0.0095,-0.00945,-0.0094,-…
Figure 3B; high signal, low noise; trace 67 membrane voltage (V),8.48E-05,8.25E-05,6.75E-05,3.28E-05,3.61E-05,5.03E-05,2.28E-05,-3.66E-06,-7.59E-07,3.51E-05,8.35E-05,6.63E-05,5.60E-05,4.90E-05,2.23E-05,3.97E-05,9.89E-05,0.00010557,8.38E-05,5.90E-05,4.15E-05,0.000119474,0.000114869,0.000124965,0.000163892,0.000111193,0.00012404,0.00016403,0.000148318,0.000131988,0.000132203,0.000125408,0.000124185…
Figure 3B; high signal, low noise; trace 68 time (s),-0.0121,-0.01205,-0.012,-0.01195,-0.0119,-0.01185,-0.0118,-0.01175,-0.0117,-0.01165,-0.0116,-0.01155,-0.0115,-0.01145,-0.0114,-0.01135,-0.0113,-0.01125,-0.0112,-0.01115,-0.0111,-0.01105,-0.011,-0.01095,-0.0109,-0.01085,-0.0108,-0.01075,-0.0107,-0.01065,-0.0106,-0.01055,-0.0105,-0.01045,-0.0104,-0.01035,-0.0103,-0.01025,-0.0102,-0.01015,-0.0101,…
Figure 3B; high signal, low noise; trace 68 membrane voltage (V),3.55E-05,3.99E-05,3.83E-05,2.61E-05,3.09E-05,6.92E-06,3.33E-05,5.56E-05,3.10E-05,4.21E-05,5.23E-05,4.10E-05,9.63E-06,4.72E-05,5.70E-05,4.59E-05,4.10E-05,7.77E-05,6.66E-05,4.21E-05,6.92E-05,5.67E-05,7.23E-05,9.63E-05,4.35E-05,1.32E-05,1.58E-05,1.11E-05,-3.34E-06,1.85E-05,-8.62E-06,-1.70E-05,-1.33E-05,3.48E-05,2.29E-05,-1.16E-05,1.74E…
Figure 3B; high signal, low noise; trace 69 time (s),-0.01128,-0.01123,-0.01118,-0.01113,-0.01108,-0.01103,-0.01098,-0.01093,-0.01088,-0.01083,-0.01078,-0.01073,-0.01068,-0.01063,-0.01058,-0.01053,-0.01048,-0.01043,-0.01038,-0.01033,-0.01028,-0.01023,-0.01018,-0.01013,-0.01008,-0.01003,-0.00998,-0.00993,-0.00988,-0.00983,-0.00978,-0.00973,-0.00968,-0.00963,-0.00958,-0.00953,-0.00948,-0.00943,-0.0…
Figure 3B; high signal, low noise; trace 69 membrane voltage (V),0.000387181,0.000418917,0.000423612,0.000407866,0.000425097,0.000431013,0.000456302,0.000433865,0.000441454,0.000432648,0.00041007,0.000413035,0.000426321,0.000382798,0.000386746,0.000399813,0.000394656,0.000403876,0.00039471,0.000391739,0.000422788,0.000422389,0.000420828,0.000372143,0.000370726,0.000407981,0.000391446,0.000347303,…
Figure 3B; high signal, low noise; trace 70 time (s),-0.01134,-0.01129,-0.01124,-0.01119,-0.01114,-0.01109,-0.01104,-0.01099,-0.01094,-0.01089,-0.01084,-0.01079,-0.01074,-0.01069,-0.01064,-0.01059,-0.01054,-0.01049,-0.01044,-0.01039,-0.01034,-0.01029,-0.01024,-0.01019,-0.01014,-0.01009,-0.01004,-0.00999,-0.00994,-0.00989,-0.00984,-0.00979,-0.00974,-0.00969,-0.00964,-0.00959,-0.00954,-0.00949,-0.0…
Figure 3B; high signal, low noise; trace 70 membrane voltage (V),4.63E-05,5.57E-05,6.46E-05,4.87E-05,4.63E-05,5.40E-05,1.82E-05,-3.62E-06,-1.05E-05,1.57E-05,2.66E-05,3.03E-05,1.27E-05,-3.07E-05,-1.38E-05,-5.13E-06,2.23E-05,-5.43E-06,3.07E-05,1.81E-05,2.04E-06,1.36E-05,-1.89E-05,-7.29E-06,1.87E-05,2.06E-05,-8.39E-06,8.20E-06,4.19E-05,5.87E-05,3.07E-05,4.37E-05,4.13E-05,1.50E-05,3.19E-05,3.77E-05,4…
Figure 3B; high signal, low noise; trace 71 time (s),-0.01138,-0.01133,-0.01128,-0.01123,-0.01118,-0.01113,-0.01108,-0.01103,-0.01098,-0.01093,-0.01088,-0.01083,-0.01078,-0.01073,-0.01068,-0.01063,-0.01058,-0.01053,-0.01048,-0.01043,-0.01038,-0.01033,-0.01028,-0.01023,-0.01018,-0.01013,-0.01008,-0.01003,-0.00998,-0.00993,-0.00988,-0.00983,-0.00978,-0.00973,-0.00968,-0.00963,-0.00958,-0.00953,-0.0…
Figure 3B; high signal, low noise; trace 71 membrane voltage (V),-0.000198738,-0.000218973,-0.000227522,-0.000209458,-0.000173095,-0.000191172,-0.000214934,-0.000210788,-0.000235528,-0.000233619,-0.000211938,-0.000168066,-0.000148582,-9.97E-05,-0.000146229,-0.000177812,-0.000178603,-0.000151248,-0.00012076,-0.000124847,-0.00015182,-0.000141922,-0.000156519,-0.000141673,-0.000161983,-0.000170989,-…
Figure 3B; high signal, low noise; trace 72 time (s),-0.01214,-0.01209,-0.01204,-0.01199,-0.01194,-0.01189,-0.01184,-0.01179,-0.01174,-0.01169,-0.01164,-0.01159,-0.01154,-0.01149,-0.01144,-0.01139,-0.01134,-0.01129,-0.01124,-0.01119,-0.01114,-0.01109,-0.01104,-0.01099,-0.01094,-0.01089,-0.01084,-0.01079,-0.01074,-0.01069,-0.01064,-0.01059,-0.01054,-0.01049,-0.01044,-0.01039,-0.01034,-0.01029,-0.0…
Figure 3B; high signal, low noise; trace 72 membrane voltage (V),-9.08E-05,-5.23E-05,-3.84E-05,-8.10E-05,-9.17E-05,-9.38E-05,-0.000131653,-0.000113119,-7.85E-05,-0.000100205,-4.16E-05,-3.19E-05,-8.32E-05,-9.53E-05,-6.70E-05,-7.05E-05,-7.58E-05,-7.45E-05,-0.000120953,-9.91E-05,-5.93E-05,-8.03E-05,-8.11E-05,-0.000100699,-0.000120541,-7.41E-05,-7.55E-05,-0.000105763,-7.47E-05,-7.10E-05,-0.000110251,…
Figure 3B; high signal, low noise; trace 73 time (s),-0.0113,-0.01125,-0.0112,-0.01115,-0.0111,-0.01105,-0.011,-0.01095,-0.0109,-0.01085,-0.0108,-0.01075,-0.0107,-0.01065,-0.0106,-0.01055,-0.0105,-0.01045,-0.0104,-0.01035,-0.0103,-0.01025,-0.0102,-0.01015,-0.0101,-0.01005,-0.01,-0.00995,-0.0099,-0.00985,-0.0098,-0.00975,-0.0097,-0.00965,-0.0096,-0.00955,-0.0095,-0.00945,-0.0094,-0.00935,-0.0093,-…
Figure 3B; high signal, low noise; trace 73 membrane voltage (V),0.000358761,0.00039604,0.000397519,0.000419154,0.000429545,0.000407068,0.000423873,0.000413585,0.000392957,0.000395065,0.0003727,0.000377767,0.00035626,0.000375298,0.000387718,0.00038481,0.000400669,0.000423111,0.000405435,0.000391342,0.000419087,0.000383722,0.000347842,0.000349324,0.000338098,0.000340634,0.000346872,0.000323431,0.0…
Figure 3B; high signal, low noise; trace 74 time (s),-0.01136,-0.01131,-0.01126,-0.01121,-0.01116,-0.01111,-0.01106,-0.01101,-0.01096,-0.01091,-0.01086,-0.01081,-0.01076,-0.01071,-0.01066,-0.01061,-0.01056,-0.01051,-0.01046,-0.01041,-0.01036,-0.01031,-0.01026,-0.01021,-0.01016,-0.01011,-0.01006,-0.01001,-0.00996,-0.00991,-0.00986,-0.00981,-0.00976,-0.00971,-0.00966,-0.00961,-0.00956,-0.00951,-0.0…
Figure 3B; high signal, low noise; trace 74 membrane voltage (V),0.00053193,0.000586086,0.000576018,0.000556305,0.000530727,0.000530102,0.000557918,0.000518098,0.00048915,0.000547232,0.000579304,0.000576284,0.000565093,0.000527614,0.000528896,0.000509562,0.00050742,0.000502656,0.000481265,0.000494891,0.000489935,0.00048916,0.000484626,0.000517382,0.000527678,0.000503091,0.000494778,0.000478008,0.…
Figure 3B; high signal, low noise; trace 75 time (s),-0.0114,-0.01135,-0.0113,-0.01125,-0.0112,-0.01115,-0.0111,-0.01105,-0.011,-0.01095,-0.0109,-0.01085,-0.0108,-0.01075,-0.0107,-0.01065,-0.0106,-0.01055,-0.0105,-0.01045,-0.0104,-0.01035,-0.0103,-0.01025,-0.0102,-0.01015,-0.0101,-0.01005,-0.01,-0.00995,-0.0099,-0.00985,-0.0098,-0.00975,-0.0097,-0.00965,-0.0096,-0.00955,-0.0095,-0.00945,-0.0094,-…
Figure 3B; high signal, low noise; trace 75 membrane voltage (V),6.59E-05,4.49E-05,3.38E-05,5.73E-05,8.33E-05,2.31E-05,6.94E-06,2.61E-05,4.73E-05,3.94E-05,3.60E-05,7.78E-06,-1.17E-05,-1.70E-05,2.34E-05,2.89E-05,4.38E-05,5.21E-05,5.94E-05,4.71E-05,8.05E-05,5.52E-05,8.83E-05,6.81E-05,8.32E-05,7.84E-05,3.51E-05,4.78E-05,9.38E-05,9.75E-05,9.36E-05,0.00011536,0.00011302,0.000119487,9.41E-05,8.16E-05,5…
Figure 3B; high signal, low noise; trace 76 time (s),-0.01144,-0.01139,-0.01134,-0.01129,-0.01124,-0.01119,-0.01114,-0.01109,-0.01104,-0.01099,-0.01094,-0.01089,-0.01084,-0.01079,-0.01074,-0.01069,-0.01064,-0.01059,-0.01054,-0.01049,-0.01044,-0.01039,-0.01034,-0.01029,-0.01024,-0.01019,-0.01014,-0.01009,-0.01004,-0.00999,-0.00994,-0.00989,-0.00984,-0.00979,-0.00974,-0.00969,-0.00964,-0.00959,-0.0…
Figure 3B; high signal, low noise; trace 76 membrane voltage (V),0.000334941,0.000382937,0.000431307,0.000420857,0.000447688,0.000398521,0.000365477,0.00036918,0.000392503,0.000388075,0.00044268,0.000433179,0.000424101,0.00037976,0.000384706,0.000404885,0.000403956,0.000402296,0.000406234,0.000397244,0.000388399,0.000361757,0.000367221,0.000384002,0.000380028,0.000382331,0.000376717,0.00038092,0.…
Figure 3B; high signal, low noise; trace 77 time (s),-0.01142,-0.01137,-0.01132,-0.01127,-0.01122,-0.01117,-0.01112,-0.01107,-0.01102,-0.01097,-0.01092,-0.01087,-0.01082,-0.01077,-0.01072,-0.01067,-0.01062,-0.01057,-0.01052,-0.01047,-0.01042,-0.01037,-0.01032,-0.01027,-0.01022,-0.01017,-0.01012,-0.01007,-0.01002,-0.00997,-0.00992,-0.00987,-0.00982,-0.00977,-0.00972,-0.00967,-0.00962,-0.00957,-0.0…
Figure 3B; high signal, low noise; trace 77 membrane voltage (V),0.00039854,0.000399522,0.000400711,0.000417748,0.000421627,0.000413434,0.000403495,0.000423128,0.000437843,0.000431188,0.000432192,0.000385171,0.00036874,0.000398016,0.000434831,0.00043727,0.000398349,0.000421603,0.000404123,0.000399489,0.000417411,0.000415723,0.00040631,0.000369233,0.000356038,0.000374982,0.000369754,0.000335356,0.…
Figure 3B; high signal, low noise; trace 78 time (s),-0.01144,-0.01139,-0.01134,-0.01129,-0.01124,-0.01119,-0.01114,-0.01109,-0.01104,-0.01099,-0.01094,-0.01089,-0.01084,-0.01079,-0.01074,-0.01069,-0.01064,-0.01059,-0.01054,-0.01049,-0.01044,-0.01039,-0.01034,-0.01029,-0.01024,-0.01019,-0.01014,-0.01009,-0.01004,-0.00999,-0.00994,-0.00989,-0.00984,-0.00979,-0.00974,-0.00969,-0.00964,-0.00959,-0.0…
Figure 3B; high signal, low noise; trace 78 membrane voltage (V),0.000425619,0.000471584,0.000481886,0.000482195,0.000488288,0.000516458,0.000493225,0.000479884,0.000481762,0.000444234,0.000455299,0.000457228,0.000442455,0.000452914,0.000456202,0.000479591,0.000488146,0.000499168,0.000468608,0.000460955,0.000458643,0.000455255,0.000430614,0.000393464,0.000369996,0.000371197,0.000380093,0.0003778,…
Figure 3B; high signal, low noise; trace 79 time (s),-0.01148,-0.01143,-0.01138,-0.01133,-0.01128,-0.01123,-0.01118,-0.01113,-0.01108,-0.01103,-0.01098,-0.01093,-0.01088,-0.01083,-0.01078,-0.01073,-0.01068,-0.01063,-0.01058,-0.01053,-0.01048,-0.01043,-0.01038,-0.01033,-0.01028,-0.01023,-0.01018,-0.01013,-0.01008,-0.01003,-0.00998,-0.00993,-0.00988,-0.00983,-0.00978,-0.00973,-0.00968,-0.00963,-0.0…
Figure 3B; high signal, low noise; trace 79 membrane voltage (V),0.000261236,0.000328609,0.000316609,0.00026494,0.0002456,0.000245138,0.00025297,0.000299404,0.000287294,0.000252068,0.000274221,0.000272026,0.000229498,0.000219129,0.000256301,0.000254027,0.000245827,0.00021969,0.000216267,0.00021062,0.000235291,0.000212973,0.000209123,0.000258679,0.000243507,0.000250324,0.000243534,0.000244232,0.00…
Figure 3B; high signal, low noise; trace 80 time (s),-0.0122,-0.01215,-0.0121,-0.01205,-0.012,-0.01195,-0.0119,-0.01185,-0.0118,-0.01175,-0.0117,-0.01165,-0.0116,-0.01155,-0.0115,-0.01145,-0.0114,-0.01135,-0.0113,-0.01125,-0.0112,-0.01115,-0.0111,-0.01105,-0.011,-0.01095,-0.0109,-0.01085,-0.0108,-0.01075,-0.0107,-0.01065,-0.0106,-0.01055,-0.0105,-0.01045,-0.0104,-0.01035,-0.0103,-0.01025,-0.0102,…
Figure 3B; high signal, low noise; trace 80 membrane voltage (V),3.24E-05,-2.54E-06,3.03E-05,1.74E-05,7.10E-06,-1.38E-05,-4.81E-05,-6.29E-05,-5.15E-05,-1.65E-05,1.58E-06,-1.51E-05,-1.97E-05,-1.13E-05,4.30E-05,1.53E-05,1.42E-05,-2.74E-05,-9.82E-06,2.24E-05,2.95E-05,4.72E-05,7.48E-05,4.74E-05,1.26E-05,-2.73E-06,-2.15E-05,2.24E-05,3.56E-05,1.68E-05,1.71E-05,5.01E-05,5.11E-05,3.38E-05,6.67E-05,7.86E-…
Figure 3B; high signal, low noise; trace 81 time (s),-0.01128,-0.01123,-0.01118,-0.01113,-0.01108,-0.01103,-0.01098,-0.01093,-0.01088,-0.01083,-0.01078,-0.01073,-0.01068,-0.01063,-0.01058,-0.01053,-0.01048,-0.01043,-0.01038,-0.01033,-0.01028,-0.01023,-0.01018,-0.01013,-0.01008,-0.01003,-0.00998,-0.00993,-0.00988,-0.00983,-0.00978,-0.00973,-0.00968,-0.00963,-0.00958,-0.00953,-0.00948,-0.00943,-0.0…
Figure 3B; high signal, low noise; trace 81 membrane voltage (V),0.000175574,0.000184254,0.000199572,0.000195024,0.000169113,0.000126353,0.000121826,0.000161146,0.000179624,0.000155677,0.000131111,9.90E-05,9.02E-05,0.000110923,0.000124745,0.00016335,0.000159068,0.000150335,0.000132169,0.000129203,0.000137062,0.000150543,0.000147447,0.000151929,0.000150333,0.000114954,0.000108053,0.000120003,0.000…
Figure 3B; high signal, low noise; trace 82 time (s),-0.01138,-0.01133,-0.01128,-0.01123,-0.01118,-0.01113,-0.01108,-0.01103,-0.01098,-0.01093,-0.01088,-0.01083,-0.01078,-0.01073,-0.01068,-0.01063,-0.01058,-0.01053,-0.01048,-0.01043,-0.01038,-0.01033,-0.01028,-0.01023,-0.01018,-0.01013,-0.01008,-0.01003,-0.00998,-0.00993,-0.00988,-0.00983,-0.00978,-0.00973,-0.00968,-0.00963,-0.00958,-0.00953,-0.0…
Figure 3B; high signal, low noise; trace 82 membrane voltage (V),0.000169383,0.000235372,0.000231387,0.000222661,0.000199387,0.000194118,0.000184386,0.000178604,0.000159681,0.00016222,0.000186572,0.000201749,0.000164899,0.00016998,0.00017904,0.000191865,0.00014509,0.00013159,0.000129633,0.000130501,0.000155443,0.000146038,0.000121481,0.000136566,0.000107826,0.00011576,0.0001239,9.26E-05,9.03E-05,…
Figure 3B; high signal, low noise; trace 83 time (s),-0.01142,-0.01137,-0.01132,-0.01127,-0.01122,-0.01117,-0.01112,-0.01107,-0.01102,-0.01097,-0.01092,-0.01087,-0.01082,-0.01077,-0.01072,-0.01067,-0.01062,-0.01057,-0.01052,-0.01047,-0.01042,-0.01037,-0.01032,-0.01027,-0.01022,-0.01017,-0.01012,-0.01007,-0.01002,-0.00997,-0.00992,-0.00987,-0.00982,-0.00977,-0.00972,-0.00967,-0.00962,-0.00957,-0.0…
Figure 3B; high signal, low noise; trace 83 membrane voltage (V),0.000195591,0.000270707,0.000249907,0.000244665,0.00028169,0.000273668,0.000276603,0.000295902,0.000273885,0.000266797,0.000252693,0.000243193,0.000218439,0.000250016,0.000194569,0.000190602,0.000255644,0.000276266,0.000271268,0.000294109,0.000281718,0.000301867,0.000305548,0.000313055,0.00028438,0.000268193,0.000260274,0.00024753,0…
Figure 3B; high signal, low noise; trace 84 time (s),-0.01214,-0.01209,-0.01204,-0.01199,-0.01194,-0.01189,-0.01184,-0.01179,-0.01174,-0.01169,-0.01164,-0.01159,-0.01154,-0.01149,-0.01144,-0.01139,-0.01134,-0.01129,-0.01124,-0.01119,-0.01114,-0.01109,-0.01104,-0.01099,-0.01094,-0.01089,-0.01084,-0.01079,-0.01074,-0.01069,-0.01064,-0.01059,-0.01054,-0.01049,-0.01044,-0.01039,-0.01034,-0.01029,-0.0…
Figure 3B; high signal, low noise; trace 84 membrane voltage (V),0.000165244,0.000178837,0.000186689,0.000151035,0.00016187,0.000174901,0.000189028,0.000160199,0.000162335,0.000182185,0.000171109,0.000205905,0.00020505,0.00018862,0.00018863,0.000174595,0.000172807,0.000174795,0.000177916,0.000169188,0.000177929,0.000180839,0.000167866,0.000176884,0.000199387,0.000179759,0.000170046,0.000189148,0.…
Figure 3B; high signal, low noise; trace 85 time (s),-0.01128,-0.01123,-0.01118,-0.01113,-0.01108,-0.01103,-0.01098,-0.01093,-0.01088,-0.01083,-0.01078,-0.01073,-0.01068,-0.01063,-0.01058,-0.01053,-0.01048,-0.01043,-0.01038,-0.01033,-0.01028,-0.01023,-0.01018,-0.01013,-0.01008,-0.01003,-0.00998,-0.00993,-0.00988,-0.00983,-0.00978,-0.00973,-0.00968,-0.00963,-0.00958,-0.00953,-0.00948,-0.00943,-0.0…
Figure 3B; high signal, low noise; trace 85 membrane voltage (V),0.00046242,0.000572716,0.0005718,0.000538494,0.000542638,0.000524607,0.000522071,0.000518036,0.000501151,0.000510113,0.000498988,0.000484201,0.000458994,0.000426842,0.000430219,0.000410942,0.00044743,0.00048059,0.000502494,0.000464258,0.000475005,0.000481836,0.000449731,0.000457211,0.000442002,0.000368293,0.000376126,0.000373787,0.0…
Figure 3B; high signal, low noise; trace 86 time (s),-0.01138,-0.01133,-0.01128,-0.01123,-0.01118,-0.01113,-0.01108,-0.01103,-0.01098,-0.01093,-0.01088,-0.01083,-0.01078,-0.01073,-0.01068,-0.01063,-0.01058,-0.01053,-0.01048,-0.01043,-0.01038,-0.01033,-0.01028,-0.01023,-0.01018,-0.01013,-0.01008,-0.01003,-0.00998,-0.00993,-0.00988,-0.00983,-0.00978,-0.00973,-0.00968,-0.00963,-0.00958,-0.00953,-0.0…
Figure 3B; high signal, low noise; trace 86 membrane voltage (V),0.000453207,0.000476232,0.000451427,0.000427737,0.000404635,0.000434446,0.000438641,0.000422303,0.000464448,0.000479171,0.000427566,0.00041202,0.000438674,0.000430723,0.000414972,0.000431159,0.000412509,0.000468054,0.00044185,0.000412607,0.00040737,0.000467554,0.000438769,0.00039458,0.000388357,0.000399406,0.000402399,0.000417921,0.…
Figure 3B; high signal, low noise; trace 87 time (s),-0.0114,-0.01135,-0.0113,-0.01125,-0.0112,-0.01115,-0.0111,-0.01105,-0.011,-0.01095,-0.0109,-0.01085,-0.0108,-0.01075,-0.0107,-0.01065,-0.0106,-0.01055,-0.0105,-0.01045,-0.0104,-0.01035,-0.0103,-0.01025,-0.0102,-0.01015,-0.0101,-0.01005,-0.01,-0.00995,-0.0099,-0.00985,-0.0098,-0.00975,-0.0097,-0.00965,-0.0096,-0.00955,-0.0095,-0.00945,-0.0094,-…
Figure 3B; high signal, low noise; trace 87 membrane voltage (V),0.000301143,0.000307412,0.000268531,0.000268285,0.000287454,0.000292419,0.000294352,0.000291614,0.000299901,0.000316059,0.000279846,0.000242321,0.000248272,0.000273756,0.00027066,0.000276286,0.000279664,0.000270376,0.000244945,0.000271242,0.00028723,0.000262291,0.000257623,0.000242264,0.000242056,0.000255975,0.000262093,0.000246852,…
Figure 3B; high signal, low noise; trace 88 time (s),-0.01142,-0.01137,-0.01132,-0.01127,-0.01122,-0.01117,-0.01112,-0.01107,-0.01102,-0.01097,-0.01092,-0.01087,-0.01082,-0.01077,-0.01072,-0.01067,-0.01062,-0.01057,-0.01052,-0.01047,-0.01042,-0.01037,-0.01032,-0.01027,-0.01022,-0.01017,-0.01012,-0.01007,-0.01002,-0.00997,-0.00992,-0.00987,-0.00982,-0.00977,-0.00972,-0.00967,-0.00962,-0.00957,-0.0…
Figure 3B; high signal, low noise; trace 88 membrane voltage (V),0.000393762,0.000446266,0.000459294,0.000447092,0.000448491,0.000481329,0.000440302,0.000432626,0.00043276,0.000410602,0.000441888,0.0004505,0.000425417,0.000414167,0.000376601,0.000390882,0.000414438,0.000413547,0.000453833,0.000460896,0.000440789,0.000414567,0.000420347,0.00044605,0.000444564,0.000447126,0.000400849,0.000402446,0.…
Figure 3B; high signal, low noise; trace 89 time (s),-0.01144,-0.01139,-0.01134,-0.01129,-0.01124,-0.01119,-0.01114,-0.01109,-0.01104,-0.01099,-0.01094,-0.01089,-0.01084,-0.01079,-0.01074,-0.01069,-0.01064,-0.01059,-0.01054,-0.01049,-0.01044,-0.01039,-0.01034,-0.01029,-0.01024,-0.01019,-0.01014,-0.01009,-0.01004,-0.00999,-0.00994,-0.00989,-0.00984,-0.00979,-0.00974,-0.00969,-0.00964,-0.00959,-0.0…
Figure 3B; high signal, low noise; trace 89 membrane voltage (V),8.35E-05,0.000135638,0.000114406,0.000118867,0.000111419,0.000120205,0.000111549,0.000103469,6.71E-05,5.12E-05,5.47E-05,4.51E-05,5.38E-05,5.37E-05,5.10E-05,5.81E-05,6.53E-05,2.35E-05,6.23E-06,9.60E-05,8.60E-05,4.72E-05,2.01E-05,1.84E-05,-6.31E-06,-2.07E-05,-2.44E-05,-3.51E-05,-3.21E-05,6.97E-06,-4.77E-07,8.09E-06,-1.90E-05,-1.81E-05…
Figure 3B; high signal, low noise; trace 90 time (s),-0.0114,-0.01135,-0.0113,-0.01125,-0.0112,-0.01115,-0.0111,-0.01105,-0.011,-0.01095,-0.0109,-0.01085,-0.0108,-0.01075,-0.0107,-0.01065,-0.0106,-0.01055,-0.0105,-0.01045,-0.0104,-0.01035,-0.0103,-0.01025,-0.0102,-0.01015,-0.0101,-0.01005,-0.01,-0.00995,-0.0099,-0.00985,-0.0098,-0.00975,-0.0097,-0.00965,-0.0096,-0.00955,-0.0095,-0.00945,-0.0094,-…
Figure 3B; high signal, low noise; trace 90 membrane voltage (V),0.000203466,0.000265106,0.000248293,0.000215413,0.000213519,0.00024617,0.000181847,0.000187256,0.00023497,0.000200963,0.000213072,0.000203358,0.000218979,0.00019543,0.000182614,0.000199279,0.00019778,0.000215132,0.00018932,0.000159813,0.000168417,0.000141516,0.000132335,0.000149709,0.000132693,0.000132063,0.000156118,0.00019768,0.00…
Figure 3B; high signal, low noise; trace 91 time (s),-0.01146,-0.01141,-0.01136,-0.01131,-0.01126,-0.01121,-0.01116,-0.01111,-0.01106,-0.01101,-0.01096,-0.01091,-0.01086,-0.01081,-0.01076,-0.01071,-0.01066,-0.01061,-0.01056,-0.01051,-0.01046,-0.01041,-0.01036,-0.01031,-0.01026,-0.01021,-0.01016,-0.01011,-0.01006,-0.01001,-0.00996,-0.00991,-0.00986,-0.00981,-0.00976,-0.00971,-0.00966,-0.00961,-0.0…
Figure 3B; high signal, low noise; trace 91 membrane voltage (V),0.000418412,0.000435683,0.000421097,0.000418709,0.000367115,0.000394621,0.000417145,0.000422658,0.000424794,0.000438417,0.000453706,0.000429234,0.000408755,0.000395124,0.000434022,0.000415409,0.000359966,0.000357026,0.000404845,0.000390391,0.000341466,0.000362825,0.000355282,0.000326866,0.000314647,0.000332634,0.000324022,0.00030060…
Figure 3B; high signal, low noise; trace 92 time (s),-0.0122,-0.01215,-0.0121,-0.01205,-0.012,-0.01195,-0.0119,-0.01185,-0.0118,-0.01175,-0.0117,-0.01165,-0.0116,-0.01155,-0.0115,-0.01145,-0.0114,-0.01135,-0.0113,-0.01125,-0.0112,-0.01115,-0.0111,-0.01105,-0.011,-0.01095,-0.0109,-0.01085,-0.0108,-0.01075,-0.0107,-0.01065,-0.0106,-0.01055,-0.0105,-0.01045,-0.0104,-0.01035,-0.0103,-0.01025,-0.0102,…
Figure 3B; high signal, low noise; trace 92 membrane voltage (V),-4.71E-05,-4.88E-05,-1.81E-05,-8.90E-06,-4.94E-05,-4.06E-05,-3.59E-05,-3.90E-05,-3.58E-05,-4.69E-05,-8.85E-05,-8.73E-05,-9.36E-05,-0.000110354,-7.84E-05,-9.22E-05,-4.49E-05,-4.03E-05,-4.77E-05,-4.18E-05,-7.09E-05,-7.77E-05,-5.41E-05,-7.26E-07,-1.22E-05,-3.13E-05,-2.44E-05,-3.12E-05,-1.61E-05,-2.00E-05,-1.33E-05,1.83E-05,3.59E-06,3.7…
Figure 3B; high signal, low noise; trace 93 time (s),-0.01128,-0.01123,-0.01118,-0.01113,-0.01108,-0.01103,-0.01098,-0.01093,-0.01088,-0.01083,-0.01078,-0.01073,-0.01068,-0.01063,-0.01058,-0.01053,-0.01048,-0.01043,-0.01038,-0.01033,-0.01028,-0.01023,-0.01018,-0.01013,-0.01008,-0.01003,-0.00998,-0.00993,-0.00988,-0.00983,-0.00978,-0.00973,-0.00968,-0.00963,-0.00958,-0.00953,-0.00948,-0.00943,-0.0…
Figure 3B; high signal, low noise; trace 93 membrane voltage (V),0.000241914,0.000294347,0.000246375,0.000239734,0.000240519,0.000261325,0.000317395,0.000272113,0.000257145,0.000244,0.00021825,0.000262436,0.000262703,0.000220103,0.000199812,0.000221715,0.000221266,0.000248243,0.000218304,0.000186776,0.000181315,0.000186111,0.000194418,0.000180351,0.000191221,0.000187929,0.000176288,0.000183282,0.…
Figure 3B; high signal, low noise; trace 94 time (s),-0.01138,-0.01133,-0.01128,-0.01123,-0.01118,-0.01113,-0.01108,-0.01103,-0.01098,-0.01093,-0.01088,-0.01083,-0.01078,-0.01073,-0.01068,-0.01063,-0.01058,-0.01053,-0.01048,-0.01043,-0.01038,-0.01033,-0.01028,-0.01023,-0.01018,-0.01013,-0.01008,-0.01003,-0.00998,-0.00993,-0.00988,-0.00983,-0.00978,-0.00973,-0.00968,-0.00963,-0.00958,-0.00953,-0.0…
Figure 3B; high signal, low noise; trace 94 membrane voltage (V),0.000394944,0.000432619,0.000414244,0.000462091,0.000430561,0.000388908,0.000357001,0.000373657,0.000367537,0.000370146,0.000362971,0.000359669,0.000354547,0.000360833,0.000375487,0.00038979,0.000374761,0.000349667,0.00036032,0.000389923,0.000354041,0.000339196,0.000335576,0.000322809,0.000288131,0.000308167,0.000322299,0.000299921,…
Figure 3B; high signal, low noise; trace 95 time (s),-0.01142,-0.01137,-0.01132,-0.01127,-0.01122,-0.01117,-0.01112,-0.01107,-0.01102,-0.01097,-0.01092,-0.01087,-0.01082,-0.01077,-0.01072,-0.01067,-0.01062,-0.01057,-0.01052,-0.01047,-0.01042,-0.01037,-0.01032,-0.01027,-0.01022,-0.01017,-0.01012,-0.01007,-0.01002,-0.00997,-0.00992,-0.00987,-0.00982,-0.00977,-0.00972,-0.00967,-0.00962,-0.00957,-0.0…
Figure 3B; high signal, low noise; trace 95 membrane voltage (V),0.000337651,0.00037291,0.000362846,0.000361347,0.00037599,0.000371854,0.000383306,0.000383655,0.000359773,0.000353725,0.000346525,0.000322541,0.000346113,0.000330529,0.00036261,0.000358251,0.000368817,0.000341803,0.000342401,0.000382601,0.000334424,0.000323073,0.000342578,0.000357589,0.00035519,0.000349384,0.000299707,0.000298441,0.…
Figure 3B; high signal, low noise; trace 96 time (s),-0.01218,-0.01213,-0.01208,-0.01203,-0.01198,-0.01193,-0.01188,-0.01183,-0.01178,-0.01173,-0.01168,-0.01163,-0.01158,-0.01153,-0.01148,-0.01143,-0.01138,-0.01133,-0.01128,-0.01123,-0.01118,-0.01113,-0.01108,-0.01103,-0.01098,-0.01093,-0.01088,-0.01083,-0.01078,-0.01073,-0.01068,-0.01063,-0.01058,-0.01053,-0.01048,-0.01043,-0.01038,-0.01033,-0.0…
Figure 3B; high signal, low noise; trace 96 membrane voltage (V),0.000176748,0.000207007,0.000200188,0.000171321,0.000181871,0.000178356,0.000156183,0.000162413,0.000148712,0.000141422,0.000127605,0.000144322,0.000159936,0.000180193,0.000177053,0.000153358,0.000173924,0.000163103,0.000171725,0.00012467,0.000129488,0.000144551,0.000161516,0.000153375,0.000137661,0.00017048,0.000153979,0.000137242,…
Figure 3B; high signal, low noise; trace 97 time (s),-0.0113,-0.01125,-0.0112,-0.01115,-0.0111,-0.01105,-0.011,-0.01095,-0.0109,-0.01085,-0.0108,-0.01075,-0.0107,-0.01065,-0.0106,-0.01055,-0.0105,-0.01045,-0.0104,-0.01035,-0.0103,-0.01025,-0.0102,-0.01015,-0.0101,-0.01005,-0.01,-0.00995,-0.0099,-0.00985,-0.0098,-0.00975,-0.0097,-0.00965,-0.0096,-0.00955,-0.0095,-0.00945,-0.0094,-0.00935,-0.0093,-…
Figure 3B; high signal, low noise; trace 97 membrane voltage (V),0.00048658,0.000507281,0.000522146,0.000560823,0.000557366,0.00051866,0.000528239,0.00053838,0.000517287,0.000525372,0.000527441,0.000496363,0.000498852,0.000504443,0.000473545,0.00047921,0.000449276,0.000476826,0.000488836,0.000462451,0.000439866,0.000439316,0.000429484,0.000422209,0.000415175,0.000406796,0.000423301,0.000405318,0.…
Figure 3B; high signal, low noise; trace 98 time (s),-0.01136,-0.01131,-0.01126,-0.01121,-0.01116,-0.01111,-0.01106,-0.01101,-0.01096,-0.01091,-0.01086,-0.01081,-0.01076,-0.01071,-0.01066,-0.01061,-0.01056,-0.01051,-0.01046,-0.01041,-0.01036,-0.01031,-0.01026,-0.01021,-0.01016,-0.01011,-0.01006,-0.01001,-0.00996,-0.00991,-0.00986,-0.00981,-0.00976,-0.00971,-0.00966,-0.00961,-0.00956,-0.00951,-0.0…
Figure 3B; high signal, low noise; trace 98 membrane voltage (V),0.000427359,0.000443506,0.00047671,0.000451383,0.000398787,0.000390748,0.000415295,0.000453954,0.000438705,0.000440159,0.000443093,0.00044435,0.000437245,0.000420755,0.00042672,0.000419635,0.000422733,0.000426326,0.000390379,0.000389098,0.000403412,0.000402522,0.000398131,0.000431519,0.00041438,0.000373586,0.000385479,0.000383129,0.…
Figure 3B; high signal, low noise; trace 99 time (s),-0.01138,-0.01133,-0.01128,-0.01123,-0.01118,-0.01113,-0.01108,-0.01103,-0.01098,-0.01093,-0.01088,-0.01083,-0.01078,-0.01073,-0.01068,-0.01063,-0.01058,-0.01053,-0.01048,-0.01043,-0.01038,-0.01033,-0.01028,-0.01023,-0.01018,-0.01013,-0.01008,-0.01003,-0.00998,-0.00993,-0.00988,-0.00983,-0.00978,-0.00973,-0.00968,-0.00963,-0.00958,-0.00953,-0.0…
Figure 3B; high signal, low noise; trace 99 membrane voltage (V),0.000494174,0.00050968,0.000499851,0.000507828,0.000525638,0.000519008,0.000526453,0.000522501,0.00047874,0.000469644,0.000504386,0.000482967,0.0004754,0.000470669,0.000486528,0.000492207,0.000502938,0.000486798,0.000459947,0.000438201,0.000408266,0.000418805,0.000452781,0.000455686,0.000452212,0.000453114,0.000468319,0.000423825,0.…
Figure 3B; high signal, low noise; average time (s),-0.01122,-0.01117,-0.01112,-0.01107,-0.01102,-0.01097,-0.01092,-0.01087,-0.01082,-0.01077,-0.01072,-0.01067,-0.01062,-0.01057,-0.01052,-0.01047,-0.01042,-0.01037,-0.01032,-0.01027,-0.01022,-0.01017,-0.01012,-0.01007,-0.01002,-0.00997,-0.00992,-0.00987,-0.00982,-0.00977,-0.00972,-0.00967,-0.00962,-0.00957,-0.00952,-0.00947,-0.00942,-0.00937,-0.00…
Figure 3B; high signal, low noise; average membrane voltage (V),0.000304908,0.000305588,0.000305526,0.000302789,0.000302502,0.000299731,0.00029933,0.00029503,0.000289821,0.00028798,0.000288185,0.000286595,0.000285206,0.000282657,0.000280453,0.000280639,0.000277837,0.000274227,0.000278423,0.000276257,0.000274862,0.000273113,0.000269658,0.000269033,0.000268977,0.000266668,0.00026251,0.000258145,0.0…
Figure 3C; high signal, low noise; background noise amplitude distribution bin edges (V),-0.001,-0.0005,0,0.0005,0.001,0.0015,0.002,0.0025,0.003,0.0035,0.004,0.0045,0.005,0.0055,0.006,0.0065,0.007,0.0075,0.008,0.0085,0.009,0.0095,0.01,0.0105,0.011,0.0115,0.012,0.0125,0.013,0.0135,0.014,0.0145,,,,,,,,,,,,,,,,,,,,,,,,,,,,,,,,,,,,,,,,,,,,,,,,,,,,,,,,,,,,,,,,,,,,,,,,,,,,,,,,,,,,,,,,,,,,,,,,,,,,,,,,,,…
Figure 3C; high signal, low noise; background noise amplitude distribution counts per bin,2,4,85,233,127,27,12,5,3,3,0,0,1,0,0,0,0,1,0,0,0,1,0,0,0,0,0,0,0,0,0,,,,,,,,,,,,,,,,,,,,,,,,,,,,,,,,,,,,,,,,,,,,,,,,,,,,,,,,,,,,,,,,,,,,,,,,,,,,,,,,,,,,,,,,,,,,,,,,,,,,,,,,,,,,,,,,,,,,,,,,,,,,,,,,,,,,,,,,,,,,,,,,,,,,,,,,,,,,,,,,,,,,,,,,,,,,,,,,,,,,,,,,,,,,,,,,,,,,,,,,,,,,,,,,,,,,,,,,,,,,,,,,,,,,,,,,,,,,,,,,,…
Figure 3C; high signal, low noise; PSP amplitude distribution bin edges (V),-0.001,-0.0005,0,0.0005,0.001,0.0015,0.002,0.0025,0.003,0.0035,0.004,0.0045,0.005,0.0055,0.006,0.0065,0.007,0.0075,0.008,0.0085,0.009,0.0095,0.01,0.0105,0.011,0.0115,0.012,0.0125,0.013,0.0135,0.014,0.0145,,,,,,,,,,,,,,,,,,,,,,,,,,,,,,,,,,,,,,,,,,,,,,,,,,,,,,,,,,,,,,,,,,,,,,,,,,,,,,,,,,,,,,,,,,,,,,,,,,,,,,,,,,,,,,,,,,,,,,,…
Figure 3C; high signal, low noise; PSP amplitude distribution counts per bin,0,0,4,9,19,24,22,37,37,38,40,29,36,34,24,17,12,18,13,13,13,7,4,4,6,4,5,11,5,5,2,,,,,,,,,,,,,,,,,,,,,,,,,,,,,,,,,,,,,,,,,,,,,,,,,,,,,,,,,,,,,,,,,,,,,,,,,,,,,,,,,,,,,,,,,,,,,,,,,,,,,,,,,,,,,,,,,,,,,,,,,,,,,,,,,,,,,,,,,,,,,,,,,,,,,,,,,,,,,,,,,,,,,,,,,,,,,,,,,,,,,,,,,,,,,,,,,,,,,,,,,,,,,,,,,,,,,,,,,,,,,,,,,,,,,,,,,,,,,,,,,,,…
Figure 3D; high signal, low noise; 1 ms rise time; simulated PSP amplitude (V),0,4.00E-06,8.00E-06,1.60E-05,3.20E-05,6.40E-05,0.000128,0.000256,0.000512,,,,,,,,,,,,,,,,,,,,,,,,,,,,,,,,,,,,,,,,,,,,,,,,,,,,,,,,,,,,,,,,,,,,,,,,,,,,,,,,,,,,,,,,,,,,,,,,,,,,,,,,,,,,,,,,,,,,,,,,,,,,,,,,,,,,,,,,,,,,,,,,,,,,,,,,,,,,,,,,,,,,,,,,,,,,,,,,,,,,,,,,,,,,,,,,,,,,,,,,,,,,,,,,,,,,,,,,,,,,,,,,,,,,,,,,,,,,,,,,,,,,,,,…
Figure 3D; high signal, low noise; 1 ms rise time; classifier decision probability,0.0033858,0.041631097,0.026360414,0.554093701,0.965704823,0.893042989,0.732265708,0.663795991,0.632966652,,,,,,,,,,,,,,,,,,,,,,,,,,,,,,,,,,,,,,,,,,,,,,,,,,,,,,,,,,,,,,,,,,,,,,,,,,,,,,,,,,,,,,,,,,,,,,,,,,,,,,,,,,,,,,,,,,,,,,,,,,,,,,,,,,,,,,,,,,,,,,,,,,,,,,,,,,,,,,,,,,,,,,,,,,,,,,,,,,,,,,,,,,,,,,,,,,,,,,,,,,,,,,,,,,,…
Figure 3D; high signal, low noise; 2 ms rise time; simulated PSP amplitude (V),0,4.00E-06,8.00E-06,1.60E-05,3.20E-05,6.40E-05,0.000128,0.000256,0.000512,,,,,,,,,,,,,,,,,,,,,,,,,,,,,,,,,,,,,,,,,,,,,,,,,,,,,,,,,,,,,,,,,,,,,,,,,,,,,,,,,,,,,,,,,,,,,,,,,,,,,,,,,,,,,,,,,,,,,,,,,,,,,,,,,,,,,,,,,,,,,,,,,,,,,,,,,,,,,,,,,,,,,,,,,,,,,,,,,,,,,,,,,,,,,,,,,,,,,,,,,,,,,,,,,,,,,,,,,,,,,,,,,,,,,,,,,,,,,,,,,,,,,,,…
Figure 3D; high signal, low noise; 2 ms rise time; classifier decision probability,0.0033858,0.041884169,0.01985314,0.351715691,0.95965883,0.953992286,0.826190944,0.750422215,0.695688497,,,,,,,,,,,,,,,,,,,,,,,,,,,,,,,,,,,,,,,,,,,,,,,,,,,,,,,,,,,,,,,,,,,,,,,,,,,,,,,,,,,,,,,,,,,,,,,,,,,,,,,,,,,,,,,,,,,,,,,,,,,,,,,,,,,,,,,,,,,,,,,,,,,,,,,,,,,,,,,,,,,,,,,,,,,,,,,,,,,,,,,,,,,,,,,,,,,,,,,,,,,,,,,,,,,,,…
Figure 3D; high signal, low noise; 4 ms rise time; simulated PSP amplitude (V),0,4.00E-06,8.00E-06,1.60E-05,3.20E-05,6.40E-05,0.000128,0.000256,0.000512,,,,,,,,,,,,,,,,,,,,,,,,,,,,,,,,,,,,,,,,,,,,,,,,,,,,,,,,,,,,,,,,,,,,,,,,,,,,,,,,,,,,,,,,,,,,,,,,,,,,,,,,,,,,,,,,,,,,,,,,,,,,,,,,,,,,,,,,,,,,,,,,,,,,,,,,,,,,,,,,,,,,,,,,,,,,,,,,,,,,,,,,,,,,,,,,,,,,,,,,,,,,,,,,,,,,,,,,,,,,,,,,,,,,,,,,,,,,,,,,,,,,,,,…
Figure 3D; high signal, low noise; 4 ms rise time; classifier decision probability,0.0033858,0.004822832,0.087912922,0.118015162,0.917730645,0.988186386,0.967293974,0.885070644,0.77478685,,,,,,,,,,,,,,,,,,,,,,,,,,,,,,,,,,,,,,,,,,,,,,,,,,,,,,,,,,,,,,,,,,,,,,,,,,,,,,,,,,,,,,,,,,,,,,,,,,,,,,,,,,,,,,,,,,,,,,,,,,,,,,,,,,,,,,,,,,,,,,,,,,,,,,,,,,,,,,,,,,,,,,,,,,,,,,,,,,,,,,,,,,,,,,,,,,,,,,,,,,,,,,,,,,,,…
Figure 3D; high signal, low noise; 6 ms rise time; simulated PSP amplitude (V),0,4.00E-06,8.00E-06,1.60E-05,3.20E-05,6.40E-05,0.000128,0.000256,0.000512,,,,,,,,,,,,,,,,,,,,,,,,,,,,,,,,,,,,,,,,,,,,,,,,,,,,,,,,,,,,,,,,,,,,,,,,,,,,,,,,,,,,,,,,,,,,,,,,,,,,,,,,,,,,,,,,,,,,,,,,,,,,,,,,,,,,,,,,,,,,,,,,,,,,,,,,,,,,,,,,,,,,,,,,,,,,,,,,,,,,,,,,,,,,,,,,,,,,,,,,,,,,,,,,,,,,,,,,,,,,,,,,,,,,,,,,,,,,,,,,,,,,,,,…
Figure 3D; high signal, low noise; 6 ms rise time; classifier decision probability,0.0033858,0.003527479,0.005993985,0.049997334,0.747449803,0.987117122,0.983881212,0.928706715,0.789509964,,,,,,,,,,,,,,,,,,,,,,,,,,,,,,,,,,,,,,,,,,,,,,,,,,,,,,,,,,,,,,,,,,,,,,,,,,,,,,,,,,,,,,,,,,,,,,,,,,,,,,,,,,,,,,,,,,,,,,,,,,,,,,,,,,,,,,,,,,,,,,,,,,,,,,,,,,,,,,,,,,,,,,,,,,,,,,,,,,,,,,,,,,,,,,,,,,,,,,,,,,,,,,,,,,,…
Figure 3B; low signal, high noise; trace 0 time (s),-0.01206,-0.01201,-0.01196,-0.01191,-0.01186,-0.01181,-0.01176,-0.01171,-0.01166,-0.01161,-0.01156,-0.01151,-0.01146,-0.01141,-0.01136,-0.01131,-0.01126,-0.01121,-0.01116,-0.01111,-0.01106,-0.01101,-0.01096,-0.01091,-0.01086,-0.01081,-0.01076,-0.01071,-0.01066,-0.01061,-0.01056,-0.01051,-0.01046,-0.01041,-0.01036,-0.01031,-0.01026,-0.01021,-0.01…
Figure 3B; low signal, high noise; trace 0 membrane voltage (V),0.000116211,0.000116802,0.00013024,0.000104223,0.000101144,9.51E-05,0.00012567,0.000102681,4.07E-05,6.65E-05,8.86E-05,0.000122787,0.000146073,0.000106744,9.57E-05,9.52E-05,8.03E-05,6.46E-05,6.95E-05,7.91E-05,7.24E-05,9.44E-05,0.000117834,0.000124609,0.000104936,0.000144266,0.000133504,0.000119393,8.82E-05,7.78E-05,9.34E-05,9.45E-05,8…
Figure 3B; low signal, high noise; trace 1 time (s),-0.0115,-0.01145,-0.0114,-0.01135,-0.0113,-0.01125,-0.0112,-0.01115,-0.0111,-0.01105,-0.011,-0.01095,-0.0109,-0.01085,-0.0108,-0.01075,-0.0107,-0.01065,-0.0106,-0.01055,-0.0105,-0.01045,-0.0104,-0.01035,-0.0103,-0.01025,-0.0102,-0.01015,-0.0101,-0.01005,-0.01,-0.00995,-0.0099,-0.00985,-0.0098,-0.00975,-0.0097,-0.00965,-0.0096,-0.00955,-0.0095,-0…
Figure 3B; low signal, high noise; trace 1 membrane voltage (V),-9.78E-05,-9.22E-05,-7.65E-05,-5.67E-05,-6.91E-05,-6.59E-05,-6.37E-05,-8.58E-05,-5.83E-05,-6.07E-05,-7.10E-05,-5.40E-05,-5.71E-05,-5.00E-05,-6.03E-05,-7.18E-05,-6.82E-05,-5.56E-05,-8.62E-05,-6.77E-05,-7.85E-05,-6.38E-05,-7.57E-05,-4.91E-05,-6.51E-05,-8.48E-05,-9.76E-05,-7.52E-05,-0.000100513,-9.48E-05,-4.32E-05,-5.25E-05,-5.90E-05,-8…
Figure 3B; low signal, high noise; trace 2 time (s),-0.01156,-0.01151,-0.01146,-0.01141,-0.01136,-0.01131,-0.01126,-0.01121,-0.01116,-0.01111,-0.01106,-0.01101,-0.01096,-0.01091,-0.01086,-0.01081,-0.01076,-0.01071,-0.01066,-0.01061,-0.01056,-0.01051,-0.01046,-0.01041,-0.01036,-0.01031,-0.01026,-0.01021,-0.01016,-0.01011,-0.01006,-0.01001,-0.00996,-0.00991,-0.00986,-0.00981,-0.00976,-0.00971,-0.00…
Figure 3B; low signal, high noise; trace 2 membrane voltage (V),9.11E-05,9.85E-05,0.000117852,0.00013803,6.71E-05,0.00010524,0.000147603,0.000109044,7.57E-05,0.000121867,0.000118204,0.000144508,0.000125276,0.000139752,0.000144035,0.000131159,0.000114151,7.01E-05,9.30E-05,0.000103335,9.41E-05,7.17E-05,8.16E-05,6.89E-05,5.51E-05,9.77E-05,6.57E-05,7.98E-05,8.07E-05,4.00E-05,7.76E-05,8.53E-05,7.90E-0…
Figure 3B; low signal, high noise; trace 3 time (s),-0.01164,-0.01159,-0.01154,-0.01149,-0.01144,-0.01139,-0.01134,-0.01129,-0.01124,-0.01119,-0.01114,-0.01109,-0.01104,-0.01099,-0.01094,-0.01089,-0.01084,-0.01079,-0.01074,-0.01069,-0.01064,-0.01059,-0.01054,-0.01049,-0.01044,-0.01039,-0.01034,-0.01029,-0.01024,-0.01019,-0.01014,-0.01009,-0.01004,-0.00999,-0.00994,-0.00989,-0.00984,-0.00979,-0.00…
Figure 3B; low signal, high noise; trace 3 membrane voltage (V),-0.00012123,-9.88E-05,-0.000109872,-0.000111683,-0.000134888,-0.000101154,-8.76E-05,-0.000107383,-0.000169663,-0.000170347,-0.000134469,-0.000129338,-0.000124148,-0.000133425,-0.000179258,-0.000179237,-0.000152588,-0.000129965,-8.93E-05,-0.000116236,-0.000115998,-0.000102416,-0.00015011,-8.61E-05,-7.92E-05,-0.000158477,-0.000145131,-…
Figure 3B; low signal, high noise; trace 4 time (s),-0.01168,-0.01163,-0.01158,-0.01153,-0.01148,-0.01143,-0.01138,-0.01133,-0.01128,-0.01123,-0.01118,-0.01113,-0.01108,-0.01103,-0.01098,-0.01093,-0.01088,-0.01083,-0.01078,-0.01073,-0.01068,-0.01063,-0.01058,-0.01053,-0.01048,-0.01043,-0.01038,-0.01033,-0.01028,-0.01023,-0.01018,-0.01013,-0.01008,-0.01003,-0.00998,-0.00993,-0.00988,-0.00983,-0.00…
Figure 3B; low signal, high noise; trace 4 membrane voltage (V),-5.96E-06,-6.05E-06,-2.20E-05,-2.33E-05,4.77E-06,-2.20E-05,-5.38E-05,1.41E-06,1.18E-05,-1.58E-05,-4.45E-06,-3.12E-05,-4.06E-05,-4.30E-05,-3.78E-05,-3.16E-05,-5.63E-05,-3.31E-05,-4.80E-05,-4.05E-05,-2.97E-05,-4.33E-05,-6.68E-05,-4.70E-05,-4.73E-05,-4.96E-05,-5.61E-05,-5.35E-05,-5.82E-05,-7.16E-05,-0.000108233,-8.81E-05,-8.43E-05,-5.50…
Figure 3B; low signal, high noise; trace 5 time (s),-0.01172,-0.01167,-0.01162,-0.01157,-0.01152,-0.01147,-0.01142,-0.01137,-0.01132,-0.01127,-0.01122,-0.01117,-0.01112,-0.01107,-0.01102,-0.01097,-0.01092,-0.01087,-0.01082,-0.01077,-0.01072,-0.01067,-0.01062,-0.01057,-0.01052,-0.01047,-0.01042,-0.01037,-0.01032,-0.01027,-0.01022,-0.01017,-0.01012,-0.01007,-0.01002,-0.00997,-0.00992,-0.00987,-0.00…
Figure 3B; low signal, high noise; trace 5 membrane voltage (V),-4.25E-05,-1.89E-05,-2.05E-05,-2.65E-05,-2.17E-05,-3.92E-05,-5.06E-05,-4.71E-05,-6.35E-05,-7.92E-06,6.55E-06,-3.25E-05,-8.25E-05,-8.20E-05,-4.54E-05,-4.66E-05,-1.41E-05,-1.09E-05,-4.04E-05,-5.87E-05,-8.78E-05,-5.61E-05,-1.36E-05,-5.63E-06,-3.06E-05,-5.85E-05,-6.63E-06,-2.11E-05,-3.78E-05,-6.12E-05,-6.05E-05,-3.21E-05,-4.05E-05,-2.62E…
Figure 3B; low signal, high noise; trace 6 time (s),-0.01172,-0.01167,-0.01162,-0.01157,-0.01152,-0.01147,-0.01142,-0.01137,-0.01132,-0.01127,-0.01122,-0.01117,-0.01112,-0.01107,-0.01102,-0.01097,-0.01092,-0.01087,-0.01082,-0.01077,-0.01072,-0.01067,-0.01062,-0.01057,-0.01052,-0.01047,-0.01042,-0.01037,-0.01032,-0.01027,-0.01022,-0.01017,-0.01012,-0.01007,-0.01002,-0.00997,-0.00992,-0.00987,-0.00…
Figure 3B; low signal, high noise; trace 6 membrane voltage (V),-0.000114246,-0.000167826,-0.000147865,-0.000134878,-0.000187302,-0.000206258,-0.000140124,-0.000158825,-0.000147464,-0.000155265,-0.000186164,-0.000140893,-0.000129125,-0.000144976,-0.000134659,-0.000137523,-0.00013911,-0.000174796,-0.000147536,-0.00013813,-0.000174008,-0.000156353,-0.000133693,-0.000161733,-0.000162809,-0.000139418…
Figure 3B; low signal, high noise; trace 7 time (s),-0.01174,-0.01169,-0.01164,-0.01159,-0.01154,-0.01149,-0.01144,-0.01139,-0.01134,-0.01129,-0.01124,-0.01119,-0.01114,-0.01109,-0.01104,-0.01099,-0.01094,-0.01089,-0.01084,-0.01079,-0.01074,-0.01069,-0.01064,-0.01059,-0.01054,-0.01049,-0.01044,-0.01039,-0.01034,-0.01029,-0.01024,-0.01019,-0.01014,-0.01009,-0.01004,-0.00999,-0.00994,-0.00989,-0.00…
Figure 3B; low signal, high noise; trace 7 membrane voltage (V),0.000118881,0.000116303,0.000140333,0.000127361,0.000100782,0.000125053,0.000161047,0.000123356,0.000137053,0.000136505,0.000116259,0.000120417,0.000113447,7.73E-05,9.77E-05,0.000111751,0.000103605,9.85E-05,8.52E-05,9.04E-05,0.00010851,9.18E-05,9.06E-05,9.46E-05,9.61E-05,0.00011649,0.000122011,0.000143201,0.000150943,0.00012744,0.000…
Figure 3B; low signal, high noise; trace 8 time (s),-0.0121,-0.01205,-0.012,-0.01195,-0.0119,-0.01185,-0.0118,-0.01175,-0.0117,-0.01165,-0.0116,-0.01155,-0.0115,-0.01145,-0.0114,-0.01135,-0.0113,-0.01125,-0.0112,-0.01115,-0.0111,-0.01105,-0.011,-0.01095,-0.0109,-0.01085,-0.0108,-0.01075,-0.0107,-0.01065,-0.0106,-0.01055,-0.0105,-0.01045,-0.0104,-0.01035,-0.0103,-0.01025,-0.0102,-0.01015,-0.0101,-…
Figure 3B; low signal, high noise; trace 8 membrane voltage (V),5.29E-05,4.91E-05,5.05E-05,6.76E-05,7.86E-05,6.16E-05,4.12E-05,2.29E-05,3.17E-05,1.37E-05,1.58E-05,4.65E-05,7.24E-05,4.64E-05,2.41E-05,3.13E-05,4.05E-05,9.89E-05,7.24E-05,6.64E-05,4.01E-05,6.39E-05,7.06E-05,2.58E-05,8.33E-06,1.02E-05,-2.38E-05,-3.31E-05,3.99E-05,2.87E-05,2.65E-05,5.18E-05,6.89E-05,4.00E-05,3.96E-05,2.69E-05,2.17E-05,…
Figure 3B; low signal, high noise; trace 9 time (s),-0.01166,-0.01161,-0.01156,-0.01151,-0.01146,-0.01141,-0.01136,-0.01131,-0.01126,-0.01121,-0.01116,-0.01111,-0.01106,-0.01101,-0.01096,-0.01091,-0.01086,-0.01081,-0.01076,-0.01071,-0.01066,-0.01061,-0.01056,-0.01051,-0.01046,-0.01041,-0.01036,-0.01031,-0.01026,-0.01021,-0.01016,-0.01011,-0.01006,-0.01001,-0.00996,-0.00991,-0.00986,-0.00981,-0.00…
Figure 3B; low signal, high noise; trace 9 membrane voltage (V),9.89E-05,7.93E-05,8.55E-05,0.000100452,0.000111859,8.57E-05,0.000101562,0.000115996,8.58E-05,7.65E-05,6.97E-05,6.50E-05,9.35E-05,9.76E-05,8.81E-05,0.000101522,8.31E-05,7.68E-05,0.000101463,8.08E-05,9.38E-05,0.000103298,8.86E-05,7.01E-05,8.49E-05,0.000109353,0.000177717,0.000161083,0.000174672,0.000160662,0.000165713,0.000117016,9.29E…
Figure 3B; low signal, high noise; trace 10 time (s),-0.0117,-0.01165,-0.0116,-0.01155,-0.0115,-0.01145,-0.0114,-0.01135,-0.0113,-0.01125,-0.0112,-0.01115,-0.0111,-0.01105,-0.011,-0.01095,-0.0109,-0.01085,-0.0108,-0.01075,-0.0107,-0.01065,-0.0106,-0.01055,-0.0105,-0.01045,-0.0104,-0.01035,-0.0103,-0.01025,-0.0102,-0.01015,-0.0101,-0.01005,-0.01,-0.00995,-0.0099,-0.00985,-0.0098,-0.00975,-0.0097,-…
Figure 3B; low signal, high noise; trace 10 membrane voltage (V),7.27E-05,8.23E-05,2.97E-05,9.98E-06,4.05E-05,5.25E-05,4.10E-05,4.84E-05,2.80E-05,2.89E-05,1.84E-05,2.54E-05,1.84E-05,2.39E-05,6.42E-06,2.36E-05,1.72E-05,-3.40E-06,5.32E-06,1.29E-05,3.94E-05,2.14E-06,-3.76E-05,-1.79E-05,-2.20E-05,-3.21E-05,-3.23E-05,-4.99E-05,2.01E-05,-1.07E-05,-1.72E-05,-1.75E-05,-3.23E-05,-4.14E-05,-3.24E-05,-1.50E…
Figure 3B; low signal, high noise; trace 11 time (s),-0.01174,-0.01169,-0.01164,-0.01159,-0.01154,-0.01149,-0.01144,-0.01139,-0.01134,-0.01129,-0.01124,-0.01119,-0.01114,-0.01109,-0.01104,-0.01099,-0.01094,-0.01089,-0.01084,-0.01079,-0.01074,-0.01069,-0.01064,-0.01059,-0.01054,-0.01049,-0.01044,-0.01039,-0.01034,-0.01029,-0.01024,-0.01019,-0.01014,-0.01009,-0.01004,-0.00999,-0.00994,-0.00989,-0.0…
Figure 3B; low signal, high noise; trace 11 membrane voltage (V),1.51E-05,7.42E-05,6.22E-05,7.20E-05,5.19E-05,4.72E-05,2.23E-05,2.51E-05,7.29E-06,3.40E-05,1.54E-05,-2.16E-05,-6.48E-06,-2.37E-05,2.58E-05,2.37E-05,3.82E-05,2.29E-07,-9.39E-06,2.00E-05,4.92E-06,9.27E-06,-1.84E-05,-4.93E-06,-3.13E-05,-1.90E-05,-3.44E-05,-1.80E-05,-5.98E-06,3.33E-06,-2.35E-07,-2.02E-05,-2.12E-05,-2.91E-05,-6.62E-05,-7.…
Figure 3B; low signal, high noise; trace 12 time (s),-0.0121,-0.01205,-0.012,-0.01195,-0.0119,-0.01185,-0.0118,-0.01175,-0.0117,-0.01165,-0.0116,-0.01155,-0.0115,-0.01145,-0.0114,-0.01135,-0.0113,-0.01125,-0.0112,-0.01115,-0.0111,-0.01105,-0.011,-0.01095,-0.0109,-0.01085,-0.0108,-0.01075,-0.0107,-0.01065,-0.0106,-0.01055,-0.0105,-0.01045,-0.0104,-0.01035,-0.0103,-0.01025,-0.0102,-0.01015,-0.0101,…
Figure 3B; low signal, high noise; trace 12 membrane voltage (V),-2.62E-05,1.12E-05,4.75E-05,3.21E-05,4.21E-05,2.90E-05,1.56E-05,2.90E-05,3.44E-05,1.44E-05,2.36E-05,2.80E-05,1.55E-05,3.73E-06,1.27E-05,3.17E-05,2.96E-05,9.66E-06,-7.25E-06,-4.51E-05,-5.66E-05,-7.42E-05,-6.46E-05,-1.89E-05,-3.64E-06,-6.22E-06,-2.56E-05,9.63E-06,-1.76E-05,-2.70E-05,-8.32E-06,-4.79E-05,1.79E-06,-9.52E-06,-2.40E-05,-1.…
Figure 3B; low signal, high noise; trace 13 time (s),-0.01146,-0.01141,-0.01136,-0.01131,-0.01126,-0.01121,-0.01116,-0.01111,-0.01106,-0.01101,-0.01096,-0.01091,-0.01086,-0.01081,-0.01076,-0.01071,-0.01066,-0.01061,-0.01056,-0.01051,-0.01046,-0.01041,-0.01036,-0.01031,-0.01026,-0.01021,-0.01016,-0.01011,-0.01006,-0.01001,-0.00996,-0.00991,-0.00986,-0.00981,-0.00976,-0.00971,-0.00966,-0.00961,-0.0…
Figure 3B; low signal, high noise; trace 13 membrane voltage (V),6.46E-05,6.75E-05,4.86E-05,2.82E-05,1.01E-06,4.82E-05,7.96E-05,5.05E-05,3.24E-05,3.40E-05,1.72E-05,3.39E-05,2.76E-05,3.51E-05,4.85E-05,5.60E-05,5.81E-05,8.18E-05,0.00011861,0.000130531,0.000100384,9.36E-05,0.00010645,9.41E-05,7.91E-05,8.49E-05,9.20E-05,8.62E-05,0.000129435,0.00010961,6.86E-05,5.79E-05,4.51E-05,4.67E-05,6.64E-05,8.78…
Figure 3B; low signal, high noise; trace 14 time (s),-0.01162,-0.01157,-0.01152,-0.01147,-0.01142,-0.01137,-0.01132,-0.01127,-0.01122,-0.01117,-0.01112,-0.01107,-0.01102,-0.01097,-0.01092,-0.01087,-0.01082,-0.01077,-0.01072,-0.01067,-0.01062,-0.01057,-0.01052,-0.01047,-0.01042,-0.01037,-0.01032,-0.01027,-0.01022,-0.01017,-0.01012,-0.01007,-0.01002,-0.00997,-0.00992,-0.00987,-0.00982,-0.00977,-0.0…
Figure 3B; low signal, high noise; trace 14 membrane voltage (V),0.000303128,0.000319117,0.000329386,0.000328244,0.000298686,0.000313848,0.000324419,0.000329732,0.000326352,0.000308493,0.000349939,0.000346723,0.00035286,0.0003402,0.000313822,0.000291834,0.00029857,0.000294474,0.000290148,0.000277257,0.000266334,0.000275708,0.000335585,0.0003601,0.000298558,0.000271397,0.000266802,0.0002841,0.0003…
Figure 3B; low signal, high noise; trace 15 time (s),-0.01162,-0.01157,-0.01152,-0.01147,-0.01142,-0.01137,-0.01132,-0.01127,-0.01122,-0.01117,-0.01112,-0.01107,-0.01102,-0.01097,-0.01092,-0.01087,-0.01082,-0.01077,-0.01072,-0.01067,-0.01062,-0.01057,-0.01052,-0.01047,-0.01042,-0.01037,-0.01032,-0.01027,-0.01022,-0.01017,-0.01012,-0.01007,-0.01002,-0.00997,-0.00992,-0.00987,-0.00982,-0.00977,-0.0…
Figure 3B; low signal, high noise; trace 15 membrane voltage (V),-2.38E-06,-2.28E-05,-2.92E-05,-4.04E-05,-2.63E-05,-1.80E-05,-2.37E-05,-2.98E-05,-1.24E-05,-2.43E-05,-3.37E-05,-2.21E-05,-1.03E-05,-1.20E-06,-1.02E-05,1.45E-05,2.69E-05,6.44E-05,3.17E-05,6.50E-06,5.95E-06,5.49E-06,2.22E-07,6.76E-06,2.69E-05,2.65E-05,-5.40E-06,5.16E-06,3.22E-05,2.14E-05,7.94E-06,1.70E-05,3.65E-05,4.23E-05,3.46E-05,8.0…
Figure 3B; low signal, high noise; trace 16 time (s),-0.01172,-0.01167,-0.01162,-0.01157,-0.01152,-0.01147,-0.01142,-0.01137,-0.01132,-0.01127,-0.01122,-0.01117,-0.01112,-0.01107,-0.01102,-0.01097,-0.01092,-0.01087,-0.01082,-0.01077,-0.01072,-0.01067,-0.01062,-0.01057,-0.01052,-0.01047,-0.01042,-0.01037,-0.01032,-0.01027,-0.01022,-0.01017,-0.01012,-0.01007,-0.01002,-0.00997,-0.00992,-0.00987,-0.0…
Figure 3B; low signal, high noise; trace 16 membrane voltage (V),3.24E-05,5.57E-05,1.93E-05,2.09E-05,5.61E-05,6.19E-05,4.46E-05,4.67E-05,4.98E-05,2.57E-05,8.14E-05,5.54E-05,5.53E-05,8.54E-05,7.40E-05,4.87E-05,3.00E-05,2.30E-05,1.39E-05,7.22E-06,1.61E-05,-1.23E-05,-2.34E-05,-8.30E-06,1.11E-05,7.15E-06,2.12E-05,1.60E-05,1.06E-05,1.71E-05,4.60E-07,1.31E-05,9.41E-06,3.83E-05,1.44E-05,5.37E-05,4.30E-0…
Figure 3B; low signal, high noise; trace 17 time (s),-0.01172,-0.01167,-0.01162,-0.01157,-0.01152,-0.01147,-0.01142,-0.01137,-0.01132,-0.01127,-0.01122,-0.01117,-0.01112,-0.01107,-0.01102,-0.01097,-0.01092,-0.01087,-0.01082,-0.01077,-0.01072,-0.01067,-0.01062,-0.01057,-0.01052,-0.01047,-0.01042,-0.01037,-0.01032,-0.01027,-0.01022,-0.01017,-0.01012,-0.01007,-0.01002,-0.00997,-0.00992,-0.00987,-0.0…
Figure 3B; low signal, high noise; trace 17 membrane voltage (V),4.97E-05,8.41E-05,8.08E-05,6.89E-05,9.12E-05,8.77E-05,7.06E-05,7.04E-05,8.38E-05,7.70E-05,6.74E-05,4.53E-05,5.70E-05,7.17E-05,3.56E-05,4.90E-05,8.61E-05,6.79E-05,2.80E-05,1.75E-05,2.86E-05,4.05E-05,1.07E-05,6.10E-06,4.90E-06,1.15E-05,1.55E-05,3.78E-05,2.59E-05,3.52E-05,5.79E-05,2.49E-05,7.65E-06,6.50E-06,2.12E-06,-1.02E-05,2.39E-06,…
Figure 3B; low signal, high noise; trace 18 time (s),-0.01172,-0.01167,-0.01162,-0.01157,-0.01152,-0.01147,-0.01142,-0.01137,-0.01132,-0.01127,-0.01122,-0.01117,-0.01112,-0.01107,-0.01102,-0.01097,-0.01092,-0.01087,-0.01082,-0.01077,-0.01072,-0.01067,-0.01062,-0.01057,-0.01052,-0.01047,-0.01042,-0.01037,-0.01032,-0.01027,-0.01022,-0.01017,-0.01012,-0.01007,-0.01002,-0.00997,-0.00992,-0.00987,-0.0…
Figure 3B; low signal, high noise; trace 18 membrane voltage (V),0.000163117,0.000132798,0.000126449,0.000155165,0.00012149,9.81E-05,9.25E-05,0.000117452,0.000105856,9.61E-05,0.00013899,0.000126644,0.00011475,0.000121116,0.000144217,0.000124639,0.000118743,0.000145924,0.000113501,9.45E-05,0.000115663,0.000130137,0.000157505,0.000148134,0.000133853,0.000165423,0.000178654,0.000173366,0.000188538,0…
Figure 3B; low signal, high noise; trace 19 time (s),-0.01176,-0.01171,-0.01166,-0.01161,-0.01156,-0.01151,-0.01146,-0.01141,-0.01136,-0.01131,-0.01126,-0.01121,-0.01116,-0.01111,-0.01106,-0.01101,-0.01096,-0.01091,-0.01086,-0.01081,-0.01076,-0.01071,-0.01066,-0.01061,-0.01056,-0.01051,-0.01046,-0.01041,-0.01036,-0.01031,-0.01026,-0.01021,-0.01016,-0.01011,-0.01006,-0.01001,-0.00996,-0.00991,-0.0…
Figure 3B; low signal, high noise; trace 19 membrane voltage (V),7.83E-05,7.67E-05,5.43E-05,5.41E-05,4.92E-05,6.99E-05,7.01E-05,7.30E-05,8.82E-05,5.19E-05,8.24E-05,8.34E-05,6.20E-05,6.50E-05,3.39E-05,3.77E-05,5.79E-05,5.33E-05,6.24E-05,8.21E-05,9.39E-05,5.49E-05,2.53E-05,5.20E-06,2.63E-05,3.15E-05,2.11E-05,3.37E-05,3.09E-05,9.71E-06,2.01E-05,4.26E-05,2.08E-05,4.95E-05,6.05E-05,5.22E-05,7.80E-05,7…
Figure 3B; low signal, high noise; trace 20 time (s),-0.0121,-0.01205,-0.012,-0.01195,-0.0119,-0.01185,-0.0118,-0.01175,-0.0117,-0.01165,-0.0116,-0.01155,-0.0115,-0.01145,-0.0114,-0.01135,-0.0113,-0.01125,-0.0112,-0.01115,-0.0111,-0.01105,-0.011,-0.01095,-0.0109,-0.01085,-0.0108,-0.01075,-0.0107,-0.01065,-0.0106,-0.01055,-0.0105,-0.01045,-0.0104,-0.01035,-0.0103,-0.01025,-0.0102,-0.01015,-0.0101,…
Figure 3B; low signal, high noise; trace 20 membrane voltage (V),-6.99E-05,-3.88E-05,-5.47E-05,-3.11E-05,-2.09E-05,-2.59E-05,-3.51E-05,9.32E-06,1.55E-05,7.02E-06,8.69E-08,1.77E-05,2.00E-05,-3.81E-06,-1.48E-05,-2.98E-05,-2.95E-05,-9.61E-06,-2.65E-05,-5.44E-05,-5.80E-05,-8.07E-05,-8.17E-05,-2.78E-05,-3.99E-05,-6.01E-05,-4.79E-05,-2.68E-05,-3.98E-05,-4.83E-05,-5.60E-05,-5.31E-05,-6.82E-05,-7.24E-05,…
Figure 3B; low signal, high noise; trace 21 time (s),-0.01166,-0.01161,-0.01156,-0.01151,-0.01146,-0.01141,-0.01136,-0.01131,-0.01126,-0.01121,-0.01116,-0.01111,-0.01106,-0.01101,-0.01096,-0.01091,-0.01086,-0.01081,-0.01076,-0.01071,-0.01066,-0.01061,-0.01056,-0.01051,-0.01046,-0.01041,-0.01036,-0.01031,-0.01026,-0.01021,-0.01016,-0.01011,-0.01006,-0.01001,-0.00996,-0.00991,-0.00986,-0.00981,-0.0…
Figure 3B; low signal, high noise; trace 21 membrane voltage (V),0.000147313,0.000171154,0.00017046,0.000138034,0.000123245,0.000160354,0.000141998,0.000140604,8.54E-05,9.89E-05,0.000148662,0.000127225,0.000135188,0.00011525,0.000109689,9.91E-05,0.000107096,0.000134552,0.000164396,0.00015164,0.000160969,0.000142629,0.000150668,0.000121291,0.000137947,0.0001475,0.000133668,0.000121249,0.000114429,…
Figure 3B; low signal, high noise; trace 22 time (s),-0.01172,-0.01167,-0.01162,-0.01157,-0.01152,-0.01147,-0.01142,-0.01137,-0.01132,-0.01127,-0.01122,-0.01117,-0.01112,-0.01107,-0.01102,-0.01097,-0.01092,-0.01087,-0.01082,-0.01077,-0.01072,-0.01067,-0.01062,-0.01057,-0.01052,-0.01047,-0.01042,-0.01037,-0.01032,-0.01027,-0.01022,-0.01017,-0.01012,-0.01007,-0.01002,-0.00997,-0.00992,-0.00987,-0.0…
Figure 3B; low signal, high noise; trace 22 membrane voltage (V),5.59E-05,8.85E-05,8.19E-05,6.07E-05,6.58E-05,3.88E-05,4.19E-05,3.31E-05,3.44E-05,6.57E-05,3.00E-05,5.93E-05,2.46E-05,2.38E-05,4.83E-05,8.52E-05,0.000116023,9.65E-05,0.000104702,7.74E-05,8.23E-05,0.000109293,6.73E-05,4.48E-05,1.43E-05,6.46E-05,0.000106588,8.64E-05,2.39E-05,6.80E-05,0.000105295,0.000134213,0.0001414,0.000130022,0.0001…
Figure 3B; low signal, high noise; trace 23 time (s),-0.01172,-0.01167,-0.01162,-0.01157,-0.01152,-0.01147,-0.01142,-0.01137,-0.01132,-0.01127,-0.01122,-0.01117,-0.01112,-0.01107,-0.01102,-0.01097,-0.01092,-0.01087,-0.01082,-0.01077,-0.01072,-0.01067,-0.01062,-0.01057,-0.01052,-0.01047,-0.01042,-0.01037,-0.01032,-0.01027,-0.01022,-0.01017,-0.01012,-0.01007,-0.01002,-0.00997,-0.00992,-0.00987,-0.0…
Figure 3B; low signal, high noise; trace 23 membrane voltage (V),-7.93E-05,-2.07E-05,-3.38E-05,-4.95E-05,-3.44E-05,-1.63E-05,-6.29E-05,-6.91E-05,-8.13E-05,-7.04E-05,-5.28E-05,-4.51E-05,-5.84E-05,-5.96E-05,-3.72E-05,-3.99E-05,-5.02E-05,-4.26E-05,-8.44E-05,-6.90E-05,-6.03E-05,-5.69E-05,-6.82E-05,-8.57E-05,-7.30E-05,-4.98E-05,-5.25E-05,-6.70E-05,-5.01E-05,-6.45E-05,-8.26E-05,-7.67E-05,-6.38E-05,-5.2…
Figure 3B; low signal, high noise; trace 24 time (s),-0.01208,-0.01203,-0.01198,-0.01193,-0.01188,-0.01183,-0.01178,-0.01173,-0.01168,-0.01163,-0.01158,-0.01153,-0.01148,-0.01143,-0.01138,-0.01133,-0.01128,-0.01123,-0.01118,-0.01113,-0.01108,-0.01103,-0.01098,-0.01093,-0.01088,-0.01083,-0.01078,-0.01073,-0.01068,-0.01063,-0.01058,-0.01053,-0.01048,-0.01043,-0.01038,-0.01033,-0.01028,-0.01023,-0.0…
Figure 3B; low signal, high noise; trace 24 membrane voltage (V),4.40E-05,7.28E-05,7.17E-05,5.30E-05,9.53E-05,6.66E-05,6.73E-05,5.54E-05,3.85E-05,5.88E-05,4.92E-05,8.16E-05,8.84E-05,6.16E-05,0.000108481,0.000123688,0.000105265,8.52E-05,9.01E-05,0.000102463,9.00E-05,8.27E-05,9.91E-05,6.32E-05,4.11E-05,5.39E-05,3.36E-05,4.32E-05,4.37E-05,6.08E-05,5.96E-05,4.51E-05,5.41E-05,4.82E-05,3.59E-05,1.78E-0…
Figure 3B; low signal, high noise; trace 25 time (s),-0.0115,-0.01145,-0.0114,-0.01135,-0.0113,-0.01125,-0.0112,-0.01115,-0.0111,-0.01105,-0.011,-0.01095,-0.0109,-0.01085,-0.0108,-0.01075,-0.0107,-0.01065,-0.0106,-0.01055,-0.0105,-0.01045,-0.0104,-0.01035,-0.0103,-0.01025,-0.0102,-0.01015,-0.0101,-0.01005,-0.01,-0.00995,-0.0099,-0.00985,-0.0098,-0.00975,-0.0097,-0.00965,-0.0096,-0.00955,-0.0095,-…
Figure 3B; low signal, high noise; trace 25 membrane voltage (V),2.22E-05,1.64E-05,-6.06E-06,1.94E-05,1.57E-06,-3.47E-05,-1.94E-05,6.66E-06,-1.09E-05,-6.98E-07,-2.72E-05,-4.51E-06,4.93E-06,4.30E-05,2.71E-05,5.20E-05,8.45E-05,3.36E-05,3.69E-05,2.98E-05,3.76E-05,4.58E-05,4.02E-05,7.98E-06,-1.15E-05,-2.87E-05,-5.44E-05,-3.32E-05,1.13E-05,-6.80E-06,-2.01E-05,3.73E-06,-2.45E-05,-4.37E-05,-2.70E-05,7.7…
Figure 3B; low signal, high noise; trace 26 time (s),-0.01156,-0.01151,-0.01146,-0.01141,-0.01136,-0.01131,-0.01126,-0.01121,-0.01116,-0.01111,-0.01106,-0.01101,-0.01096,-0.01091,-0.01086,-0.01081,-0.01076,-0.01071,-0.01066,-0.01061,-0.01056,-0.01051,-0.01046,-0.01041,-0.01036,-0.01031,-0.01026,-0.01021,-0.01016,-0.01011,-0.01006,-0.01001,-0.00996,-0.00991,-0.00986,-0.00981,-0.00976,-0.00971,-0.0…
Figure 3B; low signal, high noise; trace 26 membrane voltage (V),-0.00042657,-0.000489929,-0.000478319,-0.000457173,-0.000465724,-0.000508718,-0.000513703,-0.000507924,-0.000494381,-0.000532936,-0.000537363,-0.000537139,-0.000526633,-0.000532006,-0.000486614,-0.000450583,-0.000410194,-0.000389463,-0.000379125,-0.000383396,-0.000376661,-0.000361302,-0.000361525,-0.000345796,-0.000351702,-0.0003521…
Figure 3B; low signal, high noise; trace 27 time (s),-0.01164,-0.01159,-0.01154,-0.01149,-0.01144,-0.01139,-0.01134,-0.01129,-0.01124,-0.01119,-0.01114,-0.01109,-0.01104,-0.01099,-0.01094,-0.01089,-0.01084,-0.01079,-0.01074,-0.01069,-0.01064,-0.01059,-0.01054,-0.01049,-0.01044,-0.01039,-0.01034,-0.01029,-0.01024,-0.01019,-0.01014,-0.01009,-0.01004,-0.00999,-0.00994,-0.00989,-0.00984,-0.00979,-0.0…
Figure 3B; low signal, high noise; trace 27 membrane voltage (V),1.48E-05,1.32E-05,1.44E-05,1.86E-05,1.97E-05,2.11E-05,3.06E-05,1.00E-05,-1.11E-06,2.76E-05,-8.47E-06,-9.00E-06,-1.36E-05,-2.47E-05,-2.18E-05,-7.36E-06,-4.85E-05,-8.10E-05,-7.51E-05,-6.63E-05,-2.73E-05,-3.25E-05,-5.62E-05,-2.88E-05,-4.49E-05,-3.48E-05,-1.08E-05,-2.31E-05,-3.31E-05,-3.00E-05,-1.19E-05,1.64E-05,2.19E-05,-1.18E-05,5.87E…
Figure 3B; low signal, high noise; trace 28 time (s),-0.01168,-0.01163,-0.01158,-0.01153,-0.01148,-0.01143,-0.01138,-0.01133,-0.01128,-0.01123,-0.01118,-0.01113,-0.01108,-0.01103,-0.01098,-0.01093,-0.01088,-0.01083,-0.01078,-0.01073,-0.01068,-0.01063,-0.01058,-0.01053,-0.01048,-0.01043,-0.01038,-0.01033,-0.01028,-0.01023,-0.01018,-0.01013,-0.01008,-0.01003,-0.00998,-0.00993,-0.00988,-0.00983,-0.0…
Figure 3B; low signal, high noise; trace 28 membrane voltage (V),-0.000300498,-0.000284754,-0.000296802,-0.000313884,-0.000324614,-0.000303355,-0.000282118,-0.000292557,-0.0002934,-0.000291679,-0.000285281,-0.000283795,-0.000280091,-0.000258675,-0.00019906,-0.000228695,-0.000233755,-0.000224631,-0.000219281,-0.000230063,-0.000222972,-0.000255108,-0.000265445,-0.000274496,-0.000259507,-0.000269199…
Figure 3B; low signal, high noise; trace 29 time (s),-0.01172,-0.01167,-0.01162,-0.01157,-0.01152,-0.01147,-0.01142,-0.01137,-0.01132,-0.01127,-0.01122,-0.01117,-0.01112,-0.01107,-0.01102,-0.01097,-0.01092,-0.01087,-0.01082,-0.01077,-0.01072,-0.01067,-0.01062,-0.01057,-0.01052,-0.01047,-0.01042,-0.01037,-0.01032,-0.01027,-0.01022,-0.01017,-0.01012,-0.01007,-0.01002,-0.00997,-0.00992,-0.00987,-0.0…
Figure 3B; low signal, high noise; trace 29 membrane voltage (V),0.000280593,0.000293377,0.000277245,0.000286804,0.000287795,0.000285185,0.000290986,0.00031059,0.000264841,0.000259391,0.00026289,0.000231036,0.000230749,0.000275357,0.000278317,0.000296274,0.000325733,0.000304849,0.000272273,0.000302705,0.000284767,0.000255864,0.000245328,0.000246163,0.000209253,0.000253079,0.000289061,0.000249938,…
Figure 3B; low signal, high noise; trace 30 time (s),-0.01174,-0.01169,-0.01164,-0.01159,-0.01154,-0.01149,-0.01144,-0.01139,-0.01134,-0.01129,-0.01124,-0.01119,-0.01114,-0.01109,-0.01104,-0.01099,-0.01094,-0.01089,-0.01084,-0.01079,-0.01074,-0.01069,-0.01064,-0.01059,-0.01054,-0.01049,-0.01044,-0.01039,-0.01034,-0.01029,-0.01024,-0.01019,-0.01014,-0.01009,-0.01004,-0.00999,-0.00994,-0.00989,-0.0…
Figure 3B; low signal, high noise; trace 30 membrane voltage (V),-0.000597666,-0.000618289,-0.000613012,-0.000598969,-0.000602973,-0.000601201,-0.00058714,-0.000605037,-0.000606361,-0.000628637,-0.000608063,-0.000616991,-0.000618505,-0.000585824,-0.000584362,-0.000592649,-0.000587494,-0.000572588,-0.000563591,-0.000596248,-0.000598494,-0.000609408,-0.000592531,-0.000583191,-0.000586772,-0.0005544…
Figure 3B; low signal, high noise; trace 31 time (s),-0.01174,-0.01169,-0.01164,-0.01159,-0.01154,-0.01149,-0.01144,-0.01139,-0.01134,-0.01129,-0.01124,-0.01119,-0.01114,-0.01109,-0.01104,-0.01099,-0.01094,-0.01089,-0.01084,-0.01079,-0.01074,-0.01069,-0.01064,-0.01059,-0.01054,-0.01049,-0.01044,-0.01039,-0.01034,-0.01029,-0.01024,-0.01019,-0.01014,-0.01009,-0.01004,-0.00999,-0.00994,-0.00989,-0.0…
Figure 3B; low signal, high noise; trace 31 membrane voltage (V),0.000210818,0.00019136,0.000165742,0.000172275,0.000171068,0.000186625,0.000194724,0.000174942,0.00015339,0.000184505,0.000206393,0.000193071,0.000166546,0.000195721,0.000187472,0.000202793,0.000168564,0.000135654,0.000165878,0.000169965,0.000195121,0.000202508,0.000167432,0.000186936,0.000233748,0.000184772,0.00016789,0.000168968,0…
Figure 3B; low signal, high noise; trace 32 time (s),-0.01206,-0.01201,-0.01196,-0.01191,-0.01186,-0.01181,-0.01176,-0.01171,-0.01166,-0.01161,-0.01156,-0.01151,-0.01146,-0.01141,-0.01136,-0.01131,-0.01126,-0.01121,-0.01116,-0.01111,-0.01106,-0.01101,-0.01096,-0.01091,-0.01086,-0.01081,-0.01076,-0.01071,-0.01066,-0.01061,-0.01056,-0.01051,-0.01046,-0.01041,-0.01036,-0.01031,-0.01026,-0.01021,-0.0…
Figure 3B; low signal, high noise; trace 32 membrane voltage (V),-0.000114678,-0.000105608,-8.57E-05,-5.76E-05,-6.48E-05,-0.00011826,-8.86E-05,-9.59E-05,-8.79E-05,-7.64E-05,-0.000103252,-8.72E-05,-9.85E-05,-9.65E-05,-0.00014107,-0.000113245,-9.33E-05,-0.000119704,-0.000120464,-0.000122249,-9.07E-05,-9.71E-05,-9.81E-05,-8.25E-05,-0.000100569,-0.000123508,-0.000124961,-0.000114096,-0.000116596,-0.0…
Figure 3B; low signal, high noise; trace 33 time (s),-0.01164,-0.01159,-0.01154,-0.01149,-0.01144,-0.01139,-0.01134,-0.01129,-0.01124,-0.01119,-0.01114,-0.01109,-0.01104,-0.01099,-0.01094,-0.01089,-0.01084,-0.01079,-0.01074,-0.01069,-0.01064,-0.01059,-0.01054,-0.01049,-0.01044,-0.01039,-0.01034,-0.01029,-0.01024,-0.01019,-0.01014,-0.01009,-0.01004,-0.00999,-0.00994,-0.00989,-0.00984,-0.00979,-0.0…
Figure 3B; low signal, high noise; trace 33 membrane voltage (V),0.000227429,0.000208664,0.000172573,0.000171026,0.000186241,0.000207159,0.000206462,0.00023375,0.000254198,0.000163857,0.000162364,0.000186458,0.000175621,0.00018353,0.000175504,0.000160213,0.000192019,0.000186597,0.000178144,0.000200604,0.000230824,0.000224992,0.000230724,0.000234576,0.00020709,0.000225249,0.000227539,0.000222063,0…
Figure 3B; low signal, high noise; trace 34 time (s),-0.01172,-0.01167,-0.01162,-0.01157,-0.01152,-0.01147,-0.01142,-0.01137,-0.01132,-0.01127,-0.01122,-0.01117,-0.01112,-0.01107,-0.01102,-0.01097,-0.01092,-0.01087,-0.01082,-0.01077,-0.01072,-0.01067,-0.01062,-0.01057,-0.01052,-0.01047,-0.01042,-0.01037,-0.01032,-0.01027,-0.01022,-0.01017,-0.01012,-0.01007,-0.01002,-0.00997,-0.00992,-0.00987,-0.0…
Figure 3B; low signal, high noise; trace 34 membrane voltage (V),0.000269193,0.000288945,0.000325077,0.000308999,0.000294627,0.000269049,0.000281389,0.000268404,0.000267136,0.000262902,0.000269074,0.000304589,0.000274298,0.000259741,0.000267565,0.000294448,0.000271578,0.000272497,0.000316296,0.000315133,0.000288156,0.000287988,0.000248484,0.000299293,0.00031207,0.000315169,0.000295048,0.000257055…
Figure 3B; low signal, high noise; trace 35 time (s),-0.01176,-0.01171,-0.01166,-0.01161,-0.01156,-0.01151,-0.01146,-0.01141,-0.01136,-0.01131,-0.01126,-0.01121,-0.01116,-0.01111,-0.01106,-0.01101,-0.01096,-0.01091,-0.01086,-0.01081,-0.01076,-0.01071,-0.01066,-0.01061,-0.01056,-0.01051,-0.01046,-0.01041,-0.01036,-0.01031,-0.01026,-0.01021,-0.01016,-0.01011,-0.01006,-0.01001,-0.00996,-0.00991,-0.0…
Figure 3B; low signal, high noise; trace 35 membrane voltage (V),0.000109279,0.000158081,0.00019631,0.000171346,0.000160733,0.000147069,0.00015636,0.000168454,0.00015985,0.00015619,0.000127949,0.000147303,0.000151649,0.000139414,0.0001414,0.000120919,9.21E-05,0.000127526,0.000107832,0.000136909,0.000133988,0.000144649,0.000157056,0.000184334,0.000187977,0.000144645,0.000161443,0.000138181,0.00011…
Figure 3B; low signal, high noise; trace 36 time (s),-0.01214,-0.01209,-0.01204,-0.01199,-0.01194,-0.01189,-0.01184,-0.01179,-0.01174,-0.01169,-0.01164,-0.01159,-0.01154,-0.01149,-0.01144,-0.01139,-0.01134,-0.01129,-0.01124,-0.01119,-0.01114,-0.01109,-0.01104,-0.01099,-0.01094,-0.01089,-0.01084,-0.01079,-0.01074,-0.01069,-0.01064,-0.01059,-0.01054,-0.01049,-0.01044,-0.01039,-0.01034,-0.01029,-0.0…
Figure 3B; low signal, high noise; trace 36 membrane voltage (V),-4.77E-05,-6.70E-06,1.84E-05,-1.19E-05,-4.69E-05,-3.40E-05,-4.94E-05,-6.50E-05,-5.03E-05,-7.55E-05,-4.52E-05,-5.17E-05,-5.82E-05,-6.51E-05,-3.93E-05,-7.42E-05,-5.51E-05,-2.22E-05,-1.54E-05,1.04E-05,-2.14E-05,-2.17E-05,1.26E-05,2.34E-05,2.08E-05,2.33E-05,4.86E-06,2.23E-06,-4.45E-05,-4.34E-05,-2.80E-05,-3.27E-05,-5.78E-05,-5.24E-05,-2…
Figure 3B; low signal, high noise; trace 37 time (s),-0.01104,-0.01099,-0.01094,-0.01089,-0.01084,-0.01079,-0.01074,-0.01069,-0.01064,-0.01059,-0.01054,-0.01049,-0.01044,-0.01039,-0.01034,-0.01029,-0.01024,-0.01019,-0.01014,-0.01009,-0.01004,-0.00999,-0.00994,-0.00989,-0.00984,-0.00979,-0.00974,-0.00969,-0.00964,-0.00959,-0.00954,-0.00949,-0.00944,-0.00939,-0.00934,-0.00929,-0.00924,-0.00919,-0.0…
Figure 3B; low signal, high noise; trace 37 membrane voltage (V),-0.000435612,-0.000415605,-0.000417554,-0.000383795,-0.000392637,-0.000400206,-0.00037168,-0.000371003,-0.000405552,-0.00038997,-0.000388782,-0.000394418,-0.000435528,-0.000431169,-0.00041479,-0.000433416,-0.000451564,-0.000462791,-0.000486233,-0.000437737,-0.000412493,-0.000418047,-0.00041072,-0.00043398,-0.000426795,-0.00039858,-0…
Figure 3B; low signal, high noise; trace 38 time (s),-0.01114,-0.01109,-0.01104,-0.01099,-0.01094,-0.01089,-0.01084,-0.01079,-0.01074,-0.01069,-0.01064,-0.01059,-0.01054,-0.01049,-0.01044,-0.01039,-0.01034,-0.01029,-0.01024,-0.01019,-0.01014,-0.01009,-0.01004,-0.00999,-0.00994,-0.00989,-0.00984,-0.00979,-0.00974,-0.00969,-0.00964,-0.00959,-0.00954,-0.00949,-0.00944,-0.00939,-0.00934,-0.00929,-0.0…
Figure 3B; low signal, high noise; trace 38 membrane voltage (V),-0.000421379,-0.000450547,-0.000408607,-0.000367287,-0.000331824,-0.000330849,-0.000335371,-0.000341698,-0.00033483,-0.00034109,-0.000340281,-0.00036631,-0.00036946,-0.000353004,-0.000353607,-0.000366437,-0.000337747,-0.000341318,-0.000338061,-0.000345622,-0.000322353,-0.000311068,-0.000318877,-0.000333811,-0.000348739,-0.000348721,…
Figure 3B; low signal, high noise; trace 39 time (s),-0.01118,-0.01113,-0.01108,-0.01103,-0.01098,-0.01093,-0.01088,-0.01083,-0.01078,-0.01073,-0.01068,-0.01063,-0.01058,-0.01053,-0.01048,-0.01043,-0.01038,-0.01033,-0.01028,-0.01023,-0.01018,-0.01013,-0.01008,-0.01003,-0.00998,-0.00993,-0.00988,-0.00983,-0.00978,-0.00973,-0.00968,-0.00963,-0.00958,-0.00953,-0.00948,-0.00943,-0.00938,-0.00933,-0.0…
Figure 3B; low signal, high noise; trace 39 membrane voltage (V),-0.000198629,-0.000197967,-0.000214597,-0.00021264,-0.000154278,-0.00012538,-0.000122689,-0.000157335,-0.0001633,-0.000175058,-0.000166312,-0.000184607,-0.000182757,-0.000167215,-0.000136393,-0.000170457,-0.000123173,-8.84E-05,-0.000135737,-0.000163051,-0.000125788,-9.66E-05,-8.09E-05,-0.00010608,-0.000104931,-0.000105735,-9.48E-05,…
Figure 3B; low signal, high noise; trace 40 time (s),-0.0112,-0.01115,-0.0111,-0.01105,-0.011,-0.01095,-0.0109,-0.01085,-0.0108,-0.01075,-0.0107,-0.01065,-0.0106,-0.01055,-0.0105,-0.01045,-0.0104,-0.01035,-0.0103,-0.01025,-0.0102,-0.01015,-0.0101,-0.01005,-0.01,-0.00995,-0.0099,-0.00985,-0.0098,-0.00975,-0.0097,-0.00965,-0.0096,-0.00955,-0.0095,-0.00945,-0.0094,-0.00935,-0.0093,-0.00925,-0.0092,-…
Figure 3B; low signal, high noise; trace 40 membrane voltage (V),0.000116312,9.54E-05,7.95E-05,9.32E-05,9.80E-05,0.000125074,0.000134961,0.000135391,0.000128575,0.000136356,0.000151871,0.000161328,0.00014436,0.000176876,0.000200006,0.000220063,0.000241016,0.000277435,0.000304918,0.000321961,0.000350373,0.000299849,0.000260571,0.00025616,0.000266414,0.000251431,0.000249339,0.000223802,0.00018865,0…
Figure 3B; low signal, high noise; trace 41 time (s),-0.01124,-0.01119,-0.01114,-0.01109,-0.01104,-0.01099,-0.01094,-0.01089,-0.01084,-0.01079,-0.01074,-0.01069,-0.01064,-0.01059,-0.01054,-0.01049,-0.01044,-0.01039,-0.01034,-0.01029,-0.01024,-0.01019,-0.01014,-0.01009,-0.01004,-0.00999,-0.00994,-0.00989,-0.00984,-0.00979,-0.00974,-0.00969,-0.00964,-0.00959,-0.00954,-0.00949,-0.00944,-0.00939,-0.0…
Figure 3B; low signal, high noise; trace 41 membrane voltage (V),0.000451197,0.000520437,0.000544533,0.000535386,0.000547143,0.000551453,0.000528855,0.00050525,0.000486594,0.00049647,0.000513167,0.000485885,0.00047683,0.000478282,0.000453312,0.000440106,0.000464216,0.000462933,0.000432321,0.000398012,0.000413881,0.00043811,0.000440596,0.000421227,0.000440886,0.000412814,0.000395296,0.000414026,0.…
Figure 3B; low signal, high noise; trace 42 time (s),-0.0113,-0.01125,-0.0112,-0.01115,-0.0111,-0.01105,-0.011,-0.01095,-0.0109,-0.01085,-0.0108,-0.01075,-0.0107,-0.01065,-0.0106,-0.01055,-0.0105,-0.01045,-0.0104,-0.01035,-0.0103,-0.01025,-0.0102,-0.01015,-0.0101,-0.01005,-0.01,-0.00995,-0.0099,-0.00985,-0.0098,-0.00975,-0.0097,-0.00965,-0.0096,-0.00955,-0.0095,-0.00945,-0.0094,-0.00935,-0.0093,-…
Figure 3B; low signal, high noise; trace 42 membrane voltage (V),0.000406576,0.000471868,0.000477172,0.000483611,0.000470902,0.000434405,0.000452033,0.000439016,0.00045659,0.000448536,0.000418723,0.000403441,0.000414026,0.000419776,0.00045407,0.000446894,0.000413704,0.000438317,0.000419006,0.000414912,0.000430021,0.00042584,0.000423266,0.000434912,0.00046887,0.000432633,0.000395486,0.00040594,0.0…
Figure 3B; low signal, high noise; trace 43 time (s),-0.01132,-0.01127,-0.01122,-0.01117,-0.01112,-0.01107,-0.01102,-0.01097,-0.01092,-0.01087,-0.01082,-0.01077,-0.01072,-0.01067,-0.01062,-0.01057,-0.01052,-0.01047,-0.01042,-0.01037,-0.01032,-0.01027,-0.01022,-0.01017,-0.01012,-0.01007,-0.01002,-0.00997,-0.00992,-0.00987,-0.00982,-0.00977,-0.00972,-0.00967,-0.00962,-0.00957,-0.00952,-0.00947,-0.0…
Figure 3B; low signal, high noise; trace 43 membrane voltage (V),-0.000465173,-0.000520853,-0.00056206,-0.000509894,-0.000518632,-0.000530568,-0.000546261,-0.000548976,-0.000552052,-0.000531797,-0.000550287,-0.000563101,-0.000566017,-0.000580503,-0.00056179,-0.00056651,-0.000597012,-0.000635182,-0.000683755,-0.000623648,-0.000668003,-0.000651471,-0.000636494,-0.000618251,-0.000626576,-0.000574873…
Figure 3B; low signal, high noise; trace 44 time (s),-0.01216,-0.01211,-0.01206,-0.01201,-0.01196,-0.01191,-0.01186,-0.01181,-0.01176,-0.01171,-0.01166,-0.01161,-0.01156,-0.01151,-0.01146,-0.01141,-0.01136,-0.01131,-0.01126,-0.01121,-0.01116,-0.01111,-0.01106,-0.01101,-0.01096,-0.01091,-0.01086,-0.01081,-0.01076,-0.01071,-0.01066,-0.01061,-0.01056,-0.01051,-0.01046,-0.01041,-0.01036,-0.01031,-0.0…
Figure 3B; low signal, high noise; trace 44 membrane voltage (V),0.000883702,0.000919745,0.000934934,0.000940864,0.000922164,0.000898584,0.00088112,0.000887138,0.000868396,0.00085948,0.000841212,0.00083614,0.000835809,0.000811269,0.000800097,0.0008064,0.000798195,0.00081015,0.000779198,0.000794453,0.000815874,0.000800277,0.000752291,0.000733436,0.000799883,0.000785955,0.000793497,0.000816445,0.00…
Figure 3B; low signal, high noise; trace 45 time (s),-0.01118,-0.01113,-0.01108,-0.01103,-0.01098,-0.01093,-0.01088,-0.01083,-0.01078,-0.01073,-0.01068,-0.01063,-0.01058,-0.01053,-0.01048,-0.01043,-0.01038,-0.01033,-0.01028,-0.01023,-0.01018,-0.01013,-0.01008,-0.01003,-0.00998,-0.00993,-0.00988,-0.00983,-0.00978,-0.00973,-0.00968,-0.00963,-0.00958,-0.00953,-0.00948,-0.00943,-0.00938,-0.00933,-0.0…
Figure 3B; low signal, high noise; trace 45 membrane voltage (V),-0.000653933,-0.000675469,-0.000664522,-0.000612834,-0.000627118,-0.000648754,-0.000653896,-0.000664436,-0.000656199,-0.000614191,-0.000627633,-0.000636612,-0.000625113,-0.000635285,-0.000606545,-0.000613306,-0.000642932,-0.000606662,-0.000621414,-0.000645047,-0.000674874,-0.00064843,-0.000626889,-0.000615378,-0.000582604,-0.0006234…
Figure 3B; low signal, high noise; trace 46 time (s),-0.01124,-0.01119,-0.01114,-0.01109,-0.01104,-0.01099,-0.01094,-0.01089,-0.01084,-0.01079,-0.01074,-0.01069,-0.01064,-0.01059,-0.01054,-0.01049,-0.01044,-0.01039,-0.01034,-0.01029,-0.01024,-0.01019,-0.01014,-0.01009,-0.01004,-0.00999,-0.00994,-0.00989,-0.00984,-0.00979,-0.00974,-0.00969,-0.00964,-0.00959,-0.00954,-0.00949,-0.00944,-0.00939,-0.0…
Figure 3B; low signal, high noise; trace 46 membrane voltage (V),0.000514466,0.00043964,0.000458521,0.000412543,0.000424165,0.000443601,0.0004427,0.000477821,0.000463556,0.000465665,0.000460723,0.000495935,0.000518565,0.000533609,0.000562371,0.00056466,0.000567639,0.000581688,0.000562859,0.000588235,0.000593749,0.000596133,0.000601219,0.000586114,0.000557373,0.00053492,0.000533466,0.00052946,0.00…
Figure 3B; low signal, high noise; trace 47 time (s),-0.01128,-0.01123,-0.01118,-0.01113,-0.01108,-0.01103,-0.01098,-0.01093,-0.01088,-0.01083,-0.01078,-0.01073,-0.01068,-0.01063,-0.01058,-0.01053,-0.01048,-0.01043,-0.01038,-0.01033,-0.01028,-0.01023,-0.01018,-0.01013,-0.01008,-0.01003,-0.00998,-0.00993,-0.00988,-0.00983,-0.00978,-0.00973,-0.00968,-0.00963,-0.00958,-0.00953,-0.00948,-0.00943,-0.0…
Figure 3B; low signal, high noise; trace 47 membrane voltage (V),2.64E-05,0.000104749,7.74E-05,6.52E-05,6.11E-05,4.99E-05,2.50E-05,3.61E-05,3.57E-05,1.24E-05,6.15E-06,-8.35E-06,3.87E-06,-2.14E-05,1.50E-05,-2.74E-06,-1.10E-05,-1.11E-05,-8.48E-06,-7.59E-06,-1.10E-05,2.82E-05,2.58E-05,2.53E-05,1.23E-05,5.76E-06,2.07E-05,8.67E-06,-3.17E-05,-6.48E-05,-0.000105326,-8.94E-05,-7.89E-05,-9.84E-05,-7.86E-0…
Figure 3B; low signal, high noise; trace 48 time (s),-0.01222,-0.01217,-0.01212,-0.01207,-0.01202,-0.01197,-0.01192,-0.01187,-0.01182,-0.01177,-0.01172,-0.01167,-0.01162,-0.01157,-0.01152,-0.01147,-0.01142,-0.01137,-0.01132,-0.01127,-0.01122,-0.01117,-0.01112,-0.01107,-0.01102,-0.01097,-0.01092,-0.01087,-0.01082,-0.01077,-0.01072,-0.01067,-0.01062,-0.01057,-0.01052,-0.01047,-0.01042,-0.01037,-0.0…
Figure 3B; low signal, high noise; trace 48 membrane voltage (V),0.000320947,0.000259152,0.000263879,0.00023234,0.000245874,0.00024379,0.000261955,0.000259548,0.000247027,0.000266743,0.000262975,0.000237443,0.00026237,0.000274236,0.00027238,0.000276972,0.000262203,0.000221884,0.000217565,0.000218951,0.00025163,0.000254305,0.000264558,0.000268896,0.000256147,0.000251651,0.000295533,0.000296293,0.0…
Figure 3B; low signal, high noise; trace 49 time (s),-0.01104,-0.01099,-0.01094,-0.01089,-0.01084,-0.01079,-0.01074,-0.01069,-0.01064,-0.01059,-0.01054,-0.01049,-0.01044,-0.01039,-0.01034,-0.01029,-0.01024,-0.01019,-0.01014,-0.01009,-0.01004,-0.00999,-0.00994,-0.00989,-0.00984,-0.00979,-0.00974,-0.00969,-0.00964,-0.00959,-0.00954,-0.00949,-0.00944,-0.00939,-0.00934,-0.00929,-0.00924,-0.00919,-0.0…
Figure 3B; low signal, high noise; trace 49 membrane voltage (V),-0.000553205,-0.000585527,-0.000592905,-0.000590032,-0.000587328,-0.000588616,-0.000644787,-0.000645233,-0.000599546,-0.00054908,-0.000521349,-0.000522084,-0.000527386,-0.000526121,-0.00052453,-0.000528935,-0.00055559,-0.00051259,-0.000487269,-0.000541504,-0.000541015,-0.000571828,-0.000569598,-0.000520767,-0.000527437,-0.000518446,…
Figure 3B; low signal, high noise; trace 50 time (s),-0.01116,-0.01111,-0.01106,-0.01101,-0.01096,-0.01091,-0.01086,-0.01081,-0.01076,-0.01071,-0.01066,-0.01061,-0.01056,-0.01051,-0.01046,-0.01041,-0.01036,-0.01031,-0.01026,-0.01021,-0.01016,-0.01011,-0.01006,-0.01001,-0.00996,-0.00991,-0.00986,-0.00981,-0.00976,-0.00971,-0.00966,-0.00961,-0.00956,-0.00951,-0.00946,-0.00941,-0.00936,-0.00931,-0.0…
Figure 3B; low signal, high noise; trace 50 membrane voltage (V),0.000533777,0.000569642,0.000604003,0.000613471,0.000616871,0.00061955,0.000629882,0.00065264,0.000642836,0.000615746,0.000606669,0.000583493,0.000578383,0.000593874,0.000601597,0.00059896,0.000596435,0.000589608,0.000564915,0.000588337,0.000569812,0.000562085,0.000577695,0.000570945,0.000535996,0.000485085,0.000491139,0.000507364,0…
Figure 3B; low signal, high noise; trace 51 time (s),-0.0112,-0.01115,-0.0111,-0.01105,-0.011,-0.01095,-0.0109,-0.01085,-0.0108,-0.01075,-0.0107,-0.01065,-0.0106,-0.01055,-0.0105,-0.01045,-0.0104,-0.01035,-0.0103,-0.01025,-0.0102,-0.01015,-0.0101,-0.01005,-0.01,-0.00995,-0.0099,-0.00985,-0.0098,-0.00975,-0.0097,-0.00965,-0.0096,-0.00955,-0.0095,-0.00945,-0.0094,-0.00935,-0.0093,-0.00925,-0.0092,-…
Figure 3B; low signal, high noise; trace 51 membrane voltage (V),0.000826279,0.000835774,0.000842222,0.000813859,0.000799955,0.000828458,0.000829283,0.0008443,0.000865361,0.000874748,0.000841736,0.000844154,0.000857659,0.000871839,0.000873852,0.00088362,0.0008658,0.0008607,0.000834719,0.00084206,0.000817318,0.000798834,0.000787249,0.000805388,0.000794468,0.000803736,0.00083941,0.000832678,0.00082…
Figure 3B; low signal, high noise; trace 52 time (s),-0.01124,-0.01119,-0.01114,-0.01109,-0.01104,-0.01099,-0.01094,-0.01089,-0.01084,-0.01079,-0.01074,-0.01069,-0.01064,-0.01059,-0.01054,-0.01049,-0.01044,-0.01039,-0.01034,-0.01029,-0.01024,-0.01019,-0.01014,-0.01009,-0.01004,-0.00999,-0.00994,-0.00989,-0.00984,-0.00979,-0.00974,-0.00969,-0.00964,-0.00959,-0.00954,-0.00949,-0.00944,-0.00939,-0.0…
Figure 3B; low signal, high noise; trace 52 membrane voltage (V),-0.000636063,-0.000687787,-0.000690829,-0.000683478,-0.000674899,-0.000640986,-0.000640928,-0.000643607,-0.000651826,-0.000658086,-0.000648898,-0.000653693,-0.000662,-0.000695924,-0.000670167,-0.000673454,-0.000672845,-0.000659062,-0.000661706,-0.000669916,-0.000644099,-0.000620347,-0.000636262,-0.000654155,-0.000662094,-0.000652916…
Figure 3B; low signal, high noise; trace 53 time (s),-0.01128,-0.01123,-0.01118,-0.01113,-0.01108,-0.01103,-0.01098,-0.01093,-0.01088,-0.01083,-0.01078,-0.01073,-0.01068,-0.01063,-0.01058,-0.01053,-0.01048,-0.01043,-0.01038,-0.01033,-0.01028,-0.01023,-0.01018,-0.01013,-0.01008,-0.01003,-0.00998,-0.00993,-0.00988,-0.00983,-0.00978,-0.00973,-0.00968,-0.00963,-0.00958,-0.00953,-0.00948,-0.00943,-0.0…
Figure 3B; low signal, high noise; trace 53 membrane voltage (V),-0.000403052,-0.000361059,-0.000375696,-0.000393563,-0.000361745,-0.000355949,-0.000400916,-0.000425989,-0.000419327,-0.000434897,-0.000421684,-0.000415995,-0.000439579,-0.000446345,-0.000457955,-0.000463378,-0.000465698,-0.000477259,-0.00046868,-0.000510705,-0.000473031,-0.00042151,-0.000377891,-0.000370693,-0.000367726,-0.00038257…
Figure 3B; low signal, high noise; trace 54 time (s),-0.01132,-0.01127,-0.01122,-0.01117,-0.01112,-0.01107,-0.01102,-0.01097,-0.01092,-0.01087,-0.01082,-0.01077,-0.01072,-0.01067,-0.01062,-0.01057,-0.01052,-0.01047,-0.01042,-0.01037,-0.01032,-0.01027,-0.01022,-0.01017,-0.01012,-0.01007,-0.01002,-0.00997,-0.00992,-0.00987,-0.00982,-0.00977,-0.00972,-0.00967,-0.00962,-0.00957,-0.00952,-0.00947,-0.0…
Figure 3B; low signal, high noise; trace 54 membrane voltage (V),0.000293001,0.000303348,0.000274733,0.000227102,0.000193249,0.000223371,0.00020616,0.000205183,0.000201438,0.00016756,0.000175395,0.000210909,0.000216564,0.000211639,0.000242037,0.000224809,0.000253789,0.000240839,0.00019128,0.000200058,0.000190775,0.000201928,0.000258056,0.000228059,0.000295001,0.000308993,0.00033168,0.000335959,0.…
Figure 3B; low signal, high noise; trace 55 time (s),-0.01136,-0.01131,-0.01126,-0.01121,-0.01116,-0.01111,-0.01106,-0.01101,-0.01096,-0.01091,-0.01086,-0.01081,-0.01076,-0.01071,-0.01066,-0.01061,-0.01056,-0.01051,-0.01046,-0.01041,-0.01036,-0.01031,-0.01026,-0.01021,-0.01016,-0.01011,-0.01006,-0.01001,-0.00996,-0.00991,-0.00986,-0.00981,-0.00976,-0.00971,-0.00966,-0.00961,-0.00956,-0.00951,-0.0…
Figure 3B; low signal, high noise; trace 55 membrane voltage (V),0.000372017,0.000449839,0.000425791,0.000400607,0.000368272,0.000407589,0.000392575,0.000382292,0.000384757,0.000415559,0.000416635,0.000419188,0.000389235,0.000383646,0.000363186,0.000373511,0.000363689,0.000358008,0.000344694,0.000335487,0.000352256,0.00035481,0.000327114,0.000274176,0.000287533,0.000325633,0.000305969,0.000322685…
Figure 3B; low signal, high noise; trace 56 time (s),-0.01224,-0.01219,-0.01214,-0.01209,-0.01204,-0.01199,-0.01194,-0.01189,-0.01184,-0.01179,-0.01174,-0.01169,-0.01164,-0.01159,-0.01154,-0.01149,-0.01144,-0.01139,-0.01134,-0.01129,-0.01124,-0.01119,-0.01114,-0.01109,-0.01104,-0.01099,-0.01094,-0.01089,-0.01084,-0.01079,-0.01074,-0.01069,-0.01064,-0.01059,-0.01054,-0.01049,-0.01044,-0.01039,-0.0…
Figure 3B; low signal, high noise; trace 56 membrane voltage (V),0.000138988,8.79E-05,8.29E-05,7.32E-05,8.85E-05,8.74E-05,8.25E-05,0.000117603,0.000110478,0.000101751,0.000146911,0.000152778,0.000175703,0.000174792,0.000158006,0.000186621,0.000215599,0.000219218,0.000212405,0.000207295,0.000212963,0.000193865,0.000170421,0.000176721,0.000162625,0.000199251,0.000207642,0.000214576,0.000223051,0.00…
Figure 3B; low signal, high noise; trace 57 time (s),-0.01114,-0.01109,-0.01104,-0.01099,-0.01094,-0.01089,-0.01084,-0.01079,-0.01074,-0.01069,-0.01064,-0.01059,-0.01054,-0.01049,-0.01044,-0.01039,-0.01034,-0.01029,-0.01024,-0.01019,-0.01014,-0.01009,-0.01004,-0.00999,-0.00994,-0.00989,-0.00984,-0.00979,-0.00974,-0.00969,-0.00964,-0.00959,-0.00954,-0.00949,-0.00944,-0.00939,-0.00934,-0.00929,-0.0…
Figure 3B; low signal, high noise; trace 57 membrane voltage (V),-0.000210971,-0.000209654,-0.000179057,-0.000150689,-0.000167575,-0.000161103,-0.000183922,-0.000165131,-0.000163906,-0.000157508,-0.000129405,-0.000133443,-0.000150333,-0.000157278,-0.000164083,-0.000162087,-0.000155969,-0.000180561,-0.000174277,-0.000184905,-0.000179481,-0.00012556,-0.000134875,-0.000166393,-0.000169161,-0.0001672…
Figure 3B; low signal, high noise; trace 58 time (s),-0.01124,-0.01119,-0.01114,-0.01109,-0.01104,-0.01099,-0.01094,-0.01089,-0.01084,-0.01079,-0.01074,-0.01069,-0.01064,-0.01059,-0.01054,-0.01049,-0.01044,-0.01039,-0.01034,-0.01029,-0.01024,-0.01019,-0.01014,-0.01009,-0.01004,-0.00999,-0.00994,-0.00989,-0.00984,-0.00979,-0.00974,-0.00969,-0.00964,-0.00959,-0.00954,-0.00949,-0.00944,-0.00939,-0.0…
Figure 3B; low signal, high noise; trace 58 membrane voltage (V),-0.00018716,-0.000298963,-0.000327799,-0.000309527,-0.000282654,-0.000272601,-0.000293233,-0.000293484,-0.000314581,-0.000325203,-0.000269525,-0.000260649,-0.000264788,-0.000259914,-0.000235045,-0.000226792,-0.000256795,-0.000241606,-0.000239051,-0.000254882,-0.00025161,-0.000247885,-0.000267024,-0.000240406,-0.000207713,-0.00019703…
Figure 3B; low signal, high noise; trace 59 time (s),-0.01128,-0.01123,-0.01118,-0.01113,-0.01108,-0.01103,-0.01098,-0.01093,-0.01088,-0.01083,-0.01078,-0.01073,-0.01068,-0.01063,-0.01058,-0.01053,-0.01048,-0.01043,-0.01038,-0.01033,-0.01028,-0.01023,-0.01018,-0.01013,-0.01008,-0.01003,-0.00998,-0.00993,-0.00988,-0.00983,-0.00978,-0.00973,-0.00968,-0.00963,-0.00958,-0.00953,-0.00948,-0.00943,-0.0…
Figure 3B; low signal, high noise; trace 59 membrane voltage (V),0.000808206,0.000856613,0.000870542,0.000846232,0.000846933,0.000823258,0.000844702,0.000869409,0.000839243,0.000854809,0.000875542,0.000874818,0.000862661,0.000843188,0.000847427,0.000821021,0.000804792,0.000807775,0.00083606,0.000839584,0.00086536,0.000855182,0.000875862,0.000890519,0.000890971,0.000885098,0.00092871,0.00090743,0.…
Figure 3B; low signal, high noise; trace 60 time (s),-0.01222,-0.01217,-0.01212,-0.01207,-0.01202,-0.01197,-0.01192,-0.01187,-0.01182,-0.01177,-0.01172,-0.01167,-0.01162,-0.01157,-0.01152,-0.01147,-0.01142,-0.01137,-0.01132,-0.01127,-0.01122,-0.01117,-0.01112,-0.01107,-0.01102,-0.01097,-0.01092,-0.01087,-0.01082,-0.01077,-0.01072,-0.01067,-0.01062,-0.01057,-0.01052,-0.01047,-0.01042,-0.01037,-0.0…
Figure 3B; low signal, high noise; trace 60 membrane voltage (V),0.000291397,0.000336858,0.000337698,0.000310658,0.000258535,0.000270559,0.000267479,0.000239194,0.000229794,0.000252975,0.000302115,0.000254125,0.000202474,0.000240462,0.000264454,0.000240889,0.000228312,0.00024931,0.000258909,0.000260924,0.000230304,0.000252153,0.000237583,0.000249442,0.000274425,0.000244865,0.000210715,0.000211623…
Figure 3B; low signal, high noise; trace 61 time (s),-0.01108,-0.01103,-0.01098,-0.01093,-0.01088,-0.01083,-0.01078,-0.01073,-0.01068,-0.01063,-0.01058,-0.01053,-0.01048,-0.01043,-0.01038,-0.01033,-0.01028,-0.01023,-0.01018,-0.01013,-0.01008,-0.01003,-0.00998,-0.00993,-0.00988,-0.00983,-0.00978,-0.00973,-0.00968,-0.00963,-0.00958,-0.00953,-0.00948,-0.00943,-0.00938,-0.00933,-0.00928,-0.00923,-0.0…
Figure 3B; low signal, high noise; trace 61 membrane voltage (V),-0.00043583,-0.000441148,-0.000435805,-0.000428962,-0.000411865,-0.000450415,-0.000443846,-0.000447851,-0.000480825,-0.000462746,-0.000460209,-0.000466351,-0.000472856,-0.000464922,-0.000459617,-0.000434483,-0.000420236,-0.000437835,-0.000439163,-0.000422992,-0.00044395,-0.000456099,-0.0004735,-0.000466939,-0.000441095,-0.000428259,…
Figure 3B; low signal, high noise; trace 62 time (s),-0.01118,-0.01113,-0.01108,-0.01103,-0.01098,-0.01093,-0.01088,-0.01083,-0.01078,-0.01073,-0.01068,-0.01063,-0.01058,-0.01053,-0.01048,-0.01043,-0.01038,-0.01033,-0.01028,-0.01023,-0.01018,-0.01013,-0.01008,-0.01003,-0.00998,-0.00993,-0.00988,-0.00983,-0.00978,-0.00973,-0.00968,-0.00963,-0.00958,-0.00953,-0.00948,-0.00943,-0.00938,-0.00933,-0.0…
Figure 3B; low signal, high noise; trace 62 membrane voltage (V),3.85E-05,4.65E-05,3.54E-05,3.80E-05,3.94E-05,6.40E-05,3.61E-05,7.04E-05,5.18E-05,6.98E-05,6.21E-05,3.84E-05,4.90E-05,5.73E-05,5.88E-05,4.12E-05,5.90E-05,3.35E-05,4.64E-05,6.97E-05,4.72E-05,7.36E-05,6.78E-05,5.78E-05,4.88E-05,5.69E-05,6.49E-05,5.70E-05,3.34E-05,2.16E-05,2.50E-05,-4.81E-06,-1.17E-06,1.97E-05,-5.44E-07,-5.29E-05,-1.89E…
Figure 3B; low signal, high noise; trace 63 time (s),-0.0112,-0.01115,-0.0111,-0.01105,-0.011,-0.01095,-0.0109,-0.01085,-0.0108,-0.01075,-0.0107,-0.01065,-0.0106,-0.01055,-0.0105,-0.01045,-0.0104,-0.01035,-0.0103,-0.01025,-0.0102,-0.01015,-0.0101,-0.01005,-0.01,-0.00995,-0.0099,-0.00985,-0.0098,-0.00975,-0.0097,-0.00965,-0.0096,-0.00955,-0.0095,-0.00945,-0.0094,-0.00935,-0.0093,-0.00925,-0.0092,-…
Figure 3B; low signal, high noise; trace 63 membrane voltage (V),-0.000404112,-0.00045404,-0.000452688,-0.00047378,-0.000465428,-0.000427431,-0.000486162,-0.000520923,-0.000526145,-0.000508829,-0.000475465,-0.000441785,-0.000420892,-0.000418549,-0.000381678,-0.000351352,-0.000348266,-0.000392505,-0.000403745,-0.000443718,-0.000426975,-0.000417023,-0.000416569,-0.000414801,-0.000403707,-0.00040573…
Figure 3B; low signal, high noise; trace 64 time (s),-0.01122,-0.01117,-0.01112,-0.01107,-0.01102,-0.01097,-0.01092,-0.01087,-0.01082,-0.01077,-0.01072,-0.01067,-0.01062,-0.01057,-0.01052,-0.01047,-0.01042,-0.01037,-0.01032,-0.01027,-0.01022,-0.01017,-0.01012,-0.01007,-0.01002,-0.00997,-0.00992,-0.00987,-0.00982,-0.00977,-0.00972,-0.00967,-0.00962,-0.00957,-0.00952,-0.00947,-0.00942,-0.00937,-0.0…
Figure 3B; low signal, high noise; trace 64 membrane voltage (V),0.001079602,0.001145713,0.001151894,0.001163665,0.001115275,0.001140615,0.001110127,0.00109666,0.001092603,0.001101098,0.001109653,0.001095826,0.001094236,0.001059226,0.001060125,0.001072903,0.001054516,0.001007544,0.001013518,0.000933226,0.000904054,0.000903209,0.000914958,0.000895933,0.000893199,0.000929935,0.000902006,0.00092739,…
Figure 3B; low signal, high noise; trace 65 time (s),-0.01128,-0.01123,-0.01118,-0.01113,-0.01108,-0.01103,-0.01098,-0.01093,-0.01088,-0.01083,-0.01078,-0.01073,-0.01068,-0.01063,-0.01058,-0.01053,-0.01048,-0.01043,-0.01038,-0.01033,-0.01028,-0.01023,-0.01018,-0.01013,-0.01008,-0.01003,-0.00998,-0.00993,-0.00988,-0.00983,-0.00978,-0.00973,-0.00968,-0.00963,-0.00958,-0.00953,-0.00948,-0.00943,-0.0…
Figure 3B; low signal, high noise; trace 65 membrane voltage (V),-0.000829489,-0.000950517,-0.000958644,-0.000914123,-0.000885655,-0.000867129,-0.000831991,-0.000847606,-0.000922569,-0.000888435,-0.000861306,-0.000874861,-0.000847897,-0.000841651,-0.00086219,-0.000809181,-0.000833862,-0.000812869,-0.000804956,-0.000787315,-0.000765788,-0.000786191,-0.000719131,-0.000705717,-0.000706857,-0.0007434…
Figure 3B; low signal, high noise; trace 66 time (s),-0.01136,-0.01131,-0.01126,-0.01121,-0.01116,-0.01111,-0.01106,-0.01101,-0.01096,-0.01091,-0.01086,-0.01081,-0.01076,-0.01071,-0.01066,-0.01061,-0.01056,-0.01051,-0.01046,-0.01041,-0.01036,-0.01031,-0.01026,-0.01021,-0.01016,-0.01011,-0.01006,-0.01001,-0.00996,-0.00991,-0.00986,-0.00981,-0.00976,-0.00971,-0.00966,-0.00961,-0.00956,-0.00951,-0.0…
Figure 3B; low signal, high noise; trace 66 membrane voltage (V),0.000553348,0.000622624,0.000596925,0.000583548,0.000581579,0.000577175,0.000560264,0.000577097,0.000597318,0.000599868,0.000573624,0.000545984,0.000570966,0.000564732,0.000533789,0.000509555,0.000529223,0.000538779,0.0005424,0.00050683,0.000492276,0.00050586,0.000508488,0.000492875,0.00050843,0.000492794,0.000503303,0.000500927,0.0…
Figure 3B; low signal, high noise; trace 67 time (s),-0.01136,-0.01131,-0.01126,-0.01121,-0.01116,-0.01111,-0.01106,-0.01101,-0.01096,-0.01091,-0.01086,-0.01081,-0.01076,-0.01071,-0.01066,-0.01061,-0.01056,-0.01051,-0.01046,-0.01041,-0.01036,-0.01031,-0.01026,-0.01021,-0.01016,-0.01011,-0.01006,-0.01001,-0.00996,-0.00991,-0.00986,-0.00981,-0.00976,-0.00971,-0.00966,-0.00961,-0.00956,-0.00951,-0.0…
Figure 3B; low signal, high noise; trace 67 membrane voltage (V),-0.00152398,-0.001652346,-0.001650577,-0.001622245,-0.001658618,-0.001634413,-0.001600846,-0.001570929,-0.001584816,-0.001580444,-0.001574909,-0.001566208,-0.00155688,-0.001575467,-0.001585982,-0.001555675,-0.001541279,-0.001528752,-0.001496973,-0.001467973,-0.001490772,-0.001502304,-0.001523202,-0.001484631,-0.001457847,-0.00146686…
Figure 3B; low signal, high noise; trace 68 time (s),-0.01226,-0.01221,-0.01216,-0.01211,-0.01206,-0.01201,-0.01196,-0.01191,-0.01186,-0.01181,-0.01176,-0.01171,-0.01166,-0.01161,-0.01156,-0.01151,-0.01146,-0.01141,-0.01136,-0.01131,-0.01126,-0.01121,-0.01116,-0.01111,-0.01106,-0.01101,-0.01096,-0.01091,-0.01086,-0.01081,-0.01076,-0.01071,-0.01066,-0.01061,-0.01056,-0.01051,-0.01046,-0.01041,-0.0…
Figure 3B; low signal, high noise; trace 68 membrane voltage (V),0.000289831,0.000288034,0.000246602,0.000260358,0.000307723,0.000301233,0.000314922,0.000310117,0.000304108,0.000309071,0.000333849,0.000316649,0.000306702,0.000333418,0.000338448,0.000311149,0.000322776,0.000289182,0.000259615,0.000277577,0.000326172,0.000317062,0.00028675,0.000284919,0.000244739,0.000233809,0.000228729,0.000250378…
Figure 3B; low signal, high noise; trace 69 time (s),-0.0111,-0.01105,-0.011,-0.01095,-0.0109,-0.01085,-0.0108,-0.01075,-0.0107,-0.01065,-0.0106,-0.01055,-0.0105,-0.01045,-0.0104,-0.01035,-0.0103,-0.01025,-0.0102,-0.01015,-0.0101,-0.01005,-0.01,-0.00995,-0.0099,-0.00985,-0.0098,-0.00975,-0.0097,-0.00965,-0.0096,-0.00955,-0.0095,-0.00945,-0.0094,-0.00935,-0.0093,-0.00925,-0.0092,-0.00915,-0.0091,-…
Figure 3B; low signal, high noise; trace 69 membrane voltage (V),-0.000419765,-0.000482521,-0.00052315,-0.000502706,-0.000507037,-0.000482621,-0.000493425,-0.00052995,-0.000525674,-0.000495499,-0.000510066,-0.000495589,-0.000507783,-0.000529929,-0.000517924,-0.000530502,-0.000538898,-0.000554761,-0.000531501,-0.000483546,-0.000505403,-0.000523754,-0.000494849,-0.000482251,-0.000449788,-0.00045139…
Figure 3B; low signal, high noise; trace 70 time (s),-0.01122,-0.01117,-0.01112,-0.01107,-0.01102,-0.01097,-0.01092,-0.01087,-0.01082,-0.01077,-0.01072,-0.01067,-0.01062,-0.01057,-0.01052,-0.01047,-0.01042,-0.01037,-0.01032,-0.01027,-0.01022,-0.01017,-0.01012,-0.01007,-0.01002,-0.00997,-0.00992,-0.00987,-0.00982,-0.00977,-0.00972,-0.00967,-0.00962,-0.00957,-0.00952,-0.00947,-0.00942,-0.00937,-0.0…
Figure 3B; low signal, high noise; trace 70 membrane voltage (V),0.000307762,0.000227649,0.00020004,0.000275219,0.000266774,0.00021236,0.00024201,0.000227118,0.000199004,0.00019724,0.00026887,0.000290677,0.000234028,0.000220772,0.000218458,0.000219786,0.000286433,0.000297982,0.000265835,0.000223998,0.00024681,0.000189468,0.000180971,0.000209413,0.000202615,0.000203704,0.00025239,0.000225618,0.000…
Figure 3B; low signal, high noise; trace 71 time (s),-0.01122,-0.01117,-0.01112,-0.01107,-0.01102,-0.01097,-0.01092,-0.01087,-0.01082,-0.01077,-0.01072,-0.01067,-0.01062,-0.01057,-0.01052,-0.01047,-0.01042,-0.01037,-0.01032,-0.01027,-0.01022,-0.01017,-0.01012,-0.01007,-0.01002,-0.00997,-0.00992,-0.00987,-0.00982,-0.00977,-0.00972,-0.00967,-0.00962,-0.00957,-0.00952,-0.00947,-0.00942,-0.00937,-0.0…
Figure 3B; low signal, high noise; trace 71 membrane voltage (V),0.000170025,0.000167407,0.000145839,0.000157836,0.000182876,0.000162404,0.000164901,0.000154274,0.000169917,0.00015207,0.000117695,0.000144495,0.00012306,0.000160286,0.000174953,0.000154103,0.000169612,0.000186038,0.000179308,0.000160705,0.000174499,0.000157779,0.000174993,0.000208924,0.000172178,0.000170617,0.00018735,0.000165428,0…
Figure 3B; low signal, high noise; trace 72 time (s),-0.01224,-0.01219,-0.01214,-0.01209,-0.01204,-0.01199,-0.01194,-0.01189,-0.01184,-0.01179,-0.01174,-0.01169,-0.01164,-0.01159,-0.01154,-0.01149,-0.01144,-0.01139,-0.01134,-0.01129,-0.01124,-0.01119,-0.01114,-0.01109,-0.01104,-0.01099,-0.01094,-0.01089,-0.01084,-0.01079,-0.01074,-0.01069,-0.01064,-0.01059,-0.01054,-0.01049,-0.01044,-0.01039,-0.0…
Figure 3B; low signal, high noise; trace 72 membrane voltage (V),-6.73E-05,-0.000124045,-0.000131652,-0.000107124,-9.17E-05,-7.06E-05,-7.43E-05,-6.55E-05,-6.38E-05,-5.77E-05,-4.00E-05,-2.19E-05,-1.88E-05,-3.67E-05,-6.23E-05,-6.74E-05,-7.25E-05,-5.07E-05,-4.55E-05,-8.63E-05,-7.62E-05,-5.08E-05,-1.50E-05,-1.95E-05,3.19E-06,-3.97E-06,3.03E-06,3.95E-06,4.81E-05,2.07E-05,1.39E-05,5.34E-05,5.11E-05,2.0…
Figure 3B; low signal, high noise; trace 73 time (s),-0.01106,-0.01101,-0.01096,-0.01091,-0.01086,-0.01081,-0.01076,-0.01071,-0.01066,-0.01061,-0.01056,-0.01051,-0.01046,-0.01041,-0.01036,-0.01031,-0.01026,-0.01021,-0.01016,-0.01011,-0.01006,-0.01001,-0.00996,-0.00991,-0.00986,-0.00981,-0.00976,-0.00971,-0.00966,-0.00961,-0.00956,-0.00951,-0.00946,-0.00941,-0.00936,-0.00931,-0.00926,-0.00921,-0.0…
Figure 3B; low signal, high noise; trace 73 membrane voltage (V),0.000251298,0.000285596,0.000307782,0.000284827,0.000276761,0.000305277,0.000332063,0.000294708,0.000309,0.000276641,0.000259288,0.000281617,0.000321857,0.000361083,0.000285231,0.000258628,0.000261621,0.0002632,0.000249852,0.000261702,0.000359253,0.000320779,0.000267249,0.000336496,0.000322592,0.000334253,0.000277717,0.000286707,0.0…
Figure 3B; low signal, high noise; trace 74 time (s),-0.01114,-0.01109,-0.01104,-0.01099,-0.01094,-0.01089,-0.01084,-0.01079,-0.01074,-0.01069,-0.01064,-0.01059,-0.01054,-0.01049,-0.01044,-0.01039,-0.01034,-0.01029,-0.01024,-0.01019,-0.01014,-0.01009,-0.01004,-0.00999,-0.00994,-0.00989,-0.00984,-0.00979,-0.00974,-0.00969,-0.00964,-0.00959,-0.00954,-0.00949,-0.00944,-0.00939,-0.00934,-0.00929,-0.0…
Figure 3B; low signal, high noise; trace 74 membrane voltage (V),-9.79E-05,-0.000119408,-0.000158116,-0.000155691,-0.000129187,-0.000133389,-0.000100902,-7.56E-05,-7.77E-05,-9.07E-05,-0.000101488,-0.000109204,-0.000120044,-9.56E-05,-5.67E-05,-8.65E-05,-5.98E-05,-5.93E-05,-5.68E-05,-1.59E-05,-3.56E-05,-4.50E-05,-4.95E-05,-5.71E-05,-3.56E-05,-4.49E-05,-4.93E-05,-8.60E-06,5.70E-06,-1.88E-05,-3.56E-0…
Figure 3B; low signal, high noise; trace 75 time (s),-0.01118,-0.01113,-0.01108,-0.01103,-0.01098,-0.01093,-0.01088,-0.01083,-0.01078,-0.01073,-0.01068,-0.01063,-0.01058,-0.01053,-0.01048,-0.01043,-0.01038,-0.01033,-0.01028,-0.01023,-0.01018,-0.01013,-0.01008,-0.01003,-0.00998,-0.00993,-0.00988,-0.00983,-0.00978,-0.00973,-0.00968,-0.00963,-0.00958,-0.00953,-0.00948,-0.00943,-0.00938,-0.00933,-0.0…
Figure 3B; low signal, high noise; trace 75 membrane voltage (V),-0.000237797,-0.00024108,-0.00020094,-0.000203235,-0.000212563,-0.000206107,-0.000191352,-0.000207468,-0.000198836,-0.00020662,-0.000211624,-0.000206177,-0.000214579,-0.000241496,-0.000227801,-0.000228141,-0.000211734,-0.000214196,-0.000224131,-0.000211535,-0.000213209,-0.0002118,-0.00022769,-0.000220908,-0.000219681,-0.000233309,-0…
Figure 3B; low signal, high noise; trace 76 time (s),-0.01126,-0.01121,-0.01116,-0.01111,-0.01106,-0.01101,-0.01096,-0.01091,-0.01086,-0.01081,-0.01076,-0.01071,-0.01066,-0.01061,-0.01056,-0.01051,-0.01046,-0.01041,-0.01036,-0.01031,-0.01026,-0.01021,-0.01016,-0.01011,-0.01006,-0.01001,-0.00996,-0.00991,-0.00986,-0.00981,-0.00976,-0.00971,-0.00966,-0.00961,-0.00956,-0.00951,-0.00946,-0.00941,-0.0…
Figure 3B; low signal, high noise; trace 76 membrane voltage (V),-0.000292234,-0.000277628,-0.00027637,-0.000273573,-0.00029911,-0.000323863,-0.000352091,-0.00031878,-0.000312202,-0.000307672,-0.000342672,-0.000376725,-0.000396526,-0.000312056,-0.000322744,-0.000309221,-0.000323806,-0.000334129,-0.000389729,-0.0004188,-0.000356205,-0.000383983,-0.000396524,-0.000365217,-0.000317441,-0.0003112,-0.…
Figure 3B; low signal, high noise; trace 77 time (s),-0.01128,-0.01123,-0.01118,-0.01113,-0.01108,-0.01103,-0.01098,-0.01093,-0.01088,-0.01083,-0.01078,-0.01073,-0.01068,-0.01063,-0.01058,-0.01053,-0.01048,-0.01043,-0.01038,-0.01033,-0.01028,-0.01023,-0.01018,-0.01013,-0.01008,-0.01003,-0.00998,-0.00993,-0.00988,-0.00983,-0.00978,-0.00973,-0.00968,-0.00963,-0.00958,-0.00953,-0.00948,-0.00943,-0.0…
Figure 3B; low signal, high noise; trace 77 membrane voltage (V),-4.07E-05,-5.81E-05,-9.06E-05,-0.000113348,-0.000132449,-0.000118153,-9.77E-05,-0.000103532,-0.000124531,-0.000139304,-0.000148489,-0.000124784,-0.000108732,-0.000103611,-9.57E-05,-0.00013133,-0.000130129,-0.000126824,-0.000118978,-0.000127049,-0.000112122,-9.54E-05,-7.82E-05,-0.000118123,-8.88E-05,-9.35E-05,-0.000104208,-8.29E-05,-…
Figure 3B; low signal, high noise; trace 78 time (s),-0.01134,-0.01129,-0.01124,-0.01119,-0.01114,-0.01109,-0.01104,-0.01099,-0.01094,-0.01089,-0.01084,-0.01079,-0.01074,-0.01069,-0.01064,-0.01059,-0.01054,-0.01049,-0.01044,-0.01039,-0.01034,-0.01029,-0.01024,-0.01019,-0.01014,-0.01009,-0.01004,-0.00999,-0.00994,-0.00989,-0.00984,-0.00979,-0.00974,-0.00969,-0.00964,-0.00959,-0.00954,-0.00949,-0.0…
Figure 3B; low signal, high noise; trace 78 membrane voltage (V),-0.000651845,-0.000659214,-0.000643513,-0.000652513,-0.000631446,-0.000662256,-0.000639269,-0.000626607,-0.000646268,-0.000639179,-0.000638325,-0.000608913,-0.000607146,-0.00060738,-0.000578993,-0.000604364,-0.00060521,-0.00063481,-0.000644242,-0.000619081,-0.000638369,-0.000644338,-0.000662908,-0.000648127,-0.000643758,-0.000647688…
Figure 3B; low signal, high noise; trace 79 time (s),-0.01134,-0.01129,-0.01124,-0.01119,-0.01114,-0.01109,-0.01104,-0.01099,-0.01094,-0.01089,-0.01084,-0.01079,-0.01074,-0.01069,-0.01064,-0.01059,-0.01054,-0.01049,-0.01044,-0.01039,-0.01034,-0.01029,-0.01024,-0.01019,-0.01014,-0.01009,-0.01004,-0.00999,-0.00994,-0.00989,-0.00984,-0.00979,-0.00974,-0.00969,-0.00964,-0.00959,-0.00954,-0.00949,-0.0…
Figure 3B; low signal, high noise; trace 79 membrane voltage (V),-0.000309903,-0.0003799,-0.000378901,-0.000373812,-0.000346674,-0.000374022,-0.000397036,-0.000378246,-0.000354451,-0.000375676,-0.000365417,-0.000364056,-0.000396887,-0.000382694,-0.000377692,-0.000375719,-0.000396923,-0.000416307,-0.000393684,-0.00039212,-0.000378118,-0.00037674,-0.000394512,-0.000405692,-0.000368473,-0.000361523,…
Figure 3B; low signal, high noise; trace 80 time (s),-0.01226,-0.01221,-0.01216,-0.01211,-0.01206,-0.01201,-0.01196,-0.01191,-0.01186,-0.01181,-0.01176,-0.01171,-0.01166,-0.01161,-0.01156,-0.01151,-0.01146,-0.01141,-0.01136,-0.01131,-0.01126,-0.01121,-0.01116,-0.01111,-0.01106,-0.01101,-0.01096,-0.01091,-0.01086,-0.01081,-0.01076,-0.01071,-0.01066,-0.01061,-0.01056,-0.01051,-0.01046,-0.01041,-0.0…
Figure 3B; low signal, high noise; trace 80 membrane voltage (V),-0.000120426,-0.00017608,-0.000130505,-0.000137051,-0.000148686,-0.00017422,-0.000166769,-0.000193629,-0.000148058,-0.000165889,-0.000171659,-0.000190726,-0.00022691,-0.000196389,-0.000167165,-0.000172686,-0.000103096,-0.000131534,-0.000152044,-9.77E-05,-9.52E-05,-8.12E-05,-8.48E-05,-0.000126316,-0.000118975,-0.000102395,-0.00013829…
Figure 3B; low signal, high noise; trace 81 time (s),-0.0111,-0.01105,-0.011,-0.01095,-0.0109,-0.01085,-0.0108,-0.01075,-0.0107,-0.01065,-0.0106,-0.01055,-0.0105,-0.01045,-0.0104,-0.01035,-0.0103,-0.01025,-0.0102,-0.01015,-0.0101,-0.01005,-0.01,-0.00995,-0.0099,-0.00985,-0.0098,-0.00975,-0.0097,-0.00965,-0.0096,-0.00955,-0.0095,-0.00945,-0.0094,-0.00935,-0.0093,-0.00925,-0.0092,-0.00915,-0.0091,-…
Figure 3B; low signal, high noise; trace 81 membrane voltage (V),-9.88E-05,-9.61E-05,-0.000104283,-9.61E-05,-9.96E-05,-0.000104461,-8.08E-05,-7.94E-05,-9.59E-05,-8.99E-05,-0.000130478,-0.000151664,-0.000122379,-0.000112533,-0.000140873,-0.000173582,-0.000177802,-0.000163199,-0.000155989,-0.000141704,-0.00016959,-0.000183351,-0.000138271,-0.000183088,-0.000203433,-0.000179446,-0.000155578,-0.00015…
Figure 3B; low signal, high noise; trace 82 time (s),-0.01118,-0.01113,-0.01108,-0.01103,-0.01098,-0.01093,-0.01088,-0.01083,-0.01078,-0.01073,-0.01068,-0.01063,-0.01058,-0.01053,-0.01048,-0.01043,-0.01038,-0.01033,-0.01028,-0.01023,-0.01018,-0.01013,-0.01008,-0.01003,-0.00998,-0.00993,-0.00988,-0.00983,-0.00978,-0.00973,-0.00968,-0.00963,-0.00958,-0.00953,-0.00948,-0.00943,-0.00938,-0.00933,-0.0…
Figure 3B; low signal, high noise; trace 82 membrane voltage (V),4.97E-05,2.81E-06,2.59E-05,5.51E-05,4.21E-05,3.83E-05,4.00E-05,4.06E-05,3.94E-05,7.72E-05,0.000110014,0.000114603,0.00011022,0.00015004,8.24E-05,8.63E-05,6.05E-05,0.000133474,0.00015993,0.000108423,9.81E-05,0.000120599,0.000125454,0.000103177,0.000143605,0.000151738,0.0001541,0.000142339,0.000151782,0.000158283,0.00016479,0.00016343…
Figure 3B; low signal, high noise; trace 83 time (s),-0.01122,-0.01117,-0.01112,-0.01107,-0.01102,-0.01097,-0.01092,-0.01087,-0.01082,-0.01077,-0.01072,-0.01067,-0.01062,-0.01057,-0.01052,-0.01047,-0.01042,-0.01037,-0.01032,-0.01027,-0.01022,-0.01017,-0.01012,-0.01007,-0.01002,-0.00997,-0.00992,-0.00987,-0.00982,-0.00977,-0.00972,-0.00967,-0.00962,-0.00957,-0.00952,-0.00947,-0.00942,-0.00937,-0.0…
Figure 3B; low signal, high noise; trace 83 membrane voltage (V),-0.000243345,-0.000231325,-0.000203041,-0.000208145,-0.000214725,-0.000202776,-0.000206547,-0.000224885,-0.000227201,-0.000218378,-0.000218637,-0.000206621,-0.000248341,-0.000255767,-0.00026409,-0.000222404,-0.000224483,-0.000217207,-0.000213513,-0.000233992,-0.000248427,-0.00024119,-0.000248771,-0.000210439,-0.000216903,-0.00022646…
Figure 3B; low signal, high noise; average time (s),-0.01104,-0.01099,-0.01094,-0.01089,-0.01084,-0.01079,-0.01074,-0.01069,-0.01064,-0.01059,-0.01054,-0.01049,-0.01044,-0.01039,-0.01034,-0.01029,-0.01024,-0.01019,-0.01014,-0.01009,-0.01004,-0.00999,-0.00994,-0.00989,-0.00984,-0.00979,-0.00974,-0.00969,-0.00964,-0.00959,-0.00954,-0.00949,-0.00944,-0.00939,-0.00934,-0.00929,-0.00924,-0.00919,-0.00…
Figure 3B; low signal, high noise; average membrane voltage (V),-1.69E-05,-1.37E-05,-1.17E-05,-1.42E-05,-1.50E-05,-1.30E-05,-1.00E-05,-9.96E-06,-1.26E-05,-1.27E-05,-1.14E-05,-7.71E-06,-6.94E-06,-8.18E-06,-1.17E-05,-1.22E-05,-1.07E-05,-1.01E-05,-4.62E-06,-3.90E-06,-3.95E-06,-1.68E-06,-4.74E-06,-7.89E-06,-8.87E-06,-7.54E-06,-5.20E-06,-4.60E-06,-4.00E-06,-2.19E-06,-7.07E-07,-3.47E-06,-2.76E-06,-5.52…
Figure 3C; low signal, high noise; background noise amplitude distribution bin edges (V),-0.001,-0.0005,0,0.0005,0.001,0.0015,0.002,0.0025,0.003,0.0035,0.004,0.0045,0.005,0.0055,0.006,0.0065,0.007,0.0075,0.008,0.0085,0.009,0.0095,0.01,0.0105,0.011,0.0115,0.012,0.0125,0.013,0.0135,0.014,0.0145,,,,,,,,,,,,,,,,,,,,,,,,,,,,,,,,,,,,,,,,,,,,,,,,,,,,,,,,,,,,,,,,,,,,,,,,,,,,,,,,,,,,,,,,,,,,,,,,,,,,,,,,,,…
Figure 3C; low signal, high noise; background noise amplitude distribution counts per bin,0,4,13,25,19,7,7,3,2,1,1,0,0,0,0,1,0,0,0,0,0,0,0,0,0,0,0,0,0,0,0,,,,,,,,,,,,,,,,,,,,,,,,,,,,,,,,,,,,,,,,,,,,,,,,,,,,,,,,,,,,,,,,,,,,,,,,,,,,,,,,,,,,,,,,,,,,,,,,,,,,,,,,,,,,,,,,,,,,,,,,,,,,,,,,,,,,,,,,,,,,,,,,,,,,,,,,,,,,,,,,,,,,,,,,,,,,,,,,,,,,,,,,,,,,,,,,,,,,,,,,,,,,,,,,,,,,,,,,,,,,,,,,,,,,,,,,,,,,,,,,,,,,,…
Figure 3C; low signal, high noise; PSP amplitude distribution bin edges (V),-0.001,-0.0005,0,0.0005,0.001,0.0015,0.002,0.0025,0.003,0.0035,0.004,0.0045,0.005,0.0055,0.006,0.0065,0.007,0.0075,0.008,0.0085,0.009,0.0095,0.01,0.0105,0.011,0.0115,0.012,0.0125,0.013,0.0135,0.014,0.0145,,,,,,,,,,,,,,,,,,,,,,,,,,,,,,,,,,,,,,,,,,,,,,,,,,,,,,,,,,,,,,,,,,,,,,,,,,,,,,,,,,,,,,,,,,,,,,,,,,,,,,,,,,,,,,,,,,,,,,,…
Figure 3C; low signal, high noise; PSP amplitude distribution counts per bin,1,2,5,11,12,16,8,8,7,4,4,2,3,1,0,0,0,0,0,0,0,0,0,0,0,0,0,0,0,0,0,,,,,,,,,,,,,,,,,,,,,,,,,,,,,,,,,,,,,,,,,,,,,,,,,,,,,,,,,,,,,,,,,,,,,,,,,,,,,,,,,,,,,,,,,,,,,,,,,,,,,,,,,,,,,,,,,,,,,,,,,,,,,,,,,,,,,,,,,,,,,,,,,,,,,,,,,,,,,,,,,,,,,,,,,,,,,,,,,,,,,,,,,,,,,,,,,,,,,,,,,,,,,,,,,,,,,,,,,,,,,,,,,,,,,,,,,,,,,,,,,,,,,,,,,,,,,,,,,,…
Figure 3D; low signal, high noise; 1 ms rise time; simulated PSP amplitude (V),0,4.00E-06,8.00E-06,1.60E-05,3.20E-05,6.40E-05,0.000128,0.000256,0.000512,,,,,,,,,,,,,,,,,,,,,,,,,,,,,,,,,,,,,,,,,,,,,,,,,,,,,,,,,,,,,,,,,,,,,,,,,,,,,,,,,,,,,,,,,,,,,,,,,,,,,,,,,,,,,,,,,,,,,,,,,,,,,,,,,,,,,,,,,,,,,,,,,,,,,,,,,,,,,,,,,,,,,,,,,,,,,,,,,,,,,,,,,,,,,,,,,,,,,,,,,,,,,,,,,,,,,,,,,,,,,,,,,,,,,,,,,,,,,,,,,,,,,,,…
Figure 3D; low signal, high noise; 1 ms rise time; classifier decision probability,0.004431826,0.00373249,0.004771659,0.005803777,0.070960425,0.77040394,0.763021958,0.642225283,0.557284158,,,,,,,,,,,,,,,,,,,,,,,,,,,,,,,,,,,,,,,,,,,,,,,,,,,,,,,,,,,,,,,,,,,,,,,,,,,,,,,,,,,,,,,,,,,,,,,,,,,,,,,,,,,,,,,,,,,,,,,,,,,,,,,,,,,,,,,,,,,,,,,,,,,,,,,,,,,,,,,,,,,,,,,,,,,,,,,,,,,,,,,,,,,,,,,,,,,,,,,,,,,,,,,,,,,…
Figure 3D; low signal, high noise; 2 ms rise time; simulated PSP amplitude (V),0,4.00E-06,8.00E-06,1.60E-05,3.20E-05,6.40E-05,0.000128,0.000256,0.000512,,,,,,,,,,,,,,,,,,,,,,,,,,,,,,,,,,,,,,,,,,,,,,,,,,,,,,,,,,,,,,,,,,,,,,,,,,,,,,,,,,,,,,,,,,,,,,,,,,,,,,,,,,,,,,,,,,,,,,,,,,,,,,,,,,,,,,,,,,,,,,,,,,,,,,,,,,,,,,,,,,,,,,,,,,,,,,,,,,,,,,,,,,,,,,,,,,,,,,,,,,,,,,,,,,,,,,,,,,,,,,,,,,,,,,,,,,,,,,,,,,,,,,,…
Figure 3D; low signal, high noise; 2 ms rise time; classifier decision probability,0.004431826,0.003849495,0.004647039,0.005305287,0.040339553,0.659939948,0.847037528,0.734392044,0.628121368,,,,,,,,,,,,,,,,,,,,,,,,,,,,,,,,,,,,,,,,,,,,,,,,,,,,,,,,,,,,,,,,,,,,,,,,,,,,,,,,,,,,,,,,,,,,,,,,,,,,,,,,,,,,,,,,,,,,,,,,,,,,,,,,,,,,,,,,,,,,,,,,,,,,,,,,,,,,,,,,,,,,,,,,,,,,,,,,,,,,,,,,,,,,,,,,,,,,,,,,,,,,,,,,,…
Figure 3D; low signal, high noise; 4 ms rise time; simulated PSP amplitude (V),0,4.00E-06,8.00E-06,1.60E-05,3.20E-05,6.40E-05,0.000128,0.000256,0.000512,,,,,,,,,,,,,,,,,,,,,,,,,,,,,,,,,,,,,,,,,,,,,,,,,,,,,,,,,,,,,,,,,,,,,,,,,,,,,,,,,,,,,,,,,,,,,,,,,,,,,,,,,,,,,,,,,,,,,,,,,,,,,,,,,,,,,,,,,,,,,,,,,,,,,,,,,,,,,,,,,,,,,,,,,,,,,,,,,,,,,,,,,,,,,,,,,,,,,,,,,,,,,,,,,,,,,,,,,,,,,,,,,,,,,,,,,,,,,,,,,,,,,,,…
Figure 3D; low signal, high noise; 4 ms rise time; classifier decision probability,0.004431826,0.004391905,0.004800621,0.004734777,0.030511897,0.195750974,0.858146732,0.893275604,0.754850659,,,,,,,,,,,,,,,,,,,,,,,,,,,,,,,,,,,,,,,,,,,,,,,,,,,,,,,,,,,,,,,,,,,,,,,,,,,,,,,,,,,,,,,,,,,,,,,,,,,,,,,,,,,,,,,,,,,,,,,,,,,,,,,,,,,,,,,,,,,,,,,,,,,,,,,,,,,,,,,,,,,,,,,,,,,,,,,,,,,,,,,,,,,,,,,,,,,,,,,,,,,,,,,,,…
Figure 3D; low signal, high noise; 6 ms rise time; simulated PSP amplitude (V),0,4.00E-06,8.00E-06,1.60E-05,3.20E-05,6.40E-05,0.000128,0.000256,0.000512,,,,,,,,,,,,,,,,,,,,,,,,,,,,,,,,,,,,,,,,,,,,,,,,,,,,,,,,,,,,,,,,,,,,,,,,,,,,,,,,,,,,,,,,,,,,,,,,,,,,,,,,,,,,,,,,,,,,,,,,,,,,,,,,,,,,,,,,,,,,,,,,,,,,,,,,,,,,,,,,,,,,,,,,,,,,,,,,,,,,,,,,,,,,,,,,,,,,,,,,,,,,,,,,,,,,,,,,,,,,,,,,,,,,,,,,,,,,,,,,,,,,,,,…
Figure 3D; low signal, high noise; 6 ms rise time; classifier decision probability,0.004431826,0.005594882,0.0079387,0.006118365,0.019526837,0.076944247,0.601835362,0.961385576,0.866284527,,,,,,,,,,,,,,,,,,,,,,,,,,,,,,,,,,,,,,,,,,,,,,,,,,,,,,,,,,,,,,,,,,,,,,,,,,,,,,,,,,,,,,,,,,,,,,,,,,,,,,,,,,,,,,,,,,,,,,,,,,,,,,,,,,,,,,,,,,,,,,,,,,,,,,,,,,,,,,,,,,,,,,,,,,,,,,,,,,,,,,,,,,,,,,,,,,,,,,,,,,,,,,,,,,,…
Figure 3B; high noise, no detected connection; trace 0 time (s),-0.01101,-0.01096,-0.01091,-0.01086,-0.01081,-0.01076,-0.01071,-0.01066,-0.01061,-0.01056,-0.01051,-0.01046,-0.01041,-0.01036,-0.01031,-0.01026,-0.01021,-0.01016,-0.01011,-0.01006,-0.01001,-0.00996,-0.00991,-0.00986,-0.00981,-0.00976,-0.00971,-0.00966,-0.00961,-0.00956,-0.00951,-0.00946,-0.00941,-0.00936,-0.00931,-0.00926,-0.00921,-0…
Figure 3B; high noise, no detected connection; trace 0 membrane voltage (V),-0.000234092,-0.000243989,-0.000271063,-0.000272033,-0.000279063,-0.000282773,-0.000262511,-0.000218446,-0.000234552,-0.000232096,-0.000234232,-0.000250878,-0.000243891,-0.000268765,-0.000260112,-0.000249656,-0.000222576,-0.000201014,-0.000211615,-0.000241221,-0.000278303,-0.000298846,-0.000292217,-0.000274633,-0.00027844…
Figure 3B; high noise, no detected connection; trace 1 time (s),-0.01084,-0.01079,-0.01074,-0.01069,-0.01064,-0.01059,-0.01054,-0.01049,-0.01044,-0.01039,-0.01034,-0.01029,-0.01024,-0.01019,-0.01014,-0.01009,-0.01004,-0.00999,-0.00994,-0.00989,-0.00984,-0.00979,-0.00974,-0.00969,-0.00964,-0.00959,-0.00954,-0.00949,-0.00944,-0.00939,-0.00934,-0.00929,-0.00924,-0.00919,-0.00914,-0.00909,-0.00904,-0…
Figure 3B; high noise, no detected connection; trace 1 membrane voltage (V),-0.000590722,-0.000607466,-0.000599894,-0.000586535,-0.00057039,-0.000562353,-0.000574799,-0.000597303,-0.000621381,-0.000651446,-0.000647484,-0.000615238,-0.000600905,-0.000605161,-0.000590369,-0.00056094,-0.000589945,-0.000612896,-0.000584782,-0.000555331,-0.000579694,-0.000562373,-0.000558203,-0.000565494,-0.000510689,…
Figure 3B; high noise, no detected connection; trace 2 time (s),-0.0108,-0.01075,-0.0107,-0.01065,-0.0106,-0.01055,-0.0105,-0.01045,-0.0104,-0.01035,-0.0103,-0.01025,-0.0102,-0.01015,-0.0101,-0.01005,-0.01,-0.00995,-0.0099,-0.00985,-0.0098,-0.00975,-0.0097,-0.00965,-0.0096,-0.00955,-0.0095,-0.00945,-0.0094,-0.00935,-0.0093,-0.00925,-0.0092,-0.00915,-0.0091,-0.00905,-0.009,-0.00895,-0.0089,-0.0088…
Figure 3B; high noise, no detected connection; trace 2 membrane voltage (V),0.000188596,0.000202561,0.00019096,0.000145556,0.000150113,0.00017231,0.000189873,0.000170823,0.000160118,0.000122894,0.000129014,0.00016734,0.000179474,0.000184644,0.000169266,0.000186933,0.0001773,0.000171891,0.000163674,0.000162756,0.000167472,0.000209539,0.000226104,0.000178587,0.000133612,0.000163436,0.00020023,0.000…
Figure 3B; high noise, no detected connection; trace 3 time (s),-0.01082,-0.01077,-0.01072,-0.01067,-0.01062,-0.01057,-0.01052,-0.01047,-0.01042,-0.01037,-0.01032,-0.01027,-0.01022,-0.01017,-0.01012,-0.01007,-0.01002,-0.00997,-0.00992,-0.00987,-0.00982,-0.00977,-0.00972,-0.00967,-0.00962,-0.00957,-0.00952,-0.00947,-0.00942,-0.00937,-0.00932,-0.00927,-0.00922,-0.00917,-0.00912,-0.00907,-0.00902,-0…
Figure 3B; high noise, no detected connection; trace 3 membrane voltage (V),-0.000276848,-0.000275647,-0.000287119,-0.000328674,-0.000353251,-0.0003449,-0.00032579,-0.000333074,-0.000341023,-0.000319563,-0.000316068,-0.000301702,-0.000303976,-0.000309185,-0.00028654,-0.000280624,-0.00028964,-0.000283833,-0.00025719,-0.000279626,-0.000309343,-0.000358285,-0.000390533,-0.000351636,-0.000367241,-0.0…
Figure 3B; high noise, no detected connection; trace 4 time (s),-0.01083,-0.01078,-0.01073,-0.01068,-0.01063,-0.01058,-0.01053,-0.01048,-0.01043,-0.01038,-0.01033,-0.01028,-0.01023,-0.01018,-0.01013,-0.01008,-0.01003,-0.00998,-0.00993,-0.00988,-0.00983,-0.00978,-0.00973,-0.00968,-0.00963,-0.00958,-0.00953,-0.00948,-0.00943,-0.00938,-0.00933,-0.00928,-0.00923,-0.00918,-0.00913,-0.00908,-0.00903,-0…
Figure 3B; high noise, no detected connection; trace 4 membrane voltage (V),-0.000190632,-0.000203963,-0.000177118,-0.000168487,-0.000193135,-0.000200382,-0.000210105,-0.000225807,-0.000209829,-0.000211629,-0.000205244,-0.000177534,-0.000170837,-0.000166208,-0.000169541,-0.000197287,-0.000195723,-0.00016461,-0.000135622,-0.000125287,-0.000168636,-0.000170737,-0.000160305,-0.000179963,-0.000177297…
Figure 3B; high noise, no detected connection; trace 5 time (s),-0.0108,-0.01075,-0.0107,-0.01065,-0.0106,-0.01055,-0.0105,-0.01045,-0.0104,-0.01035,-0.0103,-0.01025,-0.0102,-0.01015,-0.0101,-0.01005,-0.01,-0.00995,-0.0099,-0.00985,-0.0098,-0.00975,-0.0097,-0.00965,-0.0096,-0.00955,-0.0095,-0.00945,-0.0094,-0.00935,-0.0093,-0.00925,-0.0092,-0.00915,-0.0091,-0.00905,-0.009,-0.00895,-0.0089,-0.0088…
Figure 3B; high noise, no detected connection; trace 5 membrane voltage (V),5.88E-05,5.30E-05,8.12E-05,8.50E-05,5.23E-05,5.28E-05,4.96E-05,5.06E-05,7.73E-05,7.77E-05,9.76E-05,0.000111112,8.80E-05,9.43E-05,9.67E-05,0.000103086,0.000114826,8.30E-05,6.20E-05,6.72E-05,7.67E-05,7.27E-05,8.29E-05,0.000112474,0.000125894,9.33E-05,9.96E-05,0.000100363,8.71E-05,5.61E-05,7.11E-05,9.15E-05,9.17E-05,9.54E-05…
Figure 3B; high noise, no detected connection; trace 6 time (s),-0.01081,-0.01076,-0.01071,-0.01066,-0.01061,-0.01056,-0.01051,-0.01046,-0.01041,-0.01036,-0.01031,-0.01026,-0.01021,-0.01016,-0.01011,-0.01006,-0.01001,-0.00996,-0.00991,-0.00986,-0.00981,-0.00976,-0.00971,-0.00966,-0.00961,-0.00956,-0.00951,-0.00946,-0.00941,-0.00936,-0.00931,-0.00926,-0.00921,-0.00916,-0.00911,-0.00906,-0.00901,-0…
Figure 3B; high noise, no detected connection; trace 6 membrane voltage (V),0.000108595,8.91E-05,8.39E-05,8.81E-05,8.00E-05,8.93E-05,0.000102927,0.000111293,8.27E-05,6.07E-05,6.75E-05,6.54E-05,5.36E-05,6.16E-05,0.000102663,9.26E-05,7.91E-05,9.42E-05,9.23E-05,9.04E-05,7.58E-05,6.13E-05,8.32E-05,7.40E-05,0.000129921,0.00011646,9.29E-05,0.00012222,0.000163069,0.000176753,0.000188534,0.000206305,0.00…
Figure 3B; high noise, no detected connection; trace 7 time (s),-0.01082,-0.01077,-0.01072,-0.01067,-0.01062,-0.01057,-0.01052,-0.01047,-0.01042,-0.01037,-0.01032,-0.01027,-0.01022,-0.01017,-0.01012,-0.01007,-0.01002,-0.00997,-0.00992,-0.00987,-0.00982,-0.00977,-0.00972,-0.00967,-0.00962,-0.00957,-0.00952,-0.00947,-0.00942,-0.00937,-0.00932,-0.00927,-0.00922,-0.00917,-0.00912,-0.00907,-0.00902,-0…
Figure 3B; high noise, no detected connection; trace 7 membrane voltage (V),3.34E-05,-8.59E-06,1.16E-05,4.00E-06,-1.19E-05,1.51E-05,7.12E-06,3.15E-05,2.09E-05,2.78E-05,1.70E-05,-2.16E-06,1.95E-05,4.93E-05,9.51E-05,0.000146519,0.000154421,0.000131121,0.000166006,0.000127665,0.00012486,0.000118861,0.000150966,0.000113305,0.000150153,0.00016189,0.000127229,0.000153243,0.000159365,0.000116657,0.00015…
Figure 3B; high noise, no detected connection; trace 8 time (s),-0.01102,-0.01097,-0.01092,-0.01087,-0.01082,-0.01077,-0.01072,-0.01067,-0.01062,-0.01057,-0.01052,-0.01047,-0.01042,-0.01037,-0.01032,-0.01027,-0.01022,-0.01017,-0.01012,-0.01007,-0.01002,-0.00997,-0.00992,-0.00987,-0.00982,-0.00977,-0.00972,-0.00967,-0.00962,-0.00957,-0.00952,-0.00947,-0.00942,-0.00937,-0.00932,-0.00927,-0.00922,-0…
Figure 3B; high noise, no detected connection; trace 8 membrane voltage (V),-7.54E-05,-8.75E-05,-8.63E-05,-9.35E-05,-0.00010509,-0.000142944,-0.000184407,-0.000174074,-0.00017813,-0.000185609,-0.000177042,-0.000134497,-8.98E-05,-9.55E-05,-0.000121886,-0.000109519,-9.20E-05,-0.000107766,-8.67E-05,-9.27E-05,-0.000103619,-0.000135354,-0.000148671,-0.000141949,-0.000139199,-0.000140102,-0.000139398,-…
Figure 3B; high noise, no detected connection; trace 9 time (s),-0.01082,-0.01077,-0.01072,-0.01067,-0.01062,-0.01057,-0.01052,-0.01047,-0.01042,-0.01037,-0.01032,-0.01027,-0.01022,-0.01017,-0.01012,-0.01007,-0.01002,-0.00997,-0.00992,-0.00987,-0.00982,-0.00977,-0.00972,-0.00967,-0.00962,-0.00957,-0.00952,-0.00947,-0.00942,-0.00937,-0.00932,-0.00927,-0.00922,-0.00917,-0.00912,-0.00907,-0.00902,-0…
Figure 3B; high noise, no detected connection; trace 9 membrane voltage (V),-0.000342156,-0.000414242,-0.000419431,-0.000388212,-0.000369383,-0.000366399,-0.000357727,-0.000337087,-0.000362756,-0.000357009,-0.000345703,-0.000325771,-0.000294006,-0.000339223,-0.000321017,-0.000264309,-0.000236752,-0.000215143,-0.000246009,-0.000248331,-0.000251807,-0.000287028,-0.000264991,-0.000221338,-0.00022121…
Figure 3B; high noise, no detected connection; trace 10 time (s),-0.01083,-0.01078,-0.01073,-0.01068,-0.01063,-0.01058,-0.01053,-0.01048,-0.01043,-0.01038,-0.01033,-0.01028,-0.01023,-0.01018,-0.01013,-0.01008,-0.01003,-0.00998,-0.00993,-0.00988,-0.00983,-0.00978,-0.00973,-0.00968,-0.00963,-0.00958,-0.00953,-0.00948,-0.00943,-0.00938,-0.00933,-0.00928,-0.00923,-0.00918,-0.00913,-0.00908,-0.00903,-…
Figure 3B; high noise, no detected connection; trace 10 membrane voltage (V),-4.14E-05,-8.70E-05,-9.08E-05,-7.68E-05,-8.28E-05,-9.27E-05,-0.000128323,-9.08E-05,-0.000102817,-7.80E-05,-6.56E-05,-4.79E-05,-4.92E-05,-5.54E-05,-7.14E-05,-8.55E-05,-6.75E-05,-2.39E-05,-8.30E-06,7.21E-06,2.30E-05,5.37E-05,6.63E-05,7.96E-05,6.16E-05,6.46E-05,6.58E-05,8.65E-05,0.000118338,0.000122689,0.000133074,0.0001532…
Figure 3B; high noise, no detected connection; trace 11 time (s),-0.01083,-0.01078,-0.01073,-0.01068,-0.01063,-0.01058,-0.01053,-0.01048,-0.01043,-0.01038,-0.01033,-0.01028,-0.01023,-0.01018,-0.01013,-0.01008,-0.01003,-0.00998,-0.00993,-0.00988,-0.00983,-0.00978,-0.00973,-0.00968,-0.00963,-0.00958,-0.00953,-0.00948,-0.00943,-0.00938,-0.00933,-0.00928,-0.00923,-0.00918,-0.00913,-0.00908,-0.00903,-…
Figure 3B; high noise, no detected connection; trace 11 membrane voltage (V),0.000144429,0.000113847,0.000110605,0.000108558,0.000113251,0.000118555,0.000133953,0.000172656,0.000190012,0.000200031,0.000219032,0.000234753,0.000221703,0.000200604,0.000189147,0.000149597,0.000105844,0.00010219,0.000126739,0.000190421,0.00019335,0.000212488,0.000193388,0.000167458,0.000176445,0.000197842,0.000201668,…
Figure 3B; high noise, no detected connection; trace 12 time (s),-0.01106,-0.01101,-0.01096,-0.01091,-0.01086,-0.01081,-0.01076,-0.01071,-0.01066,-0.01061,-0.01056,-0.01051,-0.01046,-0.01041,-0.01036,-0.01031,-0.01026,-0.01021,-0.01016,-0.01011,-0.01006,-0.01001,-0.00996,-0.00991,-0.00986,-0.00981,-0.00976,-0.00971,-0.00966,-0.00961,-0.00956,-0.00951,-0.00946,-0.00941,-0.00936,-0.00931,-0.00926,-…
Figure 3B; high noise, no detected connection; trace 12 membrane voltage (V),-0.000335132,-0.000440328,-0.000409228,-0.00040189,-0.000431938,-0.000443696,-0.000435873,-0.000406996,-0.000387021,-0.00036001,-0.000350711,-0.000327823,-0.000260226,-0.000258873,-0.000246393,-0.000205901,-0.000208566,-0.000222177,-0.000203183,-0.000172352,-0.000157144,-0.000173462,-0.000216532,-0.000213792,-0.000203128…
Figure 3B; high noise, no detected connection; trace 13 time (s),-0.01082,-0.01077,-0.01072,-0.01067,-0.01062,-0.01057,-0.01052,-0.01047,-0.01042,-0.01037,-0.01032,-0.01027,-0.01022,-0.01017,-0.01012,-0.01007,-0.01002,-0.00997,-0.00992,-0.00987,-0.00982,-0.00977,-0.00972,-0.00967,-0.00962,-0.00957,-0.00952,-0.00947,-0.00942,-0.00937,-0.00932,-0.00927,-0.00922,-0.00917,-0.00912,-0.00907,-0.00902,-…
Figure 3B; high noise, no detected connection; trace 13 membrane voltage (V),-0.00031338,-0.000294803,-0.000330867,-0.00033797,-0.000365369,-0.000362328,-0.000371536,-0.000361502,-0.000372802,-0.000392578,-0.000375273,-0.000372072,-0.000416704,-0.000424718,-0.000394761,-0.000355999,-0.000347654,-0.000376933,-0.000354654,-0.000375027,-0.000366896,-0.00037551,-0.000396675,-0.000413597,-0.000410656,…
Figure 3B; high noise, no detected connection; trace 14 time (s),-0.01085,-0.0108,-0.01075,-0.0107,-0.01065,-0.0106,-0.01055,-0.0105,-0.01045,-0.0104,-0.01035,-0.0103,-0.01025,-0.0102,-0.01015,-0.0101,-0.01005,-0.01,-0.00995,-0.0099,-0.00985,-0.0098,-0.00975,-0.0097,-0.00965,-0.0096,-0.00955,-0.0095,-0.00945,-0.0094,-0.00935,-0.0093,-0.00925,-0.0092,-0.00915,-0.0091,-0.00905,-0.009,-0.00895,-0.00…
Figure 3B; high noise, no detected connection; trace 14 membrane voltage (V),-0.000439701,-0.000407798,-0.000419071,-0.000433689,-0.000412154,-0.000382134,-0.000335452,-0.000360756,-0.000358015,-0.000381489,-0.000437271,-0.0004724,-0.000472656,-0.000486789,-0.000503013,-0.000507706,-0.000513373,-0.000523734,-0.000535635,-0.000515377,-0.000497099,-0.000503121,-0.000522796,-0.000502601,-0.000494427…
Figure 3B; high noise, no detected connection; trace 15 time (s),-0.01086,-0.01081,-0.01076,-0.01071,-0.01066,-0.01061,-0.01056,-0.01051,-0.01046,-0.01041,-0.01036,-0.01031,-0.01026,-0.01021,-0.01016,-0.01011,-0.01006,-0.01001,-0.00996,-0.00991,-0.00986,-0.00981,-0.00976,-0.00971,-0.00966,-0.00961,-0.00956,-0.00951,-0.00946,-0.00941,-0.00936,-0.00931,-0.00926,-0.00921,-0.00916,-0.00911,-0.00906,-…
Figure 3B; high noise, no detected connection; trace 15 membrane voltage (V),0.000652597,0.000649116,0.000646363,0.000658083,0.000665351,0.000652436,0.000632809,0.000654447,0.000631981,0.000640026,0.000641606,0.000619735,0.000603298,0.000617593,0.000623507,0.000584595,0.00057311,0.000595892,0.000619335,0.00062461,0.000598554,0.000593997,0.000566617,0.000524802,0.000494778,0.000462418,0.000429834,…
Figure 3B; high noise, no detected connection; trace 16 time (s),-0.01087,-0.01082,-0.01077,-0.01072,-0.01067,-0.01062,-0.01057,-0.01052,-0.01047,-0.01042,-0.01037,-0.01032,-0.01027,-0.01022,-0.01017,-0.01012,-0.01007,-0.01002,-0.00997,-0.00992,-0.00987,-0.00982,-0.00977,-0.00972,-0.00967,-0.00962,-0.00957,-0.00952,-0.00947,-0.00942,-0.00937,-0.00932,-0.00927,-0.00922,-0.00917,-0.00912,-0.00907,-…
Figure 3B; high noise, no detected connection; trace 16 membrane voltage (V),0.000186004,0.000226407,0.000213784,0.000216492,0.000205557,0.000187298,0.000178832,0.00016387,0.000139155,0.000148306,0.000139974,0.000142068,0.000148769,0.000150442,0.000150699,0.000154678,0.000148044,0.00014874,0.000145804,0.000127948,0.000125635,9.54E-05,0.000100072,0.00010225,0.000124115,0.000145211,0.000155033,0.00…
Figure 3B; high noise, no detected connection; trace 17 time (s),-0.01088,-0.01083,-0.01078,-0.01073,-0.01068,-0.01063,-0.01058,-0.01053,-0.01048,-0.01043,-0.01038,-0.01033,-0.01028,-0.01023,-0.01018,-0.01013,-0.01008,-0.01003,-0.00998,-0.00993,-0.00988,-0.00983,-0.00978,-0.00973,-0.00968,-0.00963,-0.00958,-0.00953,-0.00948,-0.00943,-0.00938,-0.00933,-0.00928,-0.00923,-0.00918,-0.00913,-0.00908,-…
Figure 3B; high noise, no detected connection; trace 17 membrane voltage (V),-0.000605518,-0.000696297,-0.000701698,-0.000701916,-0.000707923,-0.00069183,-0.000689636,-0.000673379,-0.000671996,-0.000655595,-0.000653488,-0.00065253,-0.000628124,-0.000600007,-0.000591237,-0.000610115,-0.000587365,-0.000554561,-0.000475346,-0.000454125,-0.000488454,-0.000517761,-0.000580804,-0.000609367,-0.000612667…
Figure 3B; high noise, no detected connection; trace 18 time (s),-0.01087,-0.01082,-0.01077,-0.01072,-0.01067,-0.01062,-0.01057,-0.01052,-0.01047,-0.01042,-0.01037,-0.01032,-0.01027,-0.01022,-0.01017,-0.01012,-0.01007,-0.01002,-0.00997,-0.00992,-0.00987,-0.00982,-0.00977,-0.00972,-0.00967,-0.00962,-0.00957,-0.00952,-0.00947,-0.00942,-0.00937,-0.00932,-0.00927,-0.00922,-0.00917,-0.00912,-0.00907,-…
Figure 3B; high noise, no detected connection; trace 18 membrane voltage (V),0.00014901,0.000127878,0.000131838,0.000127898,0.000146185,0.000183554,0.000228728,0.000265194,0.000325503,0.000274739,0.000271979,0.000225391,0.000210905,0.000258501,0.000277747,0.000310337,0.000273089,0.000249381,0.000168754,0.000162168,0.000162686,0.000163804,0.000183571,0.0002035,0.000181931,0.000158358,0.000143195,0…
Figure 3B; high noise, no detected connection; trace 19 time (s),-0.01085,-0.0108,-0.01075,-0.0107,-0.01065,-0.0106,-0.01055,-0.0105,-0.01045,-0.0104,-0.01035,-0.0103,-0.01025,-0.0102,-0.01015,-0.0101,-0.01005,-0.01,-0.00995,-0.0099,-0.00985,-0.0098,-0.00975,-0.0097,-0.00965,-0.0096,-0.00955,-0.0095,-0.00945,-0.0094,-0.00935,-0.0093,-0.00925,-0.0092,-0.00915,-0.0091,-0.00905,-0.009,-0.00895,-0.00…
Figure 3B; high noise, no detected connection; trace 19 membrane voltage (V),-0.000132644,-0.000126643,-9.44E-05,-9.73E-05,-9.66E-05,-9.41E-05,-7.21E-05,-0.000105129,-0.000132049,-0.000157917,-0.000168651,-0.000204658,-0.000215961,-0.000200113,-0.000221562,-0.000163918,-0.000138408,-0.00013392,-0.000113211,-0.000114455,-0.000146424,-0.000151108,-0.000180213,-0.000184368,-0.00015542,-0.000170194,-…
Figure 3B; high noise, no detected connection; trace 20 time (s),-0.01108,-0.01103,-0.01098,-0.01093,-0.01088,-0.01083,-0.01078,-0.01073,-0.01068,-0.01063,-0.01058,-0.01053,-0.01048,-0.01043,-0.01038,-0.01033,-0.01028,-0.01023,-0.01018,-0.01013,-0.01008,-0.01003,-0.00998,-0.00993,-0.00988,-0.00983,-0.00978,-0.00973,-0.00968,-0.00963,-0.00958,-0.00953,-0.00948,-0.00943,-0.00938,-0.00933,-0.00928,-…
Figure 3B; high noise, no detected connection; trace 20 membrane voltage (V),-0.000311895,-0.000329414,-0.000315836,-0.000308735,-0.000292077,-0.000261084,-0.000258189,-0.000255267,-0.00025767,-0.00026841,-0.000261648,-0.000279422,-0.000284681,-0.000313343,-0.000328413,-0.000321946,-0.000303016,-0.000310332,-0.000313764,-0.000302456,-0.000293039,-0.000302079,-0.000340152,-0.000319222,-0.000311253…
Figure 3B; high noise, no detected connection; trace 21 time (s),-0.01086,-0.01081,-0.01076,-0.01071,-0.01066,-0.01061,-0.01056,-0.01051,-0.01046,-0.01041,-0.01036,-0.01031,-0.01026,-0.01021,-0.01016,-0.01011,-0.01006,-0.01001,-0.00996,-0.00991,-0.00986,-0.00981,-0.00976,-0.00971,-0.00966,-0.00961,-0.00956,-0.00951,-0.00946,-0.00941,-0.00936,-0.00931,-0.00926,-0.00921,-0.00916,-0.00911,-0.00906,-…
Figure 3B; high noise, no detected connection; trace 21 membrane voltage (V),-0.000245249,-0.0002351,-0.000274508,-0.000291048,-0.000270693,-0.000256271,-0.000271317,-0.00023666,-0.000247103,-0.000263914,-0.000258344,-0.000244556,-0.00022671,-0.000218217,-0.00022341,-0.000249775,-0.000277857,-0.000261718,-0.000265673,-0.000286662,-0.000283311,-0.000266129,-0.000255785,-0.000275243,-0.000293166,-0…
Figure 3B; high noise, no detected connection; trace 22 time (s),-0.01084,-0.01079,-0.01074,-0.01069,-0.01064,-0.01059,-0.01054,-0.01049,-0.01044,-0.01039,-0.01034,-0.01029,-0.01024,-0.01019,-0.01014,-0.01009,-0.01004,-0.00999,-0.00994,-0.00989,-0.00984,-0.00979,-0.00974,-0.00969,-0.00964,-0.00959,-0.00954,-0.00949,-0.00944,-0.00939,-0.00934,-0.00929,-0.00924,-0.00919,-0.00914,-0.00909,-0.00904,-…
Figure 3B; high noise, no detected connection; trace 22 membrane voltage (V),5.61E-05,2.71E-05,4.04E-05,3.62E-05,-1.06E-05,-1.67E-05,-3.33E-05,-2.98E-05,-7.77E-05,-0.000103117,-9.96E-05,-7.48E-05,-4.76E-05,-8.50E-06,3.30E-05,1.52E-05,1.90E-05,4.20E-05,6.52E-05,7.67E-05,8.87E-05,5.64E-05,0.00011119,0.000153261,0.000126715,0.000149063,0.000138356,0.000185362,0.000172555,0.000108669,7.73E-05,0.00012…
Figure 3B; high noise, no detected connection; trace 23 time (s),-0.01086,-0.01081,-0.01076,-0.01071,-0.01066,-0.01061,-0.01056,-0.01051,-0.01046,-0.01041,-0.01036,-0.01031,-0.01026,-0.01021,-0.01016,-0.01011,-0.01006,-0.01001,-0.00996,-0.00991,-0.00986,-0.00981,-0.00976,-0.00971,-0.00966,-0.00961,-0.00956,-0.00951,-0.00946,-0.00941,-0.00936,-0.00931,-0.00926,-0.00921,-0.00916,-0.00911,-0.00906,-…
Figure 3B; high noise, no detected connection; trace 23 membrane voltage (V),-0.000130935,-0.000131526,-0.000116218,-0.000112998,-8.55E-05,-6.13E-05,-5.29E-05,-4.61E-05,-4.05E-05,-2.46E-05,-3.62E-05,-3.29E-05,-4.59E-05,-6.78E-05,-7.18E-05,-8.49E-05,-6.16E-05,-7.09E-05,-5.20E-05,-6.13E-05,-3.48E-05,-1.31E-05,-3.26E-05,-2.32E-05,-2.75E-05,-7.33E-05,-7.60E-05,-3.91E-05,-4.47E-05,-5.88E-05,-5.38E-05,…
Figure 3B; high noise, no detected connection; trace 24 time (s),-0.01107,-0.01102,-0.01097,-0.01092,-0.01087,-0.01082,-0.01077,-0.01072,-0.01067,-0.01062,-0.01057,-0.01052,-0.01047,-0.01042,-0.01037,-0.01032,-0.01027,-0.01022,-0.01017,-0.01012,-0.01007,-0.01002,-0.00997,-0.00992,-0.00987,-0.00982,-0.00977,-0.00972,-0.00967,-0.00962,-0.00957,-0.00952,-0.00947,-0.00942,-0.00937,-0.00932,-0.00927,-…
Figure 3B; high noise, no detected connection; trace 24 membrane voltage (V),-0.000327265,-0.00038326,-0.000389319,-0.000405246,-0.000439863,-0.000405621,-0.00042053,-0.000436572,-0.000437273,-0.000408469,-0.000368661,-0.00033792,-0.000345483,-0.000274474,-0.000229806,-0.000269249,-0.000278428,-0.000231123,-0.000207507,-0.000204002,-0.000226158,-0.00025546,-0.000277217,-0.00028587,-0.000295362,-0…
Figure 3B; high noise, no detected connection; trace 25 time (s),-0.01085,-0.0108,-0.01075,-0.0107,-0.01065,-0.0106,-0.01055,-0.0105,-0.01045,-0.0104,-0.01035,-0.0103,-0.01025,-0.0102,-0.01015,-0.0101,-0.01005,-0.01,-0.00995,-0.0099,-0.00985,-0.0098,-0.00975,-0.0097,-0.00965,-0.0096,-0.00955,-0.0095,-0.00945,-0.0094,-0.00935,-0.0093,-0.00925,-0.0092,-0.00915,-0.0091,-0.00905,-0.009,-0.00895,-0.00…
Figure 3B; high noise, no detected connection; trace 25 membrane voltage (V),0.000328331,0.000310461,0.000291354,0.000279797,0.000295681,0.000316489,0.000328647,0.000328839,0.000339201,0.000352367,0.000383856,0.000362005,0.000324357,0.000289745,0.00030018,0.000305828,0.000298327,0.000325244,0.000317972,0.000317725,0.000311283,0.000312405,0.00032473,0.00032381,0.000342477,0.000338487,0.00033167,0.…
Figure 3B; high noise, no detected connection; trace 26 time (s),-0.01084,-0.01079,-0.01074,-0.01069,-0.01064,-0.01059,-0.01054,-0.01049,-0.01044,-0.01039,-0.01034,-0.01029,-0.01024,-0.01019,-0.01014,-0.01009,-0.01004,-0.00999,-0.00994,-0.00989,-0.00984,-0.00979,-0.00974,-0.00969,-0.00964,-0.00959,-0.00954,-0.00949,-0.00944,-0.00939,-0.00934,-0.00929,-0.00924,-0.00919,-0.00914,-0.00909,-0.00904,-…
Figure 3B; high noise, no detected connection; trace 26 membrane voltage (V),-0.000402722,-0.000404251,-0.000399542,-0.000392451,-0.000394148,-0.00038636,-0.000383081,-0.000381626,-0.000389235,-0.000361074,-0.000350562,-0.000346307,-0.000362883,-0.000385958,-0.000398272,-0.000397341,-0.000377479,-0.000380319,-0.000389015,-0.000386177,-0.000378516,-0.000376619,-0.000400187,-0.000374313,-0.00037794…
Figure 3B; high noise, no detected connection; trace 27 time (s),-0.01084,-0.01079,-0.01074,-0.01069,-0.01064,-0.01059,-0.01054,-0.01049,-0.01044,-0.01039,-0.01034,-0.01029,-0.01024,-0.01019,-0.01014,-0.01009,-0.01004,-0.00999,-0.00994,-0.00989,-0.00984,-0.00979,-0.00974,-0.00969,-0.00964,-0.00959,-0.00954,-0.00949,-0.00944,-0.00939,-0.00934,-0.00929,-0.00924,-0.00919,-0.00914,-0.00909,-0.00904,-…
Figure 3B; high noise, no detected connection; trace 27 membrane voltage (V),-0.00018447,-0.00015267,-0.000136655,-0.00018398,-0.000170241,-0.000177959,-0.000196198,-0.000174786,-0.000196206,-0.000223208,-0.000254787,-0.000277018,-0.000223705,-0.000188428,-0.000200667,-0.000212583,-0.000193628,-0.000169332,-0.000174542,-0.000181743,-0.000182799,-0.000201558,-0.000208514,-0.000177988,-0.000181889,…
Figure 3B; high noise, no detected connection; trace 28 time (s),-0.01083,-0.01078,-0.01073,-0.01068,-0.01063,-0.01058,-0.01053,-0.01048,-0.01043,-0.01038,-0.01033,-0.01028,-0.01023,-0.01018,-0.01013,-0.01008,-0.01003,-0.00998,-0.00993,-0.00988,-0.00983,-0.00978,-0.00973,-0.00968,-0.00963,-0.00958,-0.00953,-0.00948,-0.00943,-0.00938,-0.00933,-0.00928,-0.00923,-0.00918,-0.00913,-0.00908,-0.00903,-…
Figure 3B; high noise, no detected connection; trace 28 membrane voltage (V),-0.001230803,-0.001256988,-0.00123032,-0.001223033,-0.001220889,-0.001210896,-0.001215189,-0.001176886,-0.001190094,-0.00121465,-0.001184929,-0.001186516,-0.001172735,-0.001197738,-0.001223699,-0.001241377,-0.001247161,-0.001177251,-0.001142696,-0.001188351,-0.001173453,-0.001147883,-0.0011391,-0.001125374,-0.001133778,-…
Figure 3B; high noise, no detected connection; trace 29 time (s),-0.01083,-0.01078,-0.01073,-0.01068,-0.01063,-0.01058,-0.01053,-0.01048,-0.01043,-0.01038,-0.01033,-0.01028,-0.01023,-0.01018,-0.01013,-0.01008,-0.01003,-0.00998,-0.00993,-0.00988,-0.00983,-0.00978,-0.00973,-0.00968,-0.00963,-0.00958,-0.00953,-0.00948,-0.00943,-0.00938,-0.00933,-0.00928,-0.00923,-0.00918,-0.00913,-0.00908,-0.00903,-…
Figure 3B; high noise, no detected connection; trace 29 membrane voltage (V),-0.000533452,-0.000535445,-0.00049537,-0.000471888,-0.000464486,-0.000468726,-0.000485501,-0.000481261,-0.000467881,-0.0004732,-0.000449022,-0.000437715,-0.000456575,-0.000437233,-0.000431657,-0.000431073,-0.00041908,-0.00042922,-0.000486641,-0.000520618,-0.000522474,-0.000510364,-0.000519786,-0.000503101,-0.000492765,-0…
Figure 3B; high noise, no detected connection; trace 30 time (s),-0.01083,-0.01078,-0.01073,-0.01068,-0.01063,-0.01058,-0.01053,-0.01048,-0.01043,-0.01038,-0.01033,-0.01028,-0.01023,-0.01018,-0.01013,-0.01008,-0.01003,-0.00998,-0.00993,-0.00988,-0.00983,-0.00978,-0.00973,-0.00968,-0.00963,-0.00958,-0.00953,-0.00948,-0.00943,-0.00938,-0.00933,-0.00928,-0.00923,-0.00918,-0.00913,-0.00908,-0.00903,-…
Figure 3B; high noise, no detected connection; trace 30 membrane voltage (V),0.000285857,0.000379322,0.000396798,0.000397197,0.000362484,0.000351568,0.000361279,0.000360622,0.000356293,0.000318769,0.00034481,0.000358149,0.00034238,0.000317745,0.000282761,0.000231096,0.000202404,0.000192539,0.00014769,0.000170933,0.000152561,0.000179172,0.000185827,0.000216075,0.000221636,0.000164884,0.000139147,0…
Figure 3B; high noise, no detected connection; trace 31 time (s),-0.01085,-0.0108,-0.01075,-0.0107,-0.01065,-0.0106,-0.01055,-0.0105,-0.01045,-0.0104,-0.01035,-0.0103,-0.01025,-0.0102,-0.01015,-0.0101,-0.01005,-0.01,-0.00995,-0.0099,-0.00985,-0.0098,-0.00975,-0.0097,-0.00965,-0.0096,-0.00955,-0.0095,-0.00945,-0.0094,-0.00935,-0.0093,-0.00925,-0.0092,-0.00915,-0.0091,-0.00905,-0.009,-0.00895,-0.00…
Figure 3B; high noise, no detected connection; trace 31 membrane voltage (V),-2.85E-05,-5.38E-05,-2.90E-05,-1.10E-05,-2.00E-05,-4.90E-05,-7.73E-05,-6.75E-05,-4.81E-05,-6.16E-05,-5.87E-05,-6.71E-05,-9.89E-05,-8.91E-05,-5.27E-05,-3.20E-05,-7.51E-06,6.32E-07,1.14E-05,3.37E-05,1.76E-05,2.38E-06,-1.04E-05,-2.73E-06,-3.96E-06,9.85E-06,2.07E-05,1.15E-06,-2.28E-05,-6.61E-06,-4.76E-06,1.81E-05,2.83E-05,1.…
Figure 3B; high noise, no detected connection; trace 32 time (s),-0.01107,-0.01102,-0.01097,-0.01092,-0.01087,-0.01082,-0.01077,-0.01072,-0.01067,-0.01062,-0.01057,-0.01052,-0.01047,-0.01042,-0.01037,-0.01032,-0.01027,-0.01022,-0.01017,-0.01012,-0.01007,-0.01002,-0.00997,-0.00992,-0.00987,-0.00982,-0.00977,-0.00972,-0.00967,-0.00962,-0.00957,-0.00952,-0.00947,-0.00942,-0.00937,-0.00932,-0.00927,-…
Figure 3B; high noise, no detected connection; trace 32 membrane voltage (V),0.000197212,0.000180779,0.000162054,0.000134135,0.000138018,0.000132955,0.000171505,0.0001244,0.000137628,0.000191148,0.000212513,0.000223437,0.000214237,0.000220272,0.000244366,0.000222657,0.000167317,0.000134887,0.000176884,0.000170614,0.000166468,0.000138458,0.000141061,0.000161755,0.000148984,0.00014483,0.00014627,0.…
Figure 3B; high noise, no detected connection; trace 33 time (s),-0.01084,-0.01079,-0.01074,-0.01069,-0.01064,-0.01059,-0.01054,-0.01049,-0.01044,-0.01039,-0.01034,-0.01029,-0.01024,-0.01019,-0.01014,-0.01009,-0.01004,-0.00999,-0.00994,-0.00989,-0.00984,-0.00979,-0.00974,-0.00969,-0.00964,-0.00959,-0.00954,-0.00949,-0.00944,-0.00939,-0.00934,-0.00929,-0.00924,-0.00919,-0.00914,-0.00909,-0.00904,-…
Figure 3B; high noise, no detected connection; trace 33 membrane voltage (V),-0.000532862,-0.000651989,-0.000671796,-0.000691343,-0.000681714,-0.000668672,-0.000661359,-0.000675448,-0.000678456,-0.000676121,-0.000632444,-0.000588359,-0.000559013,-0.00054355,-0.000488114,-0.000452815,-0.000436642,-0.000411327,-0.000382148,-0.000381442,-0.000401758,-0.000363472,-0.000398403,-0.000412228,-0.00039527…
Figure 3B; high noise, no detected connection; trace 34 time (s),-0.01083,-0.01078,-0.01073,-0.01068,-0.01063,-0.01058,-0.01053,-0.01048,-0.01043,-0.01038,-0.01033,-0.01028,-0.01023,-0.01018,-0.01013,-0.01008,-0.01003,-0.00998,-0.00993,-0.00988,-0.00983,-0.00978,-0.00973,-0.00968,-0.00963,-0.00958,-0.00953,-0.00948,-0.00943,-0.00938,-0.00933,-0.00928,-0.00923,-0.00918,-0.00913,-0.00908,-0.00903,-…
Figure 3B; high noise, no detected connection; trace 34 membrane voltage (V),-0.000130471,-0.000154474,-0.000162533,-0.000144256,-0.000154397,-0.000158477,-0.000158101,-0.000135982,-0.000133273,-0.000128182,-0.000150041,-0.0001376,-0.000139025,-0.000139417,-0.000154582,-0.000154394,-7.21E-05,-4.32E-05,-6.47E-05,-8.00E-05,-8.09E-05,-0.000105814,-0.000137977,-0.000124877,-9.64E-05,-0.000111224,-0.0…
Figure 3B; high noise, no detected connection; trace 35 time (s),-0.01084,-0.01079,-0.01074,-0.01069,-0.01064,-0.01059,-0.01054,-0.01049,-0.01044,-0.01039,-0.01034,-0.01029,-0.01024,-0.01019,-0.01014,-0.01009,-0.01004,-0.00999,-0.00994,-0.00989,-0.00984,-0.00979,-0.00974,-0.00969,-0.00964,-0.00959,-0.00954,-0.00949,-0.00944,-0.00939,-0.00934,-0.00929,-0.00924,-0.00919,-0.00914,-0.00909,-0.00904,-…
Figure 3B; high noise, no detected connection; trace 35 membrane voltage (V),-0.000242049,-0.000294845,-0.000295858,-0.000305034,-0.000332484,-0.000338855,-0.000363083,-0.000380082,-0.000347033,-0.000286518,-0.000240267,-0.000249225,-0.000235074,-0.000216852,-0.000213901,-0.000243176,-0.000207494,-0.000192432,-0.00017457,-0.000150223,-0.000166906,-0.000159077,-0.000177383,-0.00019,-0.000165372,-0…
Figure 3B; high noise, no detected connection; trace 36 time (s),-0.01111,-0.01106,-0.01101,-0.01096,-0.01091,-0.01086,-0.01081,-0.01076,-0.01071,-0.01066,-0.01061,-0.01056,-0.01051,-0.01046,-0.01041,-0.01036,-0.01031,-0.01026,-0.01021,-0.01016,-0.01011,-0.01006,-0.01001,-0.00996,-0.00991,-0.00986,-0.00981,-0.00976,-0.00971,-0.00966,-0.00961,-0.00956,-0.00951,-0.00946,-0.00941,-0.00936,-0.00931,-…
Figure 3B; high noise, no detected connection; trace 36 membrane voltage (V),-0.000464267,-0.000446803,-0.000444727,-0.00048408,-0.000507917,-0.000526951,-0.000538712,-0.00056259,-0.000587378,-0.000580564,-0.000552062,-0.000551513,-0.000554457,-0.000543112,-0.000524945,-0.00053803,-0.00052222,-0.000485549,-0.000478917,-0.000468942,-0.00048159,-0.000500567,-0.000473668,-0.000440299,-0.000457744,-0…
Figure 3B; high noise, no detected connection; trace 37 time (s),-0.01087,-0.01082,-0.01077,-0.01072,-0.01067,-0.01062,-0.01057,-0.01052,-0.01047,-0.01042,-0.01037,-0.01032,-0.01027,-0.01022,-0.01017,-0.01012,-0.01007,-0.01002,-0.00997,-0.00992,-0.00987,-0.00982,-0.00977,-0.00972,-0.00967,-0.00962,-0.00957,-0.00952,-0.00947,-0.00942,-0.00937,-0.00932,-0.00927,-0.00922,-0.00917,-0.00912,-0.00907,-…
Figure 3B; high noise, no detected connection; trace 37 membrane voltage (V),-0.000634011,-0.00070475,-0.000726458,-0.000704192,-0.000706406,-0.000753448,-0.000735917,-0.000750833,-0.000763822,-0.000780207,-0.000770255,-0.000764014,-0.000720347,-0.000657503,-0.000596668,-0.000601506,-0.000608892,-0.000584065,-0.000605581,-0.000564401,-0.000585571,-0.000603105,-0.000634572,-0.000639892,-0.00066163…
Figure 3B; high noise, no detected connection; trace 38 time (s),-0.01085,-0.0108,-0.01075,-0.0107,-0.01065,-0.0106,-0.01055,-0.0105,-0.01045,-0.0104,-0.01035,-0.0103,-0.01025,-0.0102,-0.01015,-0.0101,-0.01005,-0.01,-0.00995,-0.0099,-0.00985,-0.0098,-0.00975,-0.0097,-0.00965,-0.0096,-0.00955,-0.0095,-0.00945,-0.0094,-0.00935,-0.0093,-0.00925,-0.0092,-0.00915,-0.0091,-0.00905,-0.009,-0.00895,-0.00…
Figure 3B; high noise, no detected connection; trace 38 membrane voltage (V),0.000270011,0.000283625,0.000287817,0.000240059,0.000233206,0.000218847,0.00019027,0.000143518,0.000116762,0.000153524,0.000192924,0.000173837,0.000177242,0.000163904,0.000152338,0.000200946,0.000227562,0.000178427,0.000167677,0.000236189,0.00023807,0.000224644,0.000208719,0.000169341,0.00015637,0.000191553,0.000188939,0…
Figure 3B; high noise, no detected connection; trace 39 time (s),-0.01086,-0.01081,-0.01076,-0.01071,-0.01066,-0.01061,-0.01056,-0.01051,-0.01046,-0.01041,-0.01036,-0.01031,-0.01026,-0.01021,-0.01016,-0.01011,-0.01006,-0.01001,-0.00996,-0.00991,-0.00986,-0.00981,-0.00976,-0.00971,-0.00966,-0.00961,-0.00956,-0.00951,-0.00946,-0.00941,-0.00936,-0.00931,-0.00926,-0.00921,-0.00916,-0.00911,-0.00906,-…
Figure 3B; high noise, no detected connection; trace 39 membrane voltage (V),0.000371728,0.000436853,0.000459966,0.000441746,0.000412191,0.000373886,0.000332609,0.000333515,0.000335628,0.000370647,0.000397194,0.000374433,0.000335231,0.000307907,0.000251799,0.000240246,0.000259054,0.000246515,0.000275638,0.00026066,0.000305949,0.000333918,0.000300179,0.000288021,0.000205231,0.000168525,0.000172174…
Figure 3B; high noise, no detected connection; trace 40 time (s),-0.01086,-0.01081,-0.01076,-0.01071,-0.01066,-0.01061,-0.01056,-0.01051,-0.01046,-0.01041,-0.01036,-0.01031,-0.01026,-0.01021,-0.01016,-0.01011,-0.01006,-0.01001,-0.00996,-0.00991,-0.00986,-0.00981,-0.00976,-0.00971,-0.00966,-0.00961,-0.00956,-0.00951,-0.00946,-0.00941,-0.00936,-0.00931,-0.00926,-0.00921,-0.00916,-0.00911,-0.00906,-…
Figure 3B; high noise, no detected connection; trace 40 membrane voltage (V),-0.000545457,-0.000531774,-0.000480801,-0.000471424,-0.000481235,-0.000533017,-0.000537932,-0.000528082,-0.000507642,-0.000498532,-0.000552802,-0.000583073,-0.000617921,-0.000648115,-0.000642601,-0.000625265,-0.000625055,-0.00062608,-0.000597487,-0.000543309,-0.000487678,-0.000456478,-0.000424248,-0.000401934,-0.00036169…
Figure 3B; high noise, no detected connection; trace 41 time (s),-0.01088,-0.01083,-0.01078,-0.01073,-0.01068,-0.01063,-0.01058,-0.01053,-0.01048,-0.01043,-0.01038,-0.01033,-0.01028,-0.01023,-0.01018,-0.01013,-0.01008,-0.01003,-0.00998,-0.00993,-0.00988,-0.00983,-0.00978,-0.00973,-0.00968,-0.00963,-0.00958,-0.00953,-0.00948,-0.00943,-0.00938,-0.00933,-0.00928,-0.00923,-0.00918,-0.00913,-0.00908,-…
Figure 3B; high noise, no detected connection; trace 41 membrane voltage (V),0.000440884,0.000487998,0.000440513,0.00041548,0.000374613,0.00036073,0.000381241,0.000414108,0.00040155,0.000381563,0.000383445,0.000416847,0.00042979,0.000451678,0.000436794,0.000405016,0.000399875,0.000381325,0.000345995,0.000352595,0.000345523,0.000351605,0.000345675,0.000316344,0.00033351,0.000313604,0.00028914,0.00…
Figure 3B; high noise, no detected connection; trace 42 time (s),-0.01087,-0.01082,-0.01077,-0.01072,-0.01067,-0.01062,-0.01057,-0.01052,-0.01047,-0.01042,-0.01037,-0.01032,-0.01027,-0.01022,-0.01017,-0.01012,-0.01007,-0.01002,-0.00997,-0.00992,-0.00987,-0.00982,-0.00977,-0.00972,-0.00967,-0.00962,-0.00957,-0.00952,-0.00947,-0.00942,-0.00937,-0.00932,-0.00927,-0.00922,-0.00917,-0.00912,-0.00907,-…
Figure 3B; high noise, no detected connection; trace 42 membrane voltage (V),0.000523043,0.000506878,0.000508856,0.000482234,0.00048889,0.000467194,0.000449193,0.000427471,0.000430212,0.000415238,0.000391541,0.000426783,0.000484766,0.000497049,0.000483667,0.000483689,0.000486558,0.00048742,0.000514521,0.000509047,0.000509719,0.000517946,0.000530632,0.000542936,0.00058887,0.000582644,0.000558694,0…
Figure 3B; high noise, no detected connection; trace 43 time (s),-0.01088,-0.01083,-0.01078,-0.01073,-0.01068,-0.01063,-0.01058,-0.01053,-0.01048,-0.01043,-0.01038,-0.01033,-0.01028,-0.01023,-0.01018,-0.01013,-0.01008,-0.01003,-0.00998,-0.00993,-0.00988,-0.00983,-0.00978,-0.00973,-0.00968,-0.00963,-0.00958,-0.00953,-0.00948,-0.00943,-0.00938,-0.00933,-0.00928,-0.00923,-0.00918,-0.00913,-0.00908,-…
Figure 3B; high noise, no detected connection; trace 43 membrane voltage (V),-0.0001732,-0.000185623,-0.000154322,-0.00012889,-0.000140794,-0.000174929,-0.000151218,-0.000120034,-9.52E-05,-8.33E-05,-8.83E-05,-8.23E-05,-9.62E-05,-9.87E-05,-0.000106409,-0.000130749,-0.000134268,-0.000127134,-0.000153103,-0.000128719,-0.000140423,-0.000163068,-0.000158874,-0.000147257,-0.000143641,-0.000157951,-0.00…
Figure 3B; high noise, no detected connection; trace 44 time (s),-0.01112,-0.01107,-0.01102,-0.01097,-0.01092,-0.01087,-0.01082,-0.01077,-0.01072,-0.01067,-0.01062,-0.01057,-0.01052,-0.01047,-0.01042,-0.01037,-0.01032,-0.01027,-0.01022,-0.01017,-0.01012,-0.01007,-0.01002,-0.00997,-0.00992,-0.00987,-0.00982,-0.00977,-0.00972,-0.00967,-0.00962,-0.00957,-0.00952,-0.00947,-0.00942,-0.00937,-0.00932,-…
Figure 3B; high noise, no detected connection; trace 44 membrane voltage (V),0.000270583,0.000306096,0.000309927,0.000262834,0.000241603,0.000246495,0.000271674,0.000345041,0.000355389,0.000302602,0.000268681,0.000255192,0.000246641,0.000249859,0.000271992,0.000278927,0.000260654,0.000259573,0.000267337,0.000275214,0.000254129,0.000197582,0.000204019,0.000214518,0.000187055,0.000205144,0.00021821…
Figure 3B; high noise, no detected connection; trace 45 time (s),-0.01085,-0.0108,-0.01075,-0.0107,-0.01065,-0.0106,-0.01055,-0.0105,-0.01045,-0.0104,-0.01035,-0.0103,-0.01025,-0.0102,-0.01015,-0.0101,-0.01005,-0.01,-0.00995,-0.0099,-0.00985,-0.0098,-0.00975,-0.0097,-0.00965,-0.0096,-0.00955,-0.0095,-0.00945,-0.0094,-0.00935,-0.0093,-0.00925,-0.0092,-0.00915,-0.0091,-0.00905,-0.009,-0.00895,-0.00…
Figure 3B; high noise, no detected connection; trace 45 membrane voltage (V),0.000318203,0.000292872,0.000276647,0.000277174,0.000306013,0.00030014,0.000284453,0.000276704,0.000286847,0.000328394,0.000317186,0.00029495,0.000268267,0.00026528,0.000238613,0.000257466,0.000291837,0.000288825,0.000290351,0.000306687,0.000334546,0.000349851,0.000372793,0.000334334,0.000326924,0.000320577,0.000348418,0…
Figure 3B; high noise, no detected connection; trace 46 time (s),-0.01084,-0.01079,-0.01074,-0.01069,-0.01064,-0.01059,-0.01054,-0.01049,-0.01044,-0.01039,-0.01034,-0.01029,-0.01024,-0.01019,-0.01014,-0.01009,-0.01004,-0.00999,-0.00994,-0.00989,-0.00984,-0.00979,-0.00974,-0.00969,-0.00964,-0.00959,-0.00954,-0.00949,-0.00944,-0.00939,-0.00934,-0.00929,-0.00924,-0.00919,-0.00914,-0.00909,-0.00904,-…
Figure 3B; high noise, no detected connection; trace 46 membrane voltage (V),-0.000244718,-0.000249038,-0.000228264,-0.000228044,-0.000198761,-0.000201193,-0.000205597,-0.000187805,-0.000134822,-0.000104645,-0.000109563,-0.000122741,-0.000102023,-0.000100376,-0.000123558,-0.000168178,-0.00019614,-0.000204291,-0.000222069,-0.000225008,-0.000236619,-0.000277275,-0.000284648,-0.000307323,-0.00032009…
Figure 3B; high noise, no detected connection; trace 47 time (s),-0.01086,-0.01081,-0.01076,-0.01071,-0.01066,-0.01061,-0.01056,-0.01051,-0.01046,-0.01041,-0.01036,-0.01031,-0.01026,-0.01021,-0.01016,-0.01011,-0.01006,-0.01001,-0.00996,-0.00991,-0.00986,-0.00981,-0.00976,-0.00971,-0.00966,-0.00961,-0.00956,-0.00951,-0.00946,-0.00941,-0.00936,-0.00931,-0.00926,-0.00921,-0.00916,-0.00911,-0.00906,-…
Figure 3B; high noise, no detected connection; trace 47 membrane voltage (V),-0.000689388,-0.000687955,-0.000666568,-0.000636645,-0.000597062,-0.00060118,-0.000609989,-0.000628976,-0.000641361,-0.000655417,-0.000691794,-0.000706331,-0.000703706,-0.000692735,-0.000688632,-0.000680571,-0.000658958,-0.000654627,-0.000633798,-0.000655805,-0.000693789,-0.000723665,-0.000720945,-0.000727816,-0.00071477…
Figure 3B; high noise, no detected connection; trace 48 time (s),-0.01108,-0.01103,-0.01098,-0.01093,-0.01088,-0.01083,-0.01078,-0.01073,-0.01068,-0.01063,-0.01058,-0.01053,-0.01048,-0.01043,-0.01038,-0.01033,-0.01028,-0.01023,-0.01018,-0.01013,-0.01008,-0.01003,-0.00998,-0.00993,-0.00988,-0.00983,-0.00978,-0.00973,-0.00968,-0.00963,-0.00958,-0.00953,-0.00948,-0.00943,-0.00938,-0.00933,-0.00928,-…
Figure 3B; high noise, no detected connection; trace 48 membrane voltage (V),0.000722022,0.000723298,0.000744114,0.000724159,0.000666866,0.000617698,0.000589681,0.000626686,0.000655468,0.000618069,0.000618573,0.000629566,0.000579326,0.000592477,0.000607133,0.000606288,0.000618599,0.000605245,0.000625075,0.000597586,0.000595026,0.00057025,0.000578841,0.00059914,0.000561489,0.000516029,0.000481352,…
Figure 3B; high noise, no detected connection; trace 49 time (s),-0.01085,-0.0108,-0.01075,-0.0107,-0.01065,-0.0106,-0.01055,-0.0105,-0.01045,-0.0104,-0.01035,-0.0103,-0.01025,-0.0102,-0.01015,-0.0101,-0.01005,-0.01,-0.00995,-0.0099,-0.00985,-0.0098,-0.00975,-0.0097,-0.00965,-0.0096,-0.00955,-0.0095,-0.00945,-0.0094,-0.00935,-0.0093,-0.00925,-0.0092,-0.00915,-0.0091,-0.00905,-0.009,-0.00895,-0.00…
Figure 3B; high noise, no detected connection; trace 49 membrane voltage (V),-0.002685526,-0.002744884,-0.002741889,-0.002711954,-0.002697714,-0.002693798,-0.002706994,-0.002654026,-0.002654346,-0.002645803,-0.002640374,-0.00264508,-0.00262931,-0.002625294,-0.002596867,-0.002577309,-0.002581689,-0.002620137,-0.002610984,-0.002589291,-0.002566712,-0.002548575,-0.002497207,-0.002473628,-0.002441945…
Figure 3B; high noise, no detected connection; trace 50 time (s),-0.01081,-0.01076,-0.01071,-0.01066,-0.01061,-0.01056,-0.01051,-0.01046,-0.01041,-0.01036,-0.01031,-0.01026,-0.01021,-0.01016,-0.01011,-0.01006,-0.01001,-0.00996,-0.00991,-0.00986,-0.00981,-0.00976,-0.00971,-0.00966,-0.00961,-0.00956,-0.00951,-0.00946,-0.00941,-0.00936,-0.00931,-0.00926,-0.00921,-0.00916,-0.00911,-0.00906,-0.00901,-…
Figure 3B; high noise, no detected connection; trace 50 membrane voltage (V),9.12E-05,8.72E-05,9.55E-05,0.000113304,0.000114939,9.51E-05,8.31E-05,8.45E-05,0.000136958,0.00016248,0.000205461,0.000234658,0.000216798,0.000205903,0.000184937,0.00022033,0.000232293,0.000225913,0.000200515,0.000155344,0.000127202,0.000123285,0.000101928,6.74E-05,6.11E-05,5.50E-05,2.23E-05,6.60E-05,9.27E-05,0.000113866,…
Figure 3B; high noise, no detected connection; trace 51 time (s),-0.01084,-0.01079,-0.01074,-0.01069,-0.01064,-0.01059,-0.01054,-0.01049,-0.01044,-0.01039,-0.01034,-0.01029,-0.01024,-0.01019,-0.01014,-0.01009,-0.01004,-0.00999,-0.00994,-0.00989,-0.00984,-0.00979,-0.00974,-0.00969,-0.00964,-0.00959,-0.00954,-0.00949,-0.00944,-0.00939,-0.00934,-0.00929,-0.00924,-0.00919,-0.00914,-0.00909,-0.00904,-…
Figure 3B; high noise, no detected connection; trace 51 membrane voltage (V),0.000186628,0.000265206,0.000296119,0.000303582,0.000318119,0.000307428,0.000293628,0.00028819,0.000283172,0.000247433,0.000190146,0.000161272,0.00016461,0.000166944,0.000145235,0.000135029,0.000133722,0.000101572,8.03E-05,8.91E-05,8.69E-05,7.65E-05,7.96E-05,7.40E-05,7.13E-05,4.19E-06,-3.18E-05,-1.48E-05,3.03E-06,1.41E-0…
Figure 3B; high noise, no detected connection; trace 52 time (s),-0.01084,-0.01079,-0.01074,-0.01069,-0.01064,-0.01059,-0.01054,-0.01049,-0.01044,-0.01039,-0.01034,-0.01029,-0.01024,-0.01019,-0.01014,-0.01009,-0.01004,-0.00999,-0.00994,-0.00989,-0.00984,-0.00979,-0.00974,-0.00969,-0.00964,-0.00959,-0.00954,-0.00949,-0.00944,-0.00939,-0.00934,-0.00929,-0.00924,-0.00919,-0.00914,-0.00909,-0.00904,-…
Figure 3B; high noise, no detected connection; trace 52 membrane voltage (V),0.000878169,0.000943358,0.000919362,0.000882198,0.000886117,0.000900892,0.000872708,0.000865275,0.000868777,0.000864218,0.000863197,0.000855882,0.000826352,0.000781003,0.000725618,0.000713376,0.000702355,0.000742104,0.00077282,0.000768795,0.000789334,0.00079331,0.000810935,0.000769538,0.000712858,0.000674579,0.000683277,…
Figure 3B; high noise, no detected connection; trace 53 time (s),-0.01086,-0.01081,-0.01076,-0.01071,-0.01066,-0.01061,-0.01056,-0.01051,-0.01046,-0.01041,-0.01036,-0.01031,-0.01026,-0.01021,-0.01016,-0.01011,-0.01006,-0.01001,-0.00996,-0.00991,-0.00986,-0.00981,-0.00976,-0.00971,-0.00966,-0.00961,-0.00956,-0.00951,-0.00946,-0.00941,-0.00936,-0.00931,-0.00926,-0.00921,-0.00916,-0.00911,-0.00906,-…
Figure 3B; high noise, no detected connection; trace 53 membrane voltage (V),9.81E-05,0.000188636,0.000199565,0.000235299,0.000242582,0.000249248,0.000227532,0.00022488,0.000226043,0.000234001,0.000213138,0.000204659,0.000184865,0.000134947,9.12E-05,3.54E-05,2.04E-05,8.93E-05,5.29E-05,-3.06E-06,-8.81E-06,-5.07E-05,-5.10E-05,-6.08E-05,-5.25E-05,-8.47E-05,-7.93E-05,-7.90E-05,-0.000150791,-0.0001631…
Figure 3B; high noise, no detected connection; trace 54 time (s),-0.01085,-0.0108,-0.01075,-0.0107,-0.01065,-0.0106,-0.01055,-0.0105,-0.01045,-0.0104,-0.01035,-0.0103,-0.01025,-0.0102,-0.01015,-0.0101,-0.01005,-0.01,-0.00995,-0.0099,-0.00985,-0.0098,-0.00975,-0.0097,-0.00965,-0.0096,-0.00955,-0.0095,-0.00945,-0.0094,-0.00935,-0.0093,-0.00925,-0.0092,-0.00915,-0.0091,-0.00905,-0.009,-0.00895,-0.00…
Figure 3B; high noise, no detected connection; trace 54 membrane voltage (V),0.000122428,0.000151434,0.000178395,0.000178594,0.000174709,0.000164222,0.000152308,0.000140176,0.000143644,0.000145927,9.76E-05,8.79E-05,0.000110306,0.000107569,0.000132272,0.000143597,0.000152845,0.000126894,0.000148951,0.000147222,0.000125534,0.000138081,0.000127599,0.000112579,8.99E-05,7.40E-05,9.77E-05,0.000122065,0…
Figure 3B; high noise, no detected connection; trace 55 time (s),-0.01084,-0.01079,-0.01074,-0.01069,-0.01064,-0.01059,-0.01054,-0.01049,-0.01044,-0.01039,-0.01034,-0.01029,-0.01024,-0.01019,-0.01014,-0.01009,-0.01004,-0.00999,-0.00994,-0.00989,-0.00984,-0.00979,-0.00974,-0.00969,-0.00964,-0.00959,-0.00954,-0.00949,-0.00944,-0.00939,-0.00934,-0.00929,-0.00924,-0.00919,-0.00914,-0.00909,-0.00904,-…
Figure 3B; high noise, no detected connection; trace 55 membrane voltage (V),-0.000320915,-0.000364509,-0.000368618,-0.000375534,-0.000383681,-0.000375584,-0.000374693,-0.000365566,-0.000390406,-0.000377781,-0.000358803,-0.000362762,-0.000388094,-0.000386335,-0.000387126,-0.000330535,-0.000317125,-0.000280855,-0.000277422,-0.000288216,-0.000258093,-0.000226387,-0.000221492,-0.000238418,-0.0002276…
Figure 3B; high noise, no detected connection; trace 56 time (s),-0.01108,-0.01103,-0.01098,-0.01093,-0.01088,-0.01083,-0.01078,-0.01073,-0.01068,-0.01063,-0.01058,-0.01053,-0.01048,-0.01043,-0.01038,-0.01033,-0.01028,-0.01023,-0.01018,-0.01013,-0.01008,-0.01003,-0.00998,-0.00993,-0.00988,-0.00983,-0.00978,-0.00973,-0.00968,-0.00963,-0.00958,-0.00953,-0.00948,-0.00943,-0.00938,-0.00933,-0.00928,-…
Figure 3B; high noise, no detected connection; trace 56 membrane voltage (V),-3.58E-05,-8.17E-05,-8.11E-05,-7.07E-05,-4.88E-05,-3.80E-05,-7.07E-05,-9.01E-05,-6.32E-05,-2.91E-05,-2.59E-05,-1.86E-05,-2.99E-05,-3.25E-05,-3.12E-05,-4.41E-05,6.01E-06,5.93E-05,8.20E-05,9.06E-05,7.61E-05,6.48E-05,4.46E-05,6.43E-06,-5.50E-07,1.96E-05,-1.54E-05,-5.46E-05,-0.000102436,-6.39E-05,-2.12E-05,2.06E-05,5.12E-05,…
Figure 3B; high noise, no detected connection; trace 57 time (s),-0.01082,-0.01077,-0.01072,-0.01067,-0.01062,-0.01057,-0.01052,-0.01047,-0.01042,-0.01037,-0.01032,-0.01027,-0.01022,-0.01017,-0.01012,-0.01007,-0.01002,-0.00997,-0.00992,-0.00987,-0.00982,-0.00977,-0.00972,-0.00967,-0.00962,-0.00957,-0.00952,-0.00947,-0.00942,-0.00937,-0.00932,-0.00927,-0.00922,-0.00917,-0.00912,-0.00907,-0.00902,-…
Figure 3B; high noise, no detected connection; trace 57 membrane voltage (V),0.000569172,0.000479751,0.000478734,0.000466001,0.000466176,0.000467413,0.000485898,0.000524967,0.000548395,0.000556188,0.000568949,0.000609396,0.000639888,0.000641693,0.000653895,0.000705686,0.000729404,0.000747553,0.000722168,0.000691837,0.000674824,0.000629327,0.000603932,0.000612624,0.000601608,0.000586636,0.00058095…
Figure 3B; high noise, no detected connection; trace 58 time (s),-0.01086,-0.01081,-0.01076,-0.01071,-0.01066,-0.01061,-0.01056,-0.01051,-0.01046,-0.01041,-0.01036,-0.01031,-0.01026,-0.01021,-0.01016,-0.01011,-0.01006,-0.01001,-0.00996,-0.00991,-0.00986,-0.00981,-0.00976,-0.00971,-0.00966,-0.00961,-0.00956,-0.00951,-0.00946,-0.00941,-0.00936,-0.00931,-0.00926,-0.00921,-0.00916,-0.00911,-0.00906,-…
Figure 3B; high noise, no detected connection; trace 58 membrane voltage (V),-0.000887268,-0.000913945,-0.000905273,-0.000890774,-0.00087597,-0.000896367,-0.000891241,-0.000898405,-0.000894056,-0.000892399,-0.000857964,-0.000862963,-0.000838716,-0.000841642,-0.000812926,-0.000805955,-0.000848872,-0.000900138,-0.000907432,-0.000902472,-0.000870181,-0.000925969,-0.000922192,-0.000923209,-0.00091048…
Figure 3B; high noise, no detected connection; trace 59 time (s),-0.01084,-0.01079,-0.01074,-0.01069,-0.01064,-0.01059,-0.01054,-0.01049,-0.01044,-0.01039,-0.01034,-0.01029,-0.01024,-0.01019,-0.01014,-0.01009,-0.01004,-0.00999,-0.00994,-0.00989,-0.00984,-0.00979,-0.00974,-0.00969,-0.00964,-0.00959,-0.00954,-0.00949,-0.00944,-0.00939,-0.00934,-0.00929,-0.00924,-0.00919,-0.00914,-0.00909,-0.00904,-…
Figure 3B; high noise, no detected connection; trace 59 membrane voltage (V),-0.00012328,-0.000140281,-0.000124199,-6.38E-05,-8.12E-05,-0.000103003,-0.000195747,-0.000197504,-0.000240923,-0.000255961,-0.000251245,-0.000242349,-0.000201697,-0.000179521,-0.000147291,-0.000143854,-0.000106498,-6.54E-05,-3.06E-05,-7.05E-05,-0.000140666,-0.000226858,-0.000238669,-0.000221161,-0.000158017,-0.000145315,…
Figure 3B; high noise, no detected connection; trace 60 time (s),-0.011,-0.01095,-0.0109,-0.01085,-0.0108,-0.01075,-0.0107,-0.01065,-0.0106,-0.01055,-0.0105,-0.01045,-0.0104,-0.01035,-0.0103,-0.01025,-0.0102,-0.01015,-0.0101,-0.01005,-0.01,-0.00995,-0.0099,-0.00985,-0.0098,-0.00975,-0.0097,-0.00965,-0.0096,-0.00955,-0.0095,-0.00945,-0.0094,-0.00935,-0.0093,-0.00925,-0.0092,-0.00915,-0.0091,-0.009…
Figure 3B; high noise, no detected connection; trace 60 membrane voltage (V),-0.000544354,-0.000605519,-0.000557936,-0.000579786,-0.000601164,-0.000585209,-0.000566928,-0.000566365,-0.000547589,-0.00055337,-0.00054921,-0.000508238,-0.000438377,-0.000419789,-0.000366552,-0.000313089,-0.000292555,-0.000305634,-0.000298481,-0.000324002,-0.000362193,-0.000405554,-0.000386974,-0.000420107,-0.000425033…
Figure 3B; high noise, no detected connection; trace 61 time (s),-0.0108,-0.01075,-0.0107,-0.01065,-0.0106,-0.01055,-0.0105,-0.01045,-0.0104,-0.01035,-0.0103,-0.01025,-0.0102,-0.01015,-0.0101,-0.01005,-0.01,-0.00995,-0.0099,-0.00985,-0.0098,-0.00975,-0.0097,-0.00965,-0.0096,-0.00955,-0.0095,-0.00945,-0.0094,-0.00935,-0.0093,-0.00925,-0.0092,-0.00915,-0.0091,-0.00905,-0.009,-0.00895,-0.0089,-0.008…
Figure 3B; high noise, no detected connection; trace 61 membrane voltage (V),0.001187145,0.001287752,0.001292746,0.001274692,0.001233489,0.001241253,0.001244963,0.001229416,0.001223598,0.001226028,0.001202282,0.001196017,0.001150117,0.001085511,0.001039333,0.0010104,0.000995819,0.000981264,0.000997,0.001016523,0.001052121,0.001084031,0.001032363,0.000990178,0.000936483,0.000896052,0.000888134,0.0…
Figure 3B; high noise, no detected connection; trace 62 time (s),-0.01083,-0.01078,-0.01073,-0.01068,-0.01063,-0.01058,-0.01053,-0.01048,-0.01043,-0.01038,-0.01033,-0.01028,-0.01023,-0.01018,-0.01013,-0.01008,-0.01003,-0.00998,-0.00993,-0.00988,-0.00983,-0.00978,-0.00973,-0.00968,-0.00963,-0.00958,-0.00953,-0.00948,-0.00943,-0.00938,-0.00933,-0.00928,-0.00923,-0.00918,-0.00913,-0.00908,-0.00903,-…
Figure 3B; high noise, no detected connection; trace 62 membrane voltage (V),0.000219222,0.000248796,0.000248704,0.000276835,0.000275693,0.000248643,0.000220098,0.000236787,0.000280383,0.000282537,0.000298499,0.000340354,0.000360049,0.000335052,0.000322531,0.000330676,0.000303857,0.000240785,0.000193076,0.000160967,0.000150277,0.000142184,0.000163583,0.000152123,0.000166487,0.000212188,0.00020312…
Figure 3B; high noise, no detected connection; trace 63 time (s),-0.01078,-0.01073,-0.01068,-0.01063,-0.01058,-0.01053,-0.01048,-0.01043,-0.01038,-0.01033,-0.01028,-0.01023,-0.01018,-0.01013,-0.01008,-0.01003,-0.00998,-0.00993,-0.00988,-0.00983,-0.00978,-0.00973,-0.00968,-0.00963,-0.00958,-0.00953,-0.00948,-0.00943,-0.00938,-0.00933,-0.00928,-0.00923,-0.00918,-0.00913,-0.00908,-0.00903,-0.00898,-…
Figure 3B; high noise, no detected connection; trace 63 membrane voltage (V),0.000652091,0.000666082,0.000666976,0.000697631,0.000694963,0.000679144,0.00068534,0.000693366,0.000682376,0.000691101,0.000680717,0.000650539,0.000655412,0.000656333,0.000657274,0.000666763,0.000704559,0.000709935,0.000681449,0.000643095,0.000609413,0.000578017,0.000590415,0.000556313,0.000568083,0.000589134,0.000610988…
Figure 3B; high noise, no detected connection; trace 64 time (s),-0.01084,-0.01079,-0.01074,-0.01069,-0.01064,-0.01059,-0.01054,-0.01049,-0.01044,-0.01039,-0.01034,-0.01029,-0.01024,-0.01019,-0.01014,-0.01009,-0.01004,-0.00999,-0.00994,-0.00989,-0.00984,-0.00979,-0.00974,-0.00969,-0.00964,-0.00959,-0.00954,-0.00949,-0.00944,-0.00939,-0.00934,-0.00929,-0.00924,-0.00919,-0.00914,-0.00909,-0.00904,-…
Figure 3B; high noise, no detected connection; trace 64 membrane voltage (V),-0.000816107,-0.000800022,-0.000824467,-0.00080556,-0.000780692,-0.000787445,-0.000817872,-0.000809,-0.000800113,-0.000775837,-0.000767192,-0.000794517,-0.00078955,-0.000808973,-0.000804183,-0.000840338,-0.000818181,-0.00082056,-0.000826923,-0.00084075,-0.000860717,-0.000895916,-0.000907081,-0.000907896,-0.0008915,-0.000…
Figure 3B; high noise, no detected connection; trace 65 time (s),-0.01082,-0.01077,-0.01072,-0.01067,-0.01062,-0.01057,-0.01052,-0.01047,-0.01042,-0.01037,-0.01032,-0.01027,-0.01022,-0.01017,-0.01012,-0.01007,-0.01002,-0.00997,-0.00992,-0.00987,-0.00982,-0.00977,-0.00972,-0.00967,-0.00962,-0.00957,-0.00952,-0.00947,-0.00942,-0.00937,-0.00932,-0.00927,-0.00922,-0.00917,-0.00912,-0.00907,-0.00902,-…
Figure 3B; high noise, no detected connection; trace 65 membrane voltage (V),-0.000234585,-0.000174008,-0.000233387,-0.000259165,-0.000288439,-0.000283448,-0.00025365,-0.000230597,-0.00027763,-0.00029685,-0.000278302,-0.000321271,-0.000315707,-0.000293862,-0.000277413,-0.000268412,-0.000279435,-0.000333041,-0.000327577,-0.000293608,-0.000283803,-0.000317313,-0.000360021,-0.000398516,-0.000418273,…
Figure 3B; high noise, no detected connection; trace 66 time (s),-0.0108,-0.01075,-0.0107,-0.01065,-0.0106,-0.01055,-0.0105,-0.01045,-0.0104,-0.01035,-0.0103,-0.01025,-0.0102,-0.01015,-0.0101,-0.01005,-0.01,-0.00995,-0.0099,-0.00985,-0.0098,-0.00975,-0.0097,-0.00965,-0.0096,-0.00955,-0.0095,-0.00945,-0.0094,-0.00935,-0.0093,-0.00925,-0.0092,-0.00915,-0.0091,-0.00905,-0.009,-0.00895,-0.0089,-0.008…
Figure 3B; high noise, no detected connection; trace 66 membrane voltage (V),0.000163287,0.000189166,0.000183432,0.000190158,0.000166771,0.000187355,0.000192816,0.000192771,0.000159363,0.000135346,0.000104441,8.45E-05,4.70E-05,6.23E-05,9.89E-05,0.000118508,0.000129826,0.00013295,0.000128271,0.000114712,0.000114788,0.000107989,0.000107864,9.74E-05,6.09E-05,4.47E-05,1.76E-05,1.33E-06,-3.74E-06,-4.9…
Figure 3B; high noise, no detected connection; trace 67 time (s),-0.01085,-0.0108,-0.01075,-0.0107,-0.01065,-0.0106,-0.01055,-0.0105,-0.01045,-0.0104,-0.01035,-0.0103,-0.01025,-0.0102,-0.01015,-0.0101,-0.01005,-0.01,-0.00995,-0.0099,-0.00985,-0.0098,-0.00975,-0.0097,-0.00965,-0.0096,-0.00955,-0.0095,-0.00945,-0.0094,-0.00935,-0.0093,-0.00925,-0.0092,-0.00915,-0.0091,-0.00905,-0.009,-0.00895,-0.00…
Figure 3B; high noise, no detected connection; trace 67 membrane voltage (V),-0.000183024,-0.000168239,-0.000224097,-0.000217904,-0.000205382,-0.000191443,-0.000147353,-0.000107796,-9.14E-05,-7.19E-05,-8.81E-05,-0.000128658,-0.000139217,-0.00014149,-0.00018525,-0.000155369,-0.000130744,-0.000105809,-0.000129544,-0.000164567,-0.000190236,-0.000252856,-0.000248505,-0.000280498,-0.000264738,-0.00026…
Figure 3B; high noise, no detected connection; trace 68 time (s),-0.01096,-0.01091,-0.01086,-0.01081,-0.01076,-0.01071,-0.01066,-0.01061,-0.01056,-0.01051,-0.01046,-0.01041,-0.01036,-0.01031,-0.01026,-0.01021,-0.01016,-0.01011,-0.01006,-0.01001,-0.00996,-0.00991,-0.00986,-0.00981,-0.00976,-0.00971,-0.00966,-0.00961,-0.00956,-0.00951,-0.00946,-0.00941,-0.00936,-0.00931,-0.00926,-0.00921,-0.00916,-…
Figure 3B; high noise, no detected connection; trace 68 membrane voltage (V),0.000527092,0.00029083,0.00026394,0.000253054,0.000264039,0.000275713,0.000280569,0.000313807,0.000323046,0.000343227,0.000376396,0.000440599,0.000507406,0.000549098,0.00054588,0.00052447,0.000547024,0.000616004,0.000683763,0.000791841,0.000873017,0.000873938,0.000831077,0.000820997,0.00080278,0.000754754,0.000760799,0.0…
Figure 3B; high noise, no detected connection; trace 69 time (s),-0.01082,-0.01077,-0.01072,-0.01067,-0.01062,-0.01057,-0.01052,-0.01047,-0.01042,-0.01037,-0.01032,-0.01027,-0.01022,-0.01017,-0.01012,-0.01007,-0.01002,-0.00997,-0.00992,-0.00987,-0.00982,-0.00977,-0.00972,-0.00967,-0.00962,-0.00957,-0.00952,-0.00947,-0.00942,-0.00937,-0.00932,-0.00927,-0.00922,-0.00917,-0.00912,-0.00907,-0.00902,-…
Figure 3B; high noise, no detected connection; trace 69 membrane voltage (V),-0.000391349,-0.000457307,-0.00049453,-0.000484294,-0.000419785,-0.000387194,-0.000383366,-0.000418483,-0.000434213,-0.000418734,-0.000393146,-0.000380736,-0.000371241,-0.000365123,-0.000325622,-0.000303929,-0.000346443,-0.000385206,-0.00035447,-0.000309951,-0.000286884,-0.000268155,-0.000279128,-0.000336792,-0.000377033…
Figure 3B; high noise, no detected connection; trace 70 time (s),-0.0108,-0.01075,-0.0107,-0.01065,-0.0106,-0.01055,-0.0105,-0.01045,-0.0104,-0.01035,-0.0103,-0.01025,-0.0102,-0.01015,-0.0101,-0.01005,-0.01,-0.00995,-0.0099,-0.00985,-0.0098,-0.00975,-0.0097,-0.00965,-0.0096,-0.00955,-0.0095,-0.00945,-0.0094,-0.00935,-0.0093,-0.00925,-0.0092,-0.00915,-0.0091,-0.00905,-0.009,-0.00895,-0.0089,-0.008…
Figure 3B; high noise, no detected connection; trace 70 membrane voltage (V),0.000340752,0.000388856,0.00037654,0.000385071,0.000361402,0.000351995,0.000335858,0.00030892,0.000294043,0.000251778,0.000252305,0.000335497,0.000345964,0.000316836,0.000293432,0.000279374,0.000269483,0.000273474,0.00024019,0.00022302,0.000247379,0.000288029,0.000275985,0.00022375,0.000189761,0.000231912,0.000192013,0.0…
Figure 3B; high noise, no detected connection; trace 71 time (s),-0.01077,-0.01072,-0.01067,-0.01062,-0.01057,-0.01052,-0.01047,-0.01042,-0.01037,-0.01032,-0.01027,-0.01022,-0.01017,-0.01012,-0.01007,-0.01002,-0.00997,-0.00992,-0.00987,-0.00982,-0.00977,-0.00972,-0.00967,-0.00962,-0.00957,-0.00952,-0.00947,-0.00942,-0.00937,-0.00932,-0.00927,-0.00922,-0.00917,-0.00912,-0.00907,-0.00902,-0.00897,-…
Figure 3B; high noise, no detected connection; trace 71 membrane voltage (V),0.001825767,0.001888789,0.001859703,0.001833611,0.001775669,0.001757597,0.001748642,0.001742074,0.001721626,0.001666951,0.001643743,0.001668349,0.001679004,0.001653146,0.001673961,0.001724848,0.001725792,0.001683821,0.001616519,0.001630379,0.001679061,0.00168368,0.001667266,0.001672588,0.001696137,0.001653602,0.001568249…
Figure 3B; high noise, no detected connection; trace 72 time (s),-0.01111,-0.01106,-0.01101,-0.01096,-0.01091,-0.01086,-0.01081,-0.01076,-0.01071,-0.01066,-0.01061,-0.01056,-0.01051,-0.01046,-0.01041,-0.01036,-0.01031,-0.01026,-0.01021,-0.01016,-0.01011,-0.01006,-0.01001,-0.00996,-0.00991,-0.00986,-0.00981,-0.00976,-0.00971,-0.00966,-0.00961,-0.00956,-0.00951,-0.00946,-0.00941,-0.00936,-0.00931,-…
Figure 3B; high noise, no detected connection; trace 72 membrane voltage (V),-0.000838023,-0.000867389,-0.000849022,-0.000864862,-0.00087876,-0.000867867,-0.000836994,-0.000849675,-0.000831102,-0.000814255,-0.000801217,-0.000770824,-0.000736278,-0.000714039,-0.000687274,-0.000700581,-0.000786965,-0.000787385,-0.000782834,-0.000782621,-0.000775315,-0.000804758,-0.000829257,-0.000835677,-0.00084461…
Figure 3B; high noise, no detected connection; trace 73 time (s),-0.01085,-0.0108,-0.01075,-0.0107,-0.01065,-0.0106,-0.01055,-0.0105,-0.01045,-0.0104,-0.01035,-0.0103,-0.01025,-0.0102,-0.01015,-0.0101,-0.01005,-0.01,-0.00995,-0.0099,-0.00985,-0.0098,-0.00975,-0.0097,-0.00965,-0.0096,-0.00955,-0.0095,-0.00945,-0.0094,-0.00935,-0.0093,-0.00925,-0.0092,-0.00915,-0.0091,-0.00905,-0.009,-0.00895,-0.00…
Figure 3B; high noise, no detected connection; trace 73 membrane voltage (V),0.001450572,0.001526095,0.001489287,0.001438415,0.001441233,0.001388462,0.001359454,0.00139855,0.001447034,0.001438274,0.001439267,0.001417569,0.001367719,0.001312402,0.0013001,0.001294639,0.00132517,0.001330292,0.001283528,0.00128141,0.001284796,0.001275953,0.001308485,0.00135571,0.001384279,0.001388345,0.001358932,0.00…
Figure 3B; high noise, no detected connection; trace 74 time (s),-0.01087,-0.01082,-0.01077,-0.01072,-0.01067,-0.01062,-0.01057,-0.01052,-0.01047,-0.01042,-0.01037,-0.01032,-0.01027,-0.01022,-0.01017,-0.01012,-0.01007,-0.01002,-0.00997,-0.00992,-0.00987,-0.00982,-0.00977,-0.00972,-0.00967,-0.00962,-0.00957,-0.00952,-0.00947,-0.00942,-0.00937,-0.00932,-0.00927,-0.00922,-0.00917,-0.00912,-0.00907,-…
Figure 3B; high noise, no detected connection; trace 74 membrane voltage (V),0.00047922,0.000527522,0.000557826,0.000558702,0.000493979,0.000431256,0.000415661,0.000369265,0.000332868,0.00032526,0.000307816,0.000294507,0.000260922,0.00028885,0.000315492,0.000311153,0.000354466,0.000412516,0.0004716,0.000442341,0.000414492,0.000406889,0.000383067,0.000353596,0.000348426,0.000376673,0.000385506,0.0…
Figure 3B; high noise, no detected connection; trace 75 time (s),-0.01086,-0.01081,-0.01076,-0.01071,-0.01066,-0.01061,-0.01056,-0.01051,-0.01046,-0.01041,-0.01036,-0.01031,-0.01026,-0.01021,-0.01016,-0.01011,-0.01006,-0.01001,-0.00996,-0.00991,-0.00986,-0.00981,-0.00976,-0.00971,-0.00966,-0.00961,-0.00956,-0.00951,-0.00946,-0.00941,-0.00936,-0.00931,-0.00926,-0.00921,-0.00916,-0.00911,-0.00906,-…
Figure 3B; high noise, no detected connection; trace 75 membrane voltage (V),-0.000576383,-0.00054955,-0.000553013,-0.000491998,-0.000490926,-0.000475873,-0.000444692,-0.000433534,-0.000435038,-0.000446182,-0.000450806,-0.000478234,-0.000531941,-0.000561876,-0.000584447,-0.000536272,-0.000483677,-0.000482756,-0.000535753,-0.000588304,-0.000617842,-0.000611124,-0.000606516,-0.000597103,-0.00051702…
Figure 3B; high noise, no detected connection; trace 76 time (s),-0.01089,-0.01084,-0.01079,-0.01074,-0.01069,-0.01064,-0.01059,-0.01054,-0.01049,-0.01044,-0.01039,-0.01034,-0.01029,-0.01024,-0.01019,-0.01014,-0.01009,-0.01004,-0.00999,-0.00994,-0.00989,-0.00984,-0.00979,-0.00974,-0.00969,-0.00964,-0.00959,-0.00954,-0.00949,-0.00944,-0.00939,-0.00934,-0.00929,-0.00924,-0.00919,-0.00914,-0.00909,-…
Figure 3B; high noise, no detected connection; trace 76 membrane voltage (V),0.000332941,0.000268042,0.000294922,0.000280549,0.00027514,0.000266863,0.000253011,0.000290233,0.000362452,0.000389708,0.000438513,0.000457005,0.000423265,0.000430188,0.000442117,0.000449443,0.00041212,0.000375363,0.000374274,0.000392658,0.00041546,0.00043236,0.000435479,0.00045145,0.000451462,0.000418884,0.000409416,0.0…
Figure 3B; high noise, no detected connection; trace 77 time (s),-0.01089,-0.01084,-0.01079,-0.01074,-0.01069,-0.01064,-0.01059,-0.01054,-0.01049,-0.01044,-0.01039,-0.01034,-0.01029,-0.01024,-0.01019,-0.01014,-0.01009,-0.01004,-0.00999,-0.00994,-0.00989,-0.00984,-0.00979,-0.00974,-0.00969,-0.00964,-0.00959,-0.00954,-0.00949,-0.00944,-0.00939,-0.00934,-0.00929,-0.00924,-0.00919,-0.00914,-0.00909,-…
Figure 3B; high noise, no detected connection; trace 77 membrane voltage (V),-0.000661525,-0.000788908,-0.000770319,-0.000758308,-0.000732478,-0.000703703,-0.000706809,-0.000700605,-0.000643565,-0.00067091,-0.000707711,-0.000734407,-0.000662269,-0.000622622,-0.000630581,-0.000628891,-0.000618666,-0.000572559,-0.00053159,-0.000505498,-0.00047662,-0.00045559,-0.000424889,-0.000438902,-0.000436254,-…
Figure 3B; high noise, no detected connection; trace 78 time (s),-0.01086,-0.01081,-0.01076,-0.01071,-0.01066,-0.01061,-0.01056,-0.01051,-0.01046,-0.01041,-0.01036,-0.01031,-0.01026,-0.01021,-0.01016,-0.01011,-0.01006,-0.01001,-0.00996,-0.00991,-0.00986,-0.00981,-0.00976,-0.00971,-0.00966,-0.00961,-0.00956,-0.00951,-0.00946,-0.00941,-0.00936,-0.00931,-0.00926,-0.00921,-0.00916,-0.00911,-0.00906,-…
Figure 3B; high noise, no detected connection; trace 78 membrane voltage (V),-0.00115734,-0.001390608,-0.00147999,-0.00152342,-0.001533958,-0.001478379,-0.001421788,-0.001375589,-0.00132827,-0.001209199,-0.001134325,-0.001059428,-0.001011985,-0.000975336,-0.000957435,-0.000957233,-0.000940387,-0.000924506,-0.000912927,-0.000870673,-0.000805369,-0.000769081,-0.000751538,-0.000720825,-0.000702539,-…
Figure 3B; high noise, no detected connection; trace 79 time (s),-0.0109,-0.01085,-0.0108,-0.01075,-0.0107,-0.01065,-0.0106,-0.01055,-0.0105,-0.01045,-0.0104,-0.01035,-0.0103,-0.01025,-0.0102,-0.01015,-0.0101,-0.01005,-0.01,-0.00995,-0.0099,-0.00985,-0.0098,-0.00975,-0.0097,-0.00965,-0.0096,-0.00955,-0.0095,-0.00945,-0.0094,-0.00935,-0.0093,-0.00925,-0.0092,-0.00915,-0.0091,-0.00905,-0.009,-0.008…
Figure 3B; high noise, no detected connection; trace 79 membrane voltage (V),0.000298283,0.000241941,0.000293694,0.000310795,0.000279211,0.000283131,0.000323369,0.000347894,0.000370988,0.000398523,0.00047247,0.000492754,0.000495012,0.000521042,0.000566188,0.000607173,0.000558999,0.000502347,0.000453647,0.000472422,0.000453868,0.000491088,0.000545779,0.000481422,0.000395177,0.000332632,0.000299584…
Figure 3B; high noise, no detected connection; trace 80 time (s),-0.01112,-0.01107,-0.01102,-0.01097,-0.01092,-0.01087,-0.01082,-0.01077,-0.01072,-0.01067,-0.01062,-0.01057,-0.01052,-0.01047,-0.01042,-0.01037,-0.01032,-0.01027,-0.01022,-0.01017,-0.01012,-0.01007,-0.01002,-0.00997,-0.00992,-0.00987,-0.00982,-0.00977,-0.00972,-0.00967,-0.00962,-0.00957,-0.00952,-0.00947,-0.00942,-0.00937,-0.00932,-…
Figure 3B; high noise, no detected connection; trace 80 membrane voltage (V),0.000921909,0.001021935,0.001048875,0.001105093,0.001140757,0.001127757,0.001117394,0.001090559,0.001073364,0.001039836,0.001054592,0.001029729,0.001030019,0.001010466,0.000982342,0.000932118,0.000883731,0.000825079,0.000805134,0.000807466,0.000790986,0.000813166,0.000836481,0.00082996,0.000771826,0.000749402,0.000755601…
Figure 3B; high noise, no detected connection; trace 81 time (s),-0.01088,-0.01083,-0.01078,-0.01073,-0.01068,-0.01063,-0.01058,-0.01053,-0.01048,-0.01043,-0.01038,-0.01033,-0.01028,-0.01023,-0.01018,-0.01013,-0.01008,-0.01003,-0.00998,-0.00993,-0.00988,-0.00983,-0.00978,-0.00973,-0.00968,-0.00963,-0.00958,-0.00953,-0.00948,-0.00943,-0.00938,-0.00933,-0.00928,-0.00923,-0.00918,-0.00913,-0.00908,-…
Figure 3B; high noise, no detected connection; trace 81 membrane voltage (V),-0.000843135,-0.000877252,-0.00090871,-0.000957825,-0.000946655,-0.000964003,-0.000989558,-0.000951286,-0.000928827,-0.000903788,-0.000872679,-0.000843984,-0.000879678,-0.000863914,-0.00082867,-0.000839172,-0.000853757,-0.000852232,-0.000840015,-0.000785471,-0.000795966,-0.000805272,-0.000869472,-0.000850244,-0.000807039…
Figure 3B; high noise, no detected connection; trace 82 time (s),-0.01088,-0.01083,-0.01078,-0.01073,-0.01068,-0.01063,-0.01058,-0.01053,-0.01048,-0.01043,-0.01038,-0.01033,-0.01028,-0.01023,-0.01018,-0.01013,-0.01008,-0.01003,-0.00998,-0.00993,-0.00988,-0.00983,-0.00978,-0.00973,-0.00968,-0.00963,-0.00958,-0.00953,-0.00948,-0.00943,-0.00938,-0.00933,-0.00928,-0.00923,-0.00918,-0.00913,-0.00908,-…
Figure 3B; high noise, no detected connection; trace 82 membrane voltage (V),0.001329521,0.001207742,0.001204338,0.001217359,0.001220415,0.001246195,0.00127846,0.001288942,0.001318704,0.001308606,0.001308898,0.001268538,0.001332435,0.001441931,0.001475671,0.001484098,0.001474474,0.001472336,0.001494362,0.001485355,0.001444478,0.001359388,0.001296229,0.00127186,0.001246225,0.001244355,0.001212751,…
Figure 3B; high noise, no detected connection; trace 83 time (s),-0.01086,-0.01081,-0.01076,-0.01071,-0.01066,-0.01061,-0.01056,-0.01051,-0.01046,-0.01041,-0.01036,-0.01031,-0.01026,-0.01021,-0.01016,-0.01011,-0.01006,-0.01001,-0.00996,-0.00991,-0.00986,-0.00981,-0.00976,-0.00971,-0.00966,-0.00961,-0.00956,-0.00951,-0.00946,-0.00941,-0.00936,-0.00931,-0.00926,-0.00921,-0.00916,-0.00911,-0.00906,-…
Figure 3B; high noise, no detected connection; trace 83 membrane voltage (V),0.000443899,0.000442688,0.000416998,0.000360291,0.000341189,0.000293637,0.000258959,0.000247339,0.000267001,0.000269895,0.000319291,0.000346771,0.000376437,0.000384838,0.000394555,0.000417649,0.000462982,0.000438524,0.000428339,0.000434273,0.000442133,0.000476621,0.000536896,0.000595509,0.000600734,0.000602688,0.00057367…
Figure 3B; high noise, no detected connection; trace 84 time (s),-0.01112,-0.01107,-0.01102,-0.01097,-0.01092,-0.01087,-0.01082,-0.01077,-0.01072,-0.01067,-0.01062,-0.01057,-0.01052,-0.01047,-0.01042,-0.01037,-0.01032,-0.01027,-0.01022,-0.01017,-0.01012,-0.01007,-0.01002,-0.00997,-0.00992,-0.00987,-0.00982,-0.00977,-0.00972,-0.00967,-0.00962,-0.00957,-0.00952,-0.00947,-0.00942,-0.00937,-0.00932,-…
Figure 3B; high noise, no detected connection; trace 84 membrane voltage (V),-0.000229345,-0.000217904,-0.00020646,-0.000246459,-0.000255213,-0.00030608,-0.000312,-0.000281278,-0.000249804,-0.000266396,-0.000314014,-0.000341908,-0.00033592,-0.000321678,-0.00030238,-0.000255407,-0.000219319,-0.000223983,-0.000169412,-0.000226371,-0.00024294,-0.000244211,-0.000249821,-0.000226122,-0.000205917,-0.00…
Figure 3B; high noise, no detected connection; trace 85 time (s),-0.0109,-0.01085,-0.0108,-0.01075,-0.0107,-0.01065,-0.0106,-0.01055,-0.0105,-0.01045,-0.0104,-0.01035,-0.0103,-0.01025,-0.0102,-0.01015,-0.0101,-0.01005,-0.01,-0.00995,-0.0099,-0.00985,-0.0098,-0.00975,-0.0097,-0.00965,-0.0096,-0.00955,-0.0095,-0.00945,-0.0094,-0.00935,-0.0093,-0.00925,-0.0092,-0.00915,-0.0091,-0.00905,-0.009,-0.008…
Figure 3B; high noise, no detected connection; trace 85 membrane voltage (V),0.000376256,0.000466965,0.000480247,0.000491684,0.000456858,0.000407397,0.000356752,0.000358492,0.00031955,0.000275157,0.000219981,0.000246365,0.00024769,0.000265927,0.000256378,0.000244857,0.000256481,0.000254791,0.000234118,0.000246238,0.000235827,0.000216135,0.000181105,0.000176269,0.000198521,0.000197338,0.000193581,…
Figure 3B; high noise, no detected connection; trace 86 time (s),-0.01087,-0.01082,-0.01077,-0.01072,-0.01067,-0.01062,-0.01057,-0.01052,-0.01047,-0.01042,-0.01037,-0.01032,-0.01027,-0.01022,-0.01017,-0.01012,-0.01007,-0.01002,-0.00997,-0.00992,-0.00987,-0.00982,-0.00977,-0.00972,-0.00967,-0.00962,-0.00957,-0.00952,-0.00947,-0.00942,-0.00937,-0.00932,-0.00927,-0.00922,-0.00917,-0.00912,-0.00907,-…
Figure 3B; high noise, no detected connection; trace 86 membrane voltage (V),-0.000431912,-0.000456125,-0.000456667,-0.000494411,-0.000448332,-0.00044324,-0.000452044,-0.000482685,-0.000473156,-0.000461073,-0.000443442,-0.000486479,-0.000498863,-0.000499272,-0.000494135,-0.000502075,-0.000534846,-0.00055004,-0.000545324,-0.000479562,-0.000399798,-0.000360999,-0.000305072,-0.000283103,-0.000266208…
Figure 3B; high noise, no detected connection; trace 87 time (s),-0.01086,-0.01081,-0.01076,-0.01071,-0.01066,-0.01061,-0.01056,-0.01051,-0.01046,-0.01041,-0.01036,-0.01031,-0.01026,-0.01021,-0.01016,-0.01011,-0.01006,-0.01001,-0.00996,-0.00991,-0.00986,-0.00981,-0.00976,-0.00971,-0.00966,-0.00961,-0.00956,-0.00951,-0.00946,-0.00941,-0.00936,-0.00931,-0.00926,-0.00921,-0.00916,-0.00911,-0.00906,-…
Figure 3B; high noise, no detected connection; trace 87 membrane voltage (V),0.000617885,0.000728432,0.000769182,0.000792686,0.000819357,0.000820819,0.000756554,0.00075088,0.000805612,0.000800867,0.000775637,0.000760039,0.000742299,0.000706819,0.000695843,0.000654823,0.000651139,0.000615868,0.000565669,0.000512648,0.000488294,0.000483705,0.000461239,0.000497295,0.000433328,0.000453638,0.000488,0.…
Figure 3B; high noise, no detected connection; trace 88 time (s),-0.01088,-0.01083,-0.01078,-0.01073,-0.01068,-0.01063,-0.01058,-0.01053,-0.01048,-0.01043,-0.01038,-0.01033,-0.01028,-0.01023,-0.01018,-0.01013,-0.01008,-0.01003,-0.00998,-0.00993,-0.00988,-0.00983,-0.00978,-0.00973,-0.00968,-0.00963,-0.00958,-0.00953,-0.00948,-0.00943,-0.00938,-0.00933,-0.00928,-0.00923,-0.00918,-0.00913,-0.00908,-…
Figure 3B; high noise, no detected connection; trace 88 membrane voltage (V),0.000470378,0.000469272,0.000437808,0.000447403,0.000434075,0.000416859,0.000479451,0.000511325,0.000546688,0.000600206,0.000610366,0.000573875,0.000558144,0.000507588,0.000512935,0.000560751,0.000621644,0.000558347,0.000519472,0.000479083,0.00048947,0.000466487,0.000436223,0.000414932,0.000408226,0.00043824,0.000420972,…
Figure 3B; high noise, no detected connection; trace 89 time (s),-0.01089,-0.01084,-0.01079,-0.01074,-0.01069,-0.01064,-0.01059,-0.01054,-0.01049,-0.01044,-0.01039,-0.01034,-0.01029,-0.01024,-0.01019,-0.01014,-0.01009,-0.01004,-0.00999,-0.00994,-0.00989,-0.00984,-0.00979,-0.00974,-0.00969,-0.00964,-0.00959,-0.00954,-0.00949,-0.00944,-0.00939,-0.00934,-0.00929,-0.00924,-0.00919,-0.00914,-0.00909,-…
Figure 3B; high noise, no detected connection; trace 89 membrane voltage (V),-9.49E-05,-0.000108503,-0.000135061,-0.000164444,-0.000151588,-0.00016763,-0.000192547,-0.000196913,-0.000127073,-9.15E-05,-0.000121796,-0.00011476,-0.000128696,-0.000119421,-0.000151505,-0.000162026,-0.000161082,-0.000139117,-0.000115371,-0.000134062,-0.000138827,-0.000143079,-0.000113556,-0.000132251,-0.000133976,-0.00…
Figure 3B; high noise, no detected connection; trace 90 time (s),-0.01089,-0.01084,-0.01079,-0.01074,-0.01069,-0.01064,-0.01059,-0.01054,-0.01049,-0.01044,-0.01039,-0.01034,-0.01029,-0.01024,-0.01019,-0.01014,-0.01009,-0.01004,-0.00999,-0.00994,-0.00989,-0.00984,-0.00979,-0.00974,-0.00969,-0.00964,-0.00959,-0.00954,-0.00949,-0.00944,-0.00939,-0.00934,-0.00929,-0.00924,-0.00919,-0.00914,-0.00909,-…
Figure 3B; high noise, no detected connection; trace 90 membrane voltage (V),0.000703058,0.000592609,0.000552585,0.000569306,0.000618205,0.000625126,0.000644718,0.000640984,0.000658061,0.000657599,0.000624073,0.000621064,0.000685824,0.000692028,0.000691477,0.000720791,0.000742657,0.000751675,0.000748262,0.000754253,0.000761532,0.000776565,0.000823759,0.000850625,0.000860313,0.000855479,0.00082573…
Figure 3B; high noise, no detected connection; trace 91 time (s),-0.01088,-0.01083,-0.01078,-0.01073,-0.01068,-0.01063,-0.01058,-0.01053,-0.01048,-0.01043,-0.01038,-0.01033,-0.01028,-0.01023,-0.01018,-0.01013,-0.01008,-0.01003,-0.00998,-0.00993,-0.00988,-0.00983,-0.00978,-0.00973,-0.00968,-0.00963,-0.00958,-0.00953,-0.00948,-0.00943,-0.00938,-0.00933,-0.00928,-0.00923,-0.00918,-0.00913,-0.00908,-…
Figure 3B; high noise, no detected connection; trace 91 membrane voltage (V),-0.000880348,-0.000882985,-0.000861025,-0.000828522,-0.000827035,-0.000806295,-0.000747302,-0.000751355,-0.000821401,-0.000840689,-0.000831445,-0.000838231,-0.000874374,-0.000913826,-0.00097355,-0.000978363,-0.000959165,-0.000938737,-0.000943298,-0.000894738,-0.000918135,-0.00096082,-0.000930448,-0.00102939,-0.001077766,…
Figure 3B; high noise, no detected connection; trace 92 time (s),-0.01111,-0.01106,-0.01101,-0.01096,-0.01091,-0.01086,-0.01081,-0.01076,-0.01071,-0.01066,-0.01061,-0.01056,-0.01051,-0.01046,-0.01041,-0.01036,-0.01031,-0.01026,-0.01021,-0.01016,-0.01011,-0.01006,-0.01001,-0.00996,-0.00991,-0.00986,-0.00981,-0.00976,-0.00971,-0.00966,-0.00961,-0.00956,-0.00951,-0.00946,-0.00941,-0.00936,-0.00931,-…
Figure 3B; high noise, no detected connection; trace 92 membrane voltage (V),0.000788989,0.000845304,0.000837219,0.000824143,0.000824892,0.000813874,0.000801247,0.000820771,0.000791679,0.000762648,0.00076639,0.000756303,0.00076358,0.000768918,0.000754352,0.000737662,0.000737357,0.000723266,0.00068838,0.000652495,0.000630939,0.000606629,0.000608718,0.000659153,0.000640539,0.000671705,0.000715366,0…
Figure 3B; high noise, no detected connection; trace 93 time (s),-0.0109,-0.01085,-0.0108,-0.01075,-0.0107,-0.01065,-0.0106,-0.01055,-0.0105,-0.01045,-0.0104,-0.01035,-0.0103,-0.01025,-0.0102,-0.01015,-0.0101,-0.01005,-0.01,-0.00995,-0.0099,-0.00985,-0.0098,-0.00975,-0.0097,-0.00965,-0.0096,-0.00955,-0.0095,-0.00945,-0.0094,-0.00935,-0.0093,-0.00925,-0.0092,-0.00915,-0.0091,-0.00905,-0.009,-0.008…
Figure 3B; high noise, no detected connection; trace 93 membrane voltage (V),2.94E-05,7.29E-05,9.01E-05,6.58E-05,1.61E-05,-3.51E-05,-9.63E-05,-9.20E-05,-7.75E-05,-5.26E-05,6.43E-06,1.10E-05,-1.36E-06,1.54E-05,6.51E-06,-3.09E-05,-4.47E-05,-3.18E-05,-4.10E-05,-4.19E-05,-2.61E-05,-5.87E-06,7.58E-06,-1.99E-05,-5.31E-05,-0.000106351,-9.17E-05,-7.54E-05,-6.31E-05,-7.02E-05,-6.82E-05,-6.18E-05,-4.75E-05…
Figure 3B; high noise, no detected connection; trace 94 time (s),-0.01091,-0.01086,-0.01081,-0.01076,-0.01071,-0.01066,-0.01061,-0.01056,-0.01051,-0.01046,-0.01041,-0.01036,-0.01031,-0.01026,-0.01021,-0.01016,-0.01011,-0.01006,-0.01001,-0.00996,-0.00991,-0.00986,-0.00981,-0.00976,-0.00971,-0.00966,-0.00961,-0.00956,-0.00951,-0.00946,-0.00941,-0.00936,-0.00931,-0.00926,-0.00921,-0.00916,-0.00911,-…
Figure 3B; high noise, no detected connection; trace 94 membrane voltage (V),-8.68E-05,-0.000180573,-0.000221275,-0.000190471,-0.000133152,-0.000108688,-7.89E-05,-0.000101712,-0.000123272,-0.000127774,-0.000141108,-8.40E-05,-5.45E-05,-1.03E-05,-2.36E-06,-3.74E-06,-3.45E-05,-5.67E-05,-8.03E-05,-6.33E-05,-2.55E-05,-7.80E-06,-9.04E-06,6.90E-06,1.94E-05,1.47E-05,-1.50E-05,-2.27E-05,-2.27E-05,-7.83E-0…
Figure 3B; high noise, no detected connection; trace 95 time (s),-0.01088,-0.01083,-0.01078,-0.01073,-0.01068,-0.01063,-0.01058,-0.01053,-0.01048,-0.01043,-0.01038,-0.01033,-0.01028,-0.01023,-0.01018,-0.01013,-0.01008,-0.01003,-0.00998,-0.00993,-0.00988,-0.00983,-0.00978,-0.00973,-0.00968,-0.00963,-0.00958,-0.00953,-0.00948,-0.00943,-0.00938,-0.00933,-0.00928,-0.00923,-0.00918,-0.00913,-0.00908,-…
Figure 3B; high noise, no detected connection; trace 95 membrane voltage (V),0.000246169,0.000203497,0.000212531,0.000229375,0.00022845,0.000236986,0.000230736,0.000233824,0.000220656,0.000189478,0.000183519,0.000226903,0.000250019,0.000266482,0.000280268,0.000277966,0.000261087,0.000266456,0.000277203,0.00030044,0.000294484,0.00029896,0.000298439,0.000304743,0.0002906,0.000295516,0.000307296,0.0…
Figure 3B; high noise, no detected connection; trace 96 time (s),-0.01109,-0.01104,-0.01099,-0.01094,-0.01089,-0.01084,-0.01079,-0.01074,-0.01069,-0.01064,-0.01059,-0.01054,-0.01049,-0.01044,-0.01039,-0.01034,-0.01029,-0.01024,-0.01019,-0.01014,-0.01009,-0.01004,-0.00999,-0.00994,-0.00989,-0.00984,-0.00979,-0.00974,-0.00969,-0.00964,-0.00959,-0.00954,-0.00949,-0.00944,-0.00939,-0.00934,-0.00929,-…
Figure 3B; high noise, no detected connection; trace 96 membrane voltage (V),0.000585019,0.000510836,0.000541015,0.00052281,0.00056639,0.000566035,0.000547225,0.000605714,0.000655644,0.000687585,0.000677776,0.000703932,0.000717486,0.000730182,0.000730365,0.000707327,0.000708098,0.00069128,0.00069717,0.00071049,0.00067111,0.000627704,0.00060605,0.000564089,0.000516146,0.000490979,0.000502203,0.000…
Figure 3B; high noise, no detected connection; trace 97 time (s),-0.01086,-0.01081,-0.01076,-0.01071,-0.01066,-0.01061,-0.01056,-0.01051,-0.01046,-0.01041,-0.01036,-0.01031,-0.01026,-0.01021,-0.01016,-0.01011,-0.01006,-0.01001,-0.00996,-0.00991,-0.00986,-0.00981,-0.00976,-0.00971,-0.00966,-0.00961,-0.00956,-0.00951,-0.00946,-0.00941,-0.00936,-0.00931,-0.00926,-0.00921,-0.00916,-0.00911,-0.00906,-…
Figure 3B; high noise, no detected connection; trace 97 membrane voltage (V),-0.000108337,-0.000150302,-0.000128902,-0.00013928,-0.000160908,-0.00015661,-0.000158452,-0.000206525,-0.000227635,-0.000245305,-0.000222542,-0.000203263,-0.000213448,-0.000193178,-0.000177219,-0.000148454,-0.000132248,-0.000101901,-7.74E-05,-0.000103023,-8.39E-05,-9.97E-05,-0.000113239,-0.000103197,-0.000139162,-0.00015…
Figure 3B; high noise, no detected connection; trace 98 time (s),-0.01084,-0.01079,-0.01074,-0.01069,-0.01064,-0.01059,-0.01054,-0.01049,-0.01044,-0.01039,-0.01034,-0.01029,-0.01024,-0.01019,-0.01014,-0.01009,-0.01004,-0.00999,-0.00994,-0.00989,-0.00984,-0.00979,-0.00974,-0.00969,-0.00964,-0.00959,-0.00954,-0.00949,-0.00944,-0.00939,-0.00934,-0.00929,-0.00924,-0.00919,-0.00914,-0.00909,-0.00904,-…
Figure 3B; high noise, no detected connection; trace 98 membrane voltage (V),-6.90E-05,-3.59E-05,-2.48E-05,-1.56E-05,-1.38E-05,-4.49E-05,-5.26E-05,-8.12E-05,-9.34E-05,-7.66E-05,-9.00E-05,-9.29E-05,-0.000101826,-0.000135089,-0.000138424,-0.000132393,-0.000113182,-9.68E-05,-0.000106827,-0.00012023,-0.00012001,-0.000125963,-0.000118459,-9.20E-05,-8.59E-05,-5.30E-05,-3.06E-05,-2.27E-05,-4.36E-05,-6.5…
Figure 3B; high noise, no detected connection; trace 99 time (s),-0.01086,-0.01081,-0.01076,-0.01071,-0.01066,-0.01061,-0.01056,-0.01051,-0.01046,-0.01041,-0.01036,-0.01031,-0.01026,-0.01021,-0.01016,-0.01011,-0.01006,-0.01001,-0.00996,-0.00991,-0.00986,-0.00981,-0.00976,-0.00971,-0.00966,-0.00961,-0.00956,-0.00951,-0.00946,-0.00941,-0.00936,-0.00931,-0.00926,-0.00921,-0.00916,-0.00911,-0.00906,-…
Figure 3B; high noise, no detected connection; trace 99 membrane voltage (V),-0.000653465,-0.000614323,-0.000610979,-0.000581365,-0.000606656,-0.000632749,-0.000649085,-0.000680599,-0.000680046,-0.000677781,-0.000683712,-0.000685082,-0.000675972,-0.000685683,-0.000704392,-0.00072673,-0.000740974,-0.000722233,-0.00072622,-0.000723764,-0.000739075,-0.000714803,-0.000707642,-0.000656845,-0.000618778…
Figure 3B; high noise, no detected connection; average time (s),-0.01077,-0.01072,-0.01067,-0.01062,-0.01057,-0.01052,-0.01047,-0.01042,-0.01037,-0.01032,-0.01027,-0.01022,-0.01017,-0.01012,-0.01007,-0.01002,-0.00997,-0.00992,-0.00987,-0.00982,-0.00977,-0.00972,-0.00967,-0.00962,-0.00957,-0.00952,-0.00947,-0.00942,-0.00937,-0.00932,-0.00927,-0.00922,-0.00917,-0.00912,-0.00907,-0.00902,-0.00897,-0…
Figure 3B; high noise, no detected connection; average membrane voltage (V),-3.58E-05,-3.54E-05,-3.41E-05,-3.72E-05,-3.70E-05,-3.71E-05,-3.07E-05,-2.66E-05,-2.59E-05,-2.71E-05,-2.33E-05,-2.05E-05,-2.13E-05,-2.00E-05,-1.86E-05,-1.84E-05,-1.67E-05,-1.61E-05,-1.77E-05,-2.06E-05,-2.22E-05,-2.47E-05,-2.60E-05,-2.61E-05,-2.62E-05,-2.27E-05,-2.01E-05,-1.87E-05,-2.16E-05,-2.28E-05,-2.12E-05,-2.27E-05,-2.…
Figure 3C; high noise, no detected connection; background noise amplitude distribution bin edges (V),-0.001,-0.0005,0,0.0005,0.001,0.0015,0.002,0.0025,0.003,0.0035,0.004,0.0045,0.005,0.0055,0.006,0.0065,0.007,0.0075,0.008,0.0085,0.009,0.0095,0.01,0.0105,0.011,0.0115,0.012,0.0125,0.013,0.0135,0.014,0.0145,,,,,,,,,,,,,,,,,,,,,,,,,,,,,,,,,,,,,,,,,,,,,,,,,,,,,,,,,,,,,,,,,,,,,,,,,,,,,,,,,,,,,,,,,,,,,,…
Figure 3C; high noise, no detected connection; background noise amplitude distribution counts per bin,0,2,3,8,9,11,15,19,11,7,8,7,3,3,1,0,0,1,0,0,0,0,0,0,0,0,0,0,0,0,0,,,,,,,,,,,,,,,,,,,,,,,,,,,,,,,,,,,,,,,,,,,,,,,,,,,,,,,,,,,,,,,,,,,,,,,,,,,,,,,,,,,,,,,,,,,,,,,,,,,,,,,,,,,,,,,,,,,,,,,,,,,,,,,,,,,,,,,,,,,,,,,,,,,,,,,,,,,,,,,,,,,,,,,,,,,,,,,,,,,,,,,,,,,,,,,,,,,,,,,,,,,,,,,,,,,,,,,,,,,,,,,,,,,,,,,,…
Figure 3C; high noise, no detected connection; PSP amplitude distribution bin edges (V),-0.001,-0.0005,0,0.0005,0.001,0.0015,0.002,0.0025,0.003,0.0035,0.004,0.0045,0.005,0.0055,0.006,0.0065,0.007,0.0075,0.008,0.0085,0.009,0.0095,0.01,0.0105,0.011,0.0115,0.012,0.0125,0.013,0.0135,0.014,0.0145,,,,,,,,,,,,,,,,,,,,,,,,,,,,,,,,,,,,,,,,,,,,,,,,,,,,,,,,,,,,,,,,,,,,,,,,,,,,,,,,,,,,,,,,,,,,,,,,,,,,,,,,,,,…
Figure 3C; high noise, no detected connection; PSP amplitude distribution counts per bin,2,1,3,9,11,10,8,9,10,11,11,3,6,2,2,2,4,2,0,0,1,1,0,0,0,0,0,0,0,0,0,,,,,,,,,,,,,,,,,,,,,,,,,,,,,,,,,,,,,,,,,,,,,,,,,,,,,,,,,,,,,,,,,,,,,,,,,,,,,,,,,,,,,,,,,,,,,,,,,,,,,,,,,,,,,,,,,,,,,,,,,,,,,,,,,,,,,,,,,,,,,,,,,,,,,,,,,,,,,,,,,,,,,,,,,,,,,,,,,,,,,,,,,,,,,,,,,,,,,,,,,,,,,,,,,,,,,,,,,,,,,,,,,,,,,,,,,,,,,,,,,,,,…
Figure 3D; high noise, no detected connection; 1 ms rise time; simulated PSP amplitude (V),0,4.00E-06,8.00E-06,1.60E-05,3.20E-05,6.40E-05,0.000128,0.000256,0.000512,,,,,,,,,,,,,,,,,,,,,,,,,,,,,,,,,,,,,,,,,,,,,,,,,,,,,,,,,,,,,,,,,,,,,,,,,,,,,,,,,,,,,,,,,,,,,,,,,,,,,,,,,,,,,,,,,,,,,,,,,,,,,,,,,,,,,,,,,,,,,,,,,,,,,,,,,,,,,,,,,,,,,,,,,,,,,,,,,,,,,,,,,,,,,,,,,,,,,,,,,,,,,,,,,,,,,,,,,,,,,,,,,,,,,,,,,,,…
Figure 3D; high noise, no detected connection; 1 ms rise time; classifier decision probability,0.007327711,0.007885503,0.008750681,0.010914232,0.019477576,0.110793949,0.895608702,0.946520791,0.708362629,,,,,,,,,,,,,,,,,,,,,,,,,,,,,,,,,,,,,,,,,,,,,,,,,,,,,,,,,,,,,,,,,,,,,,,,,,,,,,,,,,,,,,,,,,,,,,,,,,,,,,,,,,,,,,,,,,,,,,,,,,,,,,,,,,,,,,,,,,,,,,,,,,,,,,,,,,,,,,,,,,,,,,,,,,,,,,,,,,,,,,,,,,,,,,,,,,,,,…
Figure 3D; high noise, no detected connection; 2 ms rise time; simulated PSP amplitude (V),0,4.00E-06,8.00E-06,1.60E-05,3.20E-05,6.40E-05,0.000128,0.000256,0.000512,,,,,,,,,,,,,,,,,,,,,,,,,,,,,,,,,,,,,,,,,,,,,,,,,,,,,,,,,,,,,,,,,,,,,,,,,,,,,,,,,,,,,,,,,,,,,,,,,,,,,,,,,,,,,,,,,,,,,,,,,,,,,,,,,,,,,,,,,,,,,,,,,,,,,,,,,,,,,,,,,,,,,,,,,,,,,,,,,,,,,,,,,,,,,,,,,,,,,,,,,,,,,,,,,,,,,,,,,,,,,,,,,,,,,,,,,,,…
Figure 3D; high noise, no detected connection; 2 ms rise time; classifier decision probability,0.007327711,0.007722759,0.008631477,0.011491908,0.018473806,0.08194378,0.722767542,0.967573319,0.795758518,,,,,,,,,,,,,,,,,,,,,,,,,,,,,,,,,,,,,,,,,,,,,,,,,,,,,,,,,,,,,,,,,,,,,,,,,,,,,,,,,,,,,,,,,,,,,,,,,,,,,,,,,,,,,,,,,,,,,,,,,,,,,,,,,,,,,,,,,,,,,,,,,,,,,,,,,,,,,,,,,,,,,,,,,,,,,,,,,,,,,,,,,,,,,,,,,,,,,,…
Figure 3D; high noise, no detected connection; 4 ms rise time; simulated PSP amplitude (V),0,4.00E-06,8.00E-06,1.60E-05,3.20E-05,6.40E-05,0.000128,0.000256,0.000512,,,,,,,,,,,,,,,,,,,,,,,,,,,,,,,,,,,,,,,,,,,,,,,,,,,,,,,,,,,,,,,,,,,,,,,,,,,,,,,,,,,,,,,,,,,,,,,,,,,,,,,,,,,,,,,,,,,,,,,,,,,,,,,,,,,,,,,,,,,,,,,,,,,,,,,,,,,,,,,,,,,,,,,,,,,,,,,,,,,,,,,,,,,,,,,,,,,,,,,,,,,,,,,,,,,,,,,,,,,,,,,,,,,,,,,,,,,…
Figure 3D; high noise, no detected connection; 4 ms rise time; classifier decision probability,0.007327711,0.007945754,0.008859065,0.011067976,0.017910119,0.073268627,0.43503156,0.976811906,0.930757418,,,,,,,,,,,,,,,,,,,,,,,,,,,,,,,,,,,,,,,,,,,,,,,,,,,,,,,,,,,,,,,,,,,,,,,,,,,,,,,,,,,,,,,,,,,,,,,,,,,,,,,,,,,,,,,,,,,,,,,,,,,,,,,,,,,,,,,,,,,,,,,,,,,,,,,,,,,,,,,,,,,,,,,,,,,,,,,,,,,,,,,,,,,,,,,,,,,,,,…
Figure 3D; high noise, no detected connection; 6 ms rise time; simulated PSP amplitude (V),0,4.00E-06,8.00E-06,1.60E-05,3.20E-05,6.40E-05,0.000128,0.000256,0.000512,,,,,,,,,,,,,,,,,,,,,,,,,,,,,,,,,,,,,,,,,,,,,,,,,,,,,,,,,,,,,,,,,,,,,,,,,,,,,,,,,,,,,,,,,,,,,,,,,,,,,,,,,,,,,,,,,,,,,,,,,,,,,,,,,,,,,,,,,,,,,,,,,,,,,,,,,,,,,,,,,,,,,,,,,,,,,,,,,,,,,,,,,,,,,,,,,,,,,,,,,,,,,,,,,,,,,,,,,,,,,,,,,,,,,,,,,,,…
Figure 3D; high noise, no detected connection; 6 ms rise time; classifier decision probability,0.007327711,0.007725841,0.008064919,0.009235271,0.035162511,0.043811579,0.348321439,0.941965185,0.946886657,,,,,,,,,,,,,,,,,,,,,,,,,,,,,,,,,,,,,,,,,,,,,,,,,,,,,,,,,,,,,,,,,,,,,,,,,,,,,,,,,,,,,,,,,,,,,,,,,,,,,,,,,,,,,,,,,,,,,,,,,,,,,,,,,,,,,,,,,,,,,,,,,,,,,,,,,,,,,,,,,,,,,,,,,,,,,,,,,,,,,,,,,,,,,,,,,,,,,…
