# Supplementary material for: Sparse recurrent excitatory connectivity in the microcircuit of the adult mouse and human cortex
Source: eLife. 2018 Sep 26;7:e37349. doi: 10.7554/eLife.37349 (PMC6158007; doi:10.7554/eLife.37349)
Supplement: Figure 4—source data 1. [file elife-37349-fig4-data1.csv]

Fig 4A cell type	L2/3
Fig 4A L2/3 connection probability within 100um (lower CI, mean, upper CI)	5.88	9.55	14.52
Fig 4A cell type	Rorb
Fig 4A Rorb connection probability within 100um (lower CI, mean, upper CI)	5.36	8.48	12.67
Fig 4A cell type	Sim1
Fig 4A Sim1 connection probability within 100um (lower CI, mean, upper CI)	5.69	8.12	12.34
Fig 4A cell type	Tlx3
Fig 4A Tlx3 connection probability within 100um (lower CI, mean, upper CI)	2.91	4.25	5.99
Fig 4A cell type	Ntsr1
Fig 4A Ntsr1 connection probability within 100um (lower CI, mean, upper CI)	0	0	1.07
Figure4B, L2/3 histogram values	0	2.00E-05	4.00E-05	6.00E-05	8.00E-05	0.0001	0.00012	0.00014	0.00016
Figure4B, L2/3 histogram bin edges	6	39	53	58	44	31	20	8
Figure 4B, L2/3 distance plot x vals	2.00E-05	6.00E-05	0.0001	0.00014	0.00018	0.00022	0.00026	0.0003	0.00034	0.00038	0.00042	0.00046
Figure 4B, L2/3 distance plot trace	0.155555556	0.081081081	0.08	0.035714286	0	0	nan	nan	nan	nan	nan	nan
Figure 4B, L2/3 distance plot upper CI	0.281325228	0.142731418	0.157456651	0.155045412	0.135478438	0.853253684
Figure 4B, L2/3 distance plot lower CI	0.072378669	0.04087715	0.034083484	0.003880927	2.85E-05	0.000385581
Figure4B, rorb histogram values	0	2.00E-05	4.00E-05	6.00E-05	8.00E-05	0.0001	0.00012	0.00014	0.00016
Figure4B, rorb histogram bin edges	6	47	72	47	52	18	16	6
Figure 4B, rorb distance plot x vals	2.00E-05	6.00E-05	0.0001	0.00014	0.00018	0.00022	0.00026	0.0003	0.00034	0.00038	0.00042	0.00046
Figure 4B, rorb distance plot trace	0.113207547	0.067226891	0.071428571	0.045454545	0	0	nan	nan	nan	nan	nan	nan
Figure 4B, rorb distance plot upper CI	0.218523705	0.122831682	0.149462763	0.193437365	0.217196268	0.262217249
Figure 4B, rorb distance plot lower CI	0.04865989	0.03229374	0.027777102	0.004949094	4.79E-05	5.95E-05
Figure4B, sim1 histogram values	0	2.00E-05	4.00E-05	6.00E-05	8.00E-05	0.0001	0.00012	0.00014	0.00016
Figure4B, sim1 histogram bin edges	15	104	108	75	80	50	37	20
Figure 4B, sim1 distance plot x vals	2.00E-05	6.00E-05	0.0001	0.00014	0.00018	0.00022	0.00026	0.0003	0.00034	0.00038	0.00042	0.00046
Figure 4B, sim1 distance plot trace	0.117647059	0.06557377	0.046153846	0.035087719	0	0	nan	nan	nan	nan	nan	nan
Figure 4B, sim1 distance plot upper CI	0.184547839	0.108382264	0.092643895	0.10782148	0.091246563	0.237610099
Figure 4B, sim1 distance plot lower CI	0.069054346	0.036343536	0.01949108	0.007361887	1.87E-05	5.31E-05
Figure4B, tlx3 histogram values	0	2.00E-05	4.00E-05	6.00E-05	8.00E-05	0.0001	0.00012	0.00014	0.00016
Figure4B, tlx3 histogram bin edges	19	137	214	139	150	87	73	51
Figure 4B, tlx3 distance plot x vals	2.00E-05	6.00E-05	0.0001	0.00014	0.00018	0.00022	0.00026	0.0003	0.00034	0.00038	0.00042	0.00046
Figure 4B, tlx3 distance plot trace	0.044871795	0.031161473	0.050632911	0.016129032	0.037037037	0	0	0	nan	nan	nan	nan
Figure 4B, tlx3 distance plot upper CI	0.08607029	0.053280035	0.084157531	0.050728998	0.113540038	0.172619445	0.185305938	0.185305938
Figure 4B, tlx3 distance plot lower CI	0.020292052	0.016666634	0.027973355	0.00336643	0.007775094	3.71E-05	4.01E-05	4.01E-05
Figure4B, ntsr1 histogram values	0	2.00E-05	4.00E-05	6.00E-05	8.00E-05	0.0001	0.00012	0.00014	0.00016
Figure4B, ntsr1 histogram bin edges	5	58	61	65	44	28	19	12
Figure 4B, ntsr1 distance plot x vals	2.00E-05	6.00E-05	0.0001	0.00014	0.00018	0.00022	0.00026	0.0003	0.00034	0.00038	0.00042	0.00046
Figure 4B, ntsr1 distance plot trace	0	0	0	0	0.166666667	nan	nan	nan	nan	nan	nan	nan
Figure 4B, ntsr1 distance plot upper CI	0.038935434	0.019699846	0.034169399	0.077230036	0.558056774
Figure 4B, ntsr1 distance plot lower CI	7.76E-06	3.89E-06	6.80E-06	1.57E-05	0.018620127
Fig 4C cell type	L2
Fig 4C L2 connection probability within 100um (lower CI, mean, upper CI)	3.65	12.5	29.73
Fig 4C cell type	L3
Fig 4C L3 connection probability within 100um (lower CI, mean, upper CI)	16.47	24.44	34.03
Fig 4C cell type	L4
Fig 4C L4 connection probability within 100um (lower CI, mean, upper CI)	0	0	6.88
Fig 4C cell type	L5
Fig 4C L5 connection probability within 100um (lower CI, mean, upper CI)	4.23	12.12	26.29
Figure4D, L2 histogram values	0	2.00E-05	4.00E-05	6.00E-05	8.00E-05	0.0001	0.00012	0.00014	0.00016
Figure4D, L2 histogram bin edges	0	6	6	8	4	12	6	6
Figure 4D, L2 distance plot x vals	2.00E-05	6.00E-05	0.0001	0.00014	0.00018	0.00022	0.00026	0.0003	0.00034	0.00038	0.00042	0.00046
Figure 4D, L2 distance plot trace	0.166666667	0.142857143	0.125	0.083333333	0	0	nan	nan	nan	nan	nan	nan
Figure 4D, L2 distance plot upper CI	0.558056774	0.38489432	0.344175568	0.328495726	0.666821754	0.330388909
Figure 4D, L2 distance plot lower CI	0.018620127	0.030922128	0.02691279	0.009144326	0.000216908	7.85E-05
Figure4D, L3 histogram values	0	2.00E-05	4.00E-05	6.00E-05	8.00E-05	0.0001	0.00012	0.00014	0.00016
Figure4D, L3 histogram bin edges	0	9	24	32	23	30	16	19
Figure 4D, L3 distance plot x vals	2.00E-05	6.00E-05	0.0001	0.00014	0.00018	0.00022	0.00026	0.0003	0.00034	0.00038	0.00042	0.00046
Figure 4D, L3 distance plot trace	0.111111111	0.25	0.226415094	0.142857143	0.176470588	0.090909091	0.5	0.5	nan	nan	nan	nan
Figure 4D, L3 distance plot upper CI	0.414469277	0.373982693	0.351622155	0.285150628	0.400122663	0.352975798	0.939169724	0.939169724
Figure 4D, L3 distance plot lower CI	0.012264088	0.151098914	0.130151102	0.056672323	0.052347657	0.00999146	0.060830276	0.060830276
Figure4D, L4 histogram values	0	2.00E-05	4.00E-05	6.00E-05	8.00E-05	0.0001	0.00012	0.00014	0.00016
Figure4D, L4 histogram bin edges	0	10	5	10	10	10	10	6
Figure 4D, L4 distance plot x vals	2.00E-05	6.00E-05	0.0001	0.00014	0.00018	0.00022	0.00026	0.0003	0.00034	0.00038	0.00042	0.00046
Figure 4D, L4 distance plot trace	0	0	0.05	0.0625	0	0	0	nan	nan	nan	nan	nan
Figure 4D, L4 distance plot upper CI	0.217196268	0.151816662	0.210818636	0.25692143	0.330388909	0.379377142	0.666821754
Figure 4D, L4 distance plot lower CI	4.79E-05	3.22E-05	0.005449033	0.006828722	7.85E-05	9.34E-05	0.000216908
Figure4D, L5 histogram values	0	2.00E-05	4.00E-05	6.00E-05	8.00E-05	0.0001	0.00012	0.00014	0.00016
Figure4D, L5 histogram bin edges	4	3	6	8	12	4	13	12
Figure 4D, L5 distance plot x vals	2.00E-05	6.00E-05	0.0001	0.00014	0.00018	0.00022	0.00026	0.0003	0.00034	0.00038	0.00042	0.00046
Figure 4D, L5 distance plot trace	0.142857143	0.214285714	0	0.16	0.166666667	0	nan	nan	nan	nan	nan	nan
Figure 4D, L5 distance plot upper CI	0.500797462	0.469023667	0.143184138	0.336852769	0.558056774	0.853253684
Figure 4D, L5 distance plot lower CI	0.015876524	0.064335078	3.02E-05	0.056520465	0.018620127	0.000385581
Figure 4E, direct X (microns)	18.07136874	34.93554148	66.72808442	-10.02926613	-27.82539514	-21.86025153	-41.29864908	-29.63101438	33.40808556	43.68779355	24.16619681	126.7254005	55.94974877	-23.81579801	-54.04508596	35.69805749	-20.47056202	48.62495894	36.17474195	47.20437197	-23.11964614	1.790097503	-8.632032633	40.94671873	7.150147248	20.34224703	54.94733357	41.52565827	-53.51436128	-77.07313083	-25.29204913	-83.41198554	-36.48788162	-111.3275018	-19.26659536	-79.18101702	-70.20247964	59.46520151	36.8415606	56.7243807	81.74320543	-40.34409283	21.4299423	6.340314422	-77.35633633	-159.9223276	-52.72626734	53.45771723	79.00742995
Figure 4E, direct Y (microns)	36.31645542	-42.18738107	-35.98666302	15.49961417	76.22066593	-10.10333128	53.92915825	71.41153993	63.38766406	9.354047219	47.03455737	-3.558655366	-19.14001154	3.825652396	55.7032408	-12.40740372	8.714004474	55.81658914	-6.048241866	16.06388189	23.35920076	-54.92716764	-14.87966676	11.83351279	70.06303183	25.82672286	14.25806161	4.55452938	3.872416586	16.51578792	3.559391936	-83.75558272	-65.28193777	-80.99515571	-78.6475004	-74.86152999	-67.46123664	-60.0247611	-31.57536877	-37.04785015	-49.75687379	-21.04659216	-5.410799756	-32.42718863	-9.405312	-16.80099671	16.1559732	-54.22680087	-43.93503813
Figure 4E, no connection X (microns)	107.3097714	65.36717855	85.65543675	-44.96661898	98.7893076	111.5874437	102.8794181	121.293756	104.0262101	82.91897347	-39.45338755	46.72132445	102.0106526	-31.59803308	107.0249368	-32.56518382	22.07368727	-4.343787863	-4.440475037	81.45607364	-51.29841314	-38.12876168	39.27754415	-0.527032124	-66.33681411	-51.54177083	77.43526732	-39.70411367	-0.803888127	37.266044	-27.11728162	27.99868891	-58.54792733	-20.06572652	157.9888652	76.39417342	79.82741055	-42.18830036	13.40185437	86.90444136	-36.23690936	83.72847369	4.631127978	-33.76405741	88.10736239	-28.57531421	-28.94737532	30.0354003	-101.2585907
Figure 4E, no connection Y (microns)	57.86264933	18.10399852	14.94289801	39.35790706	45.0140809	54.04586087	-27.05123939	-20.93608936	14.84542804	-12.63143695	134.0260585	192.1827567	126.3500123	88.7730799	106.944449	105.344244	117.1656113	78.42893147	141.6313828	89.4039098	103.1732215	174.3339967	175.2596701	176.2968202	141.4602131	83.51874023	152.8059841	79.2271376	152.6254371	153.5148045	140.8929731	111.7814871	116.5794323	120.3317216	7.61055034	23.17208833	-68.09646515	44.55559962	28.54780827	47.49867699	18.61388465	22.34969877	41.75149302	-3.779987231	3.21631823	91.2424087	59.20348368	42.81088833	-5.200804767
Figure 4E, excitatory X (microns)	-36.57931838	-50.72554365	-60.92739256	78.52488778	63.78005766	131.3009584	136.7639369	-191.9812769	-231.8711932	89.14049689	299.8768855	191.283248	-78.73157066	-59.93538514
Figure 4E, excitatory Y (microns)	138.8517702	95.71555339	-80.5104817	-88.07291638	-88.52599656	-14.64365832	0.741651231	7.217949797	-95.62810742	-21.85759111	-16.62388193	79.98282816	-9.241583684	-19.49809929
Figure 4F, distance (microns)	60	100	140	180	220	260	300	340	380	420	460	500
Figure 4F, connection probability %	1.680672269	4.06504065	2.5	1.052631579	0.8	0.925925926	0.787401575	0	0	0	0	0
Figure 4F, connection probability, lower CI %	0.350852903	1.567771339	0.709026423	0.113812013	0.086454004	0.10008737	0.08509041	0	0	0	0	0
Figure 4F, connection probability, upper CI %	5.28165199	8.678746325	6.520534563	4.813567151	3.677563742	4.24531423	3.620597562	2.450389548	2.212943443	2.426718409	2.837938319	3.416939937
Figure 4F, direct stim. distance (microns)	10	20	30	40	50	60	70	80	90	100	110	120	130	140
Figure 4F, direct stim. amplitude (mV)	17.46854725	16.18196752	9.102166025	5.552888966	7.271118709	3.988551569	2.900074095	4.793586718	5.1001307	3.450397595	2.876283514	3.799699817	3.611167192	2.008733484
[truncated: 1,322 more columns]
