# Supplementary material for: Sparse recurrent excitatory connectivity in the microcircuit of the adult mouse and human cortex
Source: eLife. 2018 Sep 26;7:e37349. doi: 10.7554/eLife.37349 (PMC6158007; doi:10.7554/eLife.37349)
Supplement: Figure 4—figure supplement 1—source data 1. [file elife-37349-fig4-figsupp1-data1.csv]

depth_Hist1	depthOfConnected_Hist1	Distance	con_prob_vs_depth_hist
5	0	-10	0
3	2	-20	0.2
11	3	-30	0.0909091
12	4	-40	0.0816327
33	7	-50	0.0306122
51	18	-60	0.070632
86	26	-70	0.0716049
130	53	-80	0.127193
102	34	-90	0.0783582
67	23	-100	0.0676328
70	28	-110	0.118012
63	20	-120	0.0944882
34	13	-130	0.0512821
21	3	-140	0
19	9	-150	0.0833333
14	5	-160	0.102564
10	3	-170	0
2	1	-180
5	1	-190	0
1	0	-200	0
