# Supplementary material for: Sparse recurrent excitatory connectivity in the microcircuit of the adult mouse and human cortex
Source: eLife. 2018 Sep 26;7:e37349. doi: 10.7554/eLife.37349 (PMC6158007; doi:10.7554/eLife.37349)
Supplement: Figure 4—figure supplement 2—source data 1. [file elife-37349-fig4-figsupp2-data1.csv]

Figure S2A, sweep 1 time (s)	0.00E+00	0.00004	8.00E-05	0.00012	1.60E-04	0.0002	2.40E-04	0.00028	3.20E-04	0.00036	4.00E-04	4.40E-04	0.00048	5.20E-04	0.00056	6.00E-04	0.00064	6.80E-04	0.00072	7.60E-04	0.0008	8.40E-04	8.80E-04	0.00092	9.60E-04	0.001	1.04E-03	0.00108	1.12E-03	0.00116	1.20E-03	0.00124	1.28E-03	1.32E-03	0.00136	1.40E-03	0.00144	1.48E-03	0.00152	1.56E-03	0.0016	1.64E-03	0.00168	1.72E-03	1.76E-03	0.0018	1.84E-03	0.00188	1.92E-03
Figure S2A, sweep 1 current (pA)	-1.43E+00	-3.93E+00	1.04E+01	2.94E+00	4.44E-01	-3.93E+00	-3.93E+00	-8.06E-01	-5.81E+00	3.57E+00	-3.93E+00	5.44E+00	-3.93E+00	3.57E+00	-8.06E-01	4.44E-01	-4.56E+00	4.82E+00	2.32E+00	-5.18E+00	1.69E+00	-3.93E+00	-1.43E+00	3.57E+00	2.94E+00	4.19E+00	-8.06E-01	-3.31E+00	5.44E+00	4.44E-01	-8.06E-01	5.44E+00	5.44E+00	5.44E+00	1.17E+01	9.19E+00	1.04E+01	8.57E+00	2.94E+00	1.07E+00	-3.93E+00	-3.31E+00	2.32E+00	-8.06E-01	-1.43E+00	-3.93E+00	-7.68E+00	-3.93E+00	-7.06E+00
Figure S2A, sweep 2 time (s)	0.00E+00	0.00004	8.00E-05	0.00012	1.60E-04	0.0002	2.40E-04	0.00028	3.20E-04	0.00036	4.00E-04	4.40E-04	0.00048	5.20E-04	0.00056	6.00E-04	0.00064	6.80E-04	0.00072	7.60E-04	0.0008	8.40E-04	8.80E-04	0.00092	9.60E-04	0.001	1.04E-03	0.00108	1.12E-03	0.00116	1.20E-03	0.00124	1.28E-03	1.32E-03	0.00136	1.40E-03	0.00144	1.48E-03	0.00152	1.56E-03	0.0016	1.64E-03	0.00168	1.72E-03	1.76E-03	0.0018	1.84E-03	0.00188	1.92E-03
Figure S2A, sweep 2 current (pA)	-6.90E+00	-8.78E+00	-1.28E+00	-1.90E+00	4.97E+00	1.85E+00	-5.65E+00	-8.78E+00	-4.40E+00	-1.90E+00	-3.15E+00	-6.54E-01	4.35E+00	-1.90E+00	-5.65E+00	-3.15E+00	-2.87E-02	-5.03E+00	-1.28E+00	-6.54E-01	4.35E+00	-1.90E+00	4.35E+00	5.60E+00	-5.65E+00	-2.87E-02	-6.28E+00	-4.40E+00	-2.87E-02	-2.87E-02	-1.28E+00	-5.65E+00	-4.40E+00	6.85E+00	3.72E+00	-5.65E+00	-1.38E+01	9.97E+00	3.72E+00	-6.28E+00	-5.65E+00	-6.54E-01	-3.78E+00	-4.40E+00	-3.78E+00	-2.87E-02	-1.00E+01	-5.03E+00	-6.28E+00
Figure S2A, sweep 3 time (s)	0.00E+00	0.00004	8.00E-05	0.00012	1.60E-04	0.0002	2.40E-04	0.00028	3.20E-04	0.00036	4.00E-04	4.40E-04	0.00048	5.20E-04	0.00056	6.00E-04	0.00064	6.80E-04	0.00072	7.60E-04	0.0008	8.40E-04	8.80E-04	0.00092	9.60E-04	0.001	1.04E-03	0.00108	1.12E-03	0.00116	1.20E-03	0.00124	1.28E-03	1.32E-03	0.00136	1.40E-03	0.00144	1.48E-03	0.00152	1.56E-03	0.0016	1.64E-03	0.00168	1.72E-03	1.76E-03	0.0018	1.84E-03	0.00188	1.92E-03
Figure S2A, sweep 3 current (pA)	-3.72E+00	-4.97E+00	-5.98E-01	-1.85E+00	-1.12E+01	2.72E-02	2.72E-02	-8.72E+00	-6.22E+00	-4.97E+00	3.78E+00	4.40E+00	5.03E+00	6.28E+00	2.72E-02	-6.22E+00	6.52E-01	1.28E+00	5.03E+00	5.65E+00	3.78E+00	-3.72E+00	-6.22E+00	5.03E+00	-6.22E+00	-1.12E+01	7.53E+00	7.53E+00	-2.47E+00	-4.97E+00	-1.22E+00	3.78E+00	5.65E+00	6.28E+00	3.15E+00	2.72E-02	6.90E+00	6.52E-01	-5.60E+00	-1.85E+00	-3.72E+00	-1.22E+00	-3.10E+00	-2.47E+00	-1.85E+00	-2.47E+00	2.72E-02	-5.60E+00	-8.10E+00
Figure S2A, sweep 4 time (s)	0.00E+00	0.00004	8.00E-05	0.00012	1.60E-04	0.0002	2.40E-04	0.00028	3.20E-04	0.00036	4.00E-04	4.40E-04	0.00048	5.20E-04	0.00056	6.00E-04	0.00064	6.80E-04	0.00072	7.60E-04	0.0008	8.40E-04	8.80E-04	0.00092	9.60E-04	0.001	1.04E-03	0.00108	1.12E-03	0.00116	1.20E-03	0.00124	1.28E-03	1.32E-03	0.00136	1.40E-03	0.00144	1.48E-03	0.00152	1.56E-03	0.0016	1.64E-03	0.00168	1.72E-03	1.76E-03	0.0018	1.84E-03	0.00188	1.92E-03
Figure S2A, sweep 4 current (pA)	1.27E+01	5.15E+00	4.53E+00	7.65E+00	1.77E+01	1.02E+01	1.08E+01	5.15E+00	9.53E+00	3.28E+00	1.40E+00	5.15E+00	2.03E+00	7.77E-01	-2.97E+00	7.77E-01	2.65E+00	3.28E+00	-4.85E+00	3.28E+00	-2.35E+00	7.65E+00	1.40E+00	1.08E+01	-1.23E+01	5.15E+00	7.77E-01	2.65E+00	-4.73E-01	-2.97E+00	1.08E+01	-1.72E+00	-2.35E+00	1.52E-01	1.52E-01	-2.35E+00	-4.73E-01	-4.73E-01	3.28E+00	-6.10E+00	-2.35E+00	-5.47E+00	7.03E+00	1.40E+00	3.28E+00	3.90E+00	-3.60E+00	3.28E+00	-1.72E+00
Figure S2A, sweep 5 time (s)	0.00E+00	0.00004	8.00E-05	0.00012	1.60E-04	0.0002	2.40E-04	0.00028	3.20E-04	0.00036	4.00E-04	4.40E-04	0.00048	5.20E-04	0.00056	6.00E-04	0.00064	6.80E-04	0.00072	7.60E-04	0.0008	8.40E-04	8.80E-04	0.00092	9.60E-04	0.001	1.04E-03	0.00108	1.12E-03	0.00116	1.20E-03	0.00124	1.28E-03	1.32E-03	0.00136	1.40E-03	0.00144	1.48E-03	0.00152	1.56E-03	0.0016	1.64E-03	0.00168	1.72E-03	1.76E-03	0.0018	1.84E-03	0.00188	1.92E-03
Figure S2A, sweep 5 current (pA)	9.22E+00	1.72E+00	1.10E+00	-2.03E+00	-5.15E+00	2.97E+00	1.72E+00	6.10E+00	-7.77E-01	-2.65E+00	1.10E+00	-1.52E-01	-8.28E+00	4.73E-01	-2.03E+00	4.85E+00	-7.77E-01	1.10E+00	4.22E+00	-2.03E+00	5.47E+00	1.72E+00	-1.52E-01	4.73E-01	1.10E+00	6.72E+00	6.10E+00	5.47E+00	-7.03E+00	2.97E+00	-1.52E-01	6.72E+00	1.36E+01	9.85E+00	2.35E+00	6.10E+00	-2.65E+00	4.73E-01	1.10E+00	1.10E+00	-3.28E+00	4.85E+00	-3.90E+00	-1.52E-01	1.72E+00	4.73E-01	-4.53E+00	-8.90E+00	-7.77E-01
Figure S2A, light start and stop (s)	2.50E-02	5.00E-02
Figure S2B, cumulative spike probability	0.076923077	0.153846154	0.230769231	0.307692308	0.384615385	0.461538462	0.538461538	0.615384615	0.692307692	0.769230769	0.846153846	0.923076923	1
Figure S2B, power (mW)	2.6	2.6	2.6	5.9	5.9	6.4	6.4	11.5	11.5	12.7	17.6	17.6	20.3
Figure S2C, cell 0 power (mW)	2.6	6.4	17.6
Figure S2C, cell 0 latency (ms)	25.1019	11.0092	4.6919
Figure S2C, cell 1 power (mW)	2.6	17.6
Figure S2C, cell 1 latency (ms)	18.6459	4.02793
Figure S2C, cell 2 power (mW)	11.5	17.6
Figure S2C, cell 2 latency (ms)	24.0828	12.548
Figure S2C, cell 3 power (mW)	2.6	6.4	17.6
Figure S2C, cell 3 latency (ms)	41.9658	16.7772	6.59
Figure S2C, cell 4 power (mW)	6.4	17.6
Figure S2C, cell 4 latency (ms)	27.1703	12.8919
Figure S2C, cell 5 power (mW)	17.6
Figure S2C, cell 5 latency (ms)	20.2679
Figure S2C, cell 6 power (mW)	11.5	17.6
Figure S2C, cell 6 latency (ms)	21.3459	11.5
Figure S2C, cell 7 power (mW)	17.6
Figure S2C, cell 7 latency (ms)	21.6438
Figure S2C, cell 8 power (mW)	6.4	17.6
Figure S2C, cell 8 latency (ms)	21.369	17.6924
Figure S2C, cell 9 power (mW)	14.6
Figure S2C, cell 9 latency (ms)	4.736
Figure S2C, cell 10 power (mW)	5.9	14.6
Figure S2C, cell 10 latency (ms)	24.68	13.82
Figure S2C, cell 11 power (mW)	5.9	14.6
Figure S2C, cell 11 latency (ms)	23.38	20.7
Figure S2C, cell 12 power (mW)	20.3
Figure S2C, cell 12 latency (ms)	41.26
Figure S2C, cell 13 power (mW)	12.7	17.6
Figure S2C, cell 13 latency (ms)	24.9628	16.6134
Figure S2C, average latency (ms)	12.90178692
Figure S2C, standard deviation of latency (ms)	6.100569217
Figure S2D, cell 0 power (mW)	2.6	6.4	17.6
Figure S2D, cell 0 jitter (ms)	1.51934	0.647824	0.441527
Figure S2D, cell 1 power (mW)	2.6	17.6
Figure S2D, cell 1 jitter (ms)	1.40534	0.290392
Figure S2D, cell 2 power (mW)	11.5	17.6
Figure S2D, cell 2 jitter (ms)	3.00805	1.81206
Figure S2D, cell 3 power (mW)	2.6	6.4	17.6
Figure S2D, cell 3 jitter (ms)	2.47089	0.412409	0.79
Figure S2D, cell 4 power (mW)	6.4	17.6
Figure S2D, cell 4 jitter (ms)	3.73054	1.2125
Figure S2D, cell 5 power (mW)	17.6
Figure S2D, cell 5 jitter (ms)	2.10782
Figure S2D, cell 6 power (mW)	11.5	17.6
Figure S2D, cell 6 jitter (ms)	1.1714	0.723674
Figure S2D, cell 7 power (mW)	17.6
Figure S2D, cell 7 jitter (ms)	0.691378
Figure S2D, cell 8 power (mW)	6.4	17.6
Figure S2D, cell 8 jitter (ms)	2.04581	1.5898
Figure S2D, cell 9 power (mW)	14.6
Figure S2D, cell 9 jitter (ms)	0.308389364
Figure S2D, cell 10 power (mW)	5.9	14.6
Figure S2D, cell 10 jitter (ms)	1.018626526	1.362938003
Figure S2D, cell 11 power (mW)	5.9	14.6
Figure S2D, cell 11 jitter (ms)	0.815843122	1.023718711
Figure S2D, cell 12 power (mW)	20.3
Figure S2D, cell 12 jitter (ms)	15.16596189
Figure S2D, cell 13 power (mW)	12.7	17.6
Figure S2D, cell 13 jitter (ms)	0.522572	0.352507
Figure S2D, average jiter (ms)	0.977438775
Figure S2D, standard deviation of jiter (ms)	0.577401873
Figure S2E, sweep 1 (0 micron) time (s)	0.00E+00	0.00004	8.00E-05	0.00012	1.60E-04	0.0002	2.40E-04	0.00028	3.20E-04	0.00036	4.00E-04	4.40E-04	0.00048	5.20E-04	0.00056	6.00E-04	0.00064	6.80E-04	0.00072	7.60E-04	0.0008	8.40E-04	8.80E-04	0.00092	9.60E-04	0.001	1.04E-03	0.00108	1.12E-03	0.00116	1.20E-03	0.00124	1.28E-03	1.32E-03	0.00136	1.40E-03	0.00144	1.48E-03	0.00152	1.56E-03	0.0016	1.64E-03	0.00168	1.72E-03	1.76E-03	0.0018	1.84E-03	0.00188	1.92E-03
Figure S2E, sweep 1 (0 micron) current (pA)	-1.43E+01	-4.99E+00	1.63E-01	1.15E+00	-4.11E+00	-8.23E-01	-2.14E+00	4.10E+00	-3.32E+00	5.29E+00	-7.78E-01	1.51E+00	2.36E+00	-2.86E+00	2.97E+00	4.05E+00	1.67E+00	-1.51E+00	-9.12E-01	-2.05E+00	-1.64E+00	-6.76E-01	6.35E+00	-5.37E-01	-3.80E+00	-1.63E+00	-1.45E+00	4.04E-01	-2.87E+00	-5.68E+00	-5.33E-01	3.23E+00	1.81E+00	-4.74E+00	-5.21E+00	-1.48E+00	-5.97E+00	-1.01E+01	-1.70E+00	-3.76E+00	-8.67E+00	-3.05E+00	-1.06E+01	-2.37E+00	3.72E+00	1.41E+00	6.20E+00	-5.45E+00	-1.93E+00
Figure S2E, sweep 2 (10 micron) time (s)	0.00E+00	0.00004	8.00E-05	0.00012	1.60E-04	0.0002	2.40E-04	0.00028	3.20E-04	0.00036	4.00E-04	4.40E-04	0.00048	5.20E-04	0.00056	6.00E-04	0.00064	6.80E-04	0.00072	7.60E-04	0.0008	8.40E-04	8.80E-04	0.00092	9.60E-04	0.001	1.04E-03	0.00108	1.12E-03	0.00116	1.20E-03	0.00124	1.28E-03	1.32E-03	0.00136	1.40E-03	0.00144	1.48E-03	0.00152	1.56E-03	0.0016	1.64E-03	0.00168	1.72E-03	1.76E-03	0.0018	1.84E-03	0.00188	1.92E-03
Figure S2E, sweep 2 (10 micron) current (pA)	6.40E+00	1.77E+00	2.55E+00	6.24E+00	2.48E+00	5.06E+00	9.92E+00	5.11E+00	8.00E+00	1.42E-01	-1.53E-01	2.04E+00	-5.17E+00	1.42E+00	-1.43E+00	-5.44E+00	-5.19E+00	-1.68E+00	1.68E+00	-1.67E+00	3.53E+00	1.48E+00	-1.50E+00	1.52E+00	4.08E+00	3.31E-01	-3.49E+00	1.66E+00	-5.45E+00	-2.63E+00	-8.67E+00	1.86E+00	5.59E+00	-2.40E+00	3.59E+00	5.23E+00	4.09E+00	8.48E+00	5.21E+00	-1.46E-01	-1.79E+00	2.47E+00	5.60E+00	6.89E-02	9.26E+00	3.90E+00	4.20E+00	2.06E-01	3.53E+00
Figure S2E, sweep 3 (20 micron) time (s)	0.00E+00	0.00004	8.00E-05	0.00012	1.60E-04	0.0002	2.40E-04	0.00028	3.20E-04	0.00036	4.00E-04	4.40E-04	0.00048	5.20E-04	0.00056	6.00E-04	0.00064	6.80E-04	0.00072	7.60E-04	0.0008	8.40E-04	8.80E-04	0.00092	9.60E-04	0.001	1.04E-03	0.00108	1.12E-03	0.00116	1.20E-03	0.00124	1.28E-03	1.32E-03	0.00136	1.40E-03	0.00144	1.48E-03	0.00152	1.56E-03	0.0016	1.64E-03	0.00168	1.72E-03	1.76E-03	0.0018	1.84E-03	0.00188	1.92E-03
Figure S2E, sweep 3 (20 micron) current (pA)	7.51E+00	1.91E+00	8.65E+00	1.49E-01	-1.47E+00	5.90E+00	1.53E+00	-2.10E+00	8.28E+00	-1.02E-01	-1.23E+00	1.90E+00	-1.36E+00	-2.35E+00	-2.11E+00	-9.68E-01	-4.74E+00	-4.59E+00	7.63E-01	-1.34E+00	-8.11E+00	-3.72E+00	-3.86E+00	2.03E+00	-2.73E+00	-7.22E+00	4.65E+00	-7.73E+00	-6.09E+00	1.75E+00	-4.32E+00	-1.89E+00	3.08E+00	8.05E-02	-1.40E-01	2.04E+00	-4.59E+00	3.36E+00	-2.16E+00	-1.58E+00	-3.33E-01	-4.67E+00	2.65E-01	1.60E+00	4.63E+00	2.22E+00	1.53E+00	4.69E+00	2.20E+00
Figure S2E, sweep 4 (30 micron) time (s)	0.00E+00	0.00004	8.00E-05	0.00012	1.60E-04	0.0002	2.40E-04	0.00028	3.20E-04	0.00036	4.00E-04	4.40E-04	0.00048	5.20E-04	0.00056	6.00E-04	0.00064	6.80E-04	0.00072	7.60E-04	0.0008	8.40E-04	8.80E-04	0.00092	9.60E-04	0.001	1.04E-03	0.00108	1.12E-03	0.00116	1.20E-03	0.00124	1.28E-03	1.32E-03	0.00136	1.40E-03	0.00144	1.48E-03	0.00152	1.56E-03	0.0016	1.64E-03	0.00168	1.72E-03	1.76E-03	0.0018	1.84E-03	0.00188	1.92E-03
Figure S2E, sweep 4 (30 micron) current (pA)	9.30E-01	2.24E+00	3.49E-01	1.35E+01	4.75E+00	1.34E+01	1.65E+00	-9.51E-01	9.77E+00	4.05E+00	6.02E+00	-3.09E-01	2.87E+00	-9.14E-01	-2.77E+00	-4.64E+00	-3.42E+00	-3.99E+00	3.43E+00	3.98E-01	1.54E+00	5.41E+00	-3.46E+00	3.53E+00	2.18E+00	-6.49E+00	9.49E-01	4.11E+00	-3.39E+00	3.44E+00	-6.46E+00	-1.04E+01	4.86E+00	-2.32E+00	-3.19E+00	1.34E+00	6.50E-01	3.66E-03	5.12E+00	1.79E+00	-1.67E+00	-8.02E-01	-9.58E-01	1.62E+00	9.94E-01	5.30E+00	5.43E+00	8.66E-01	1.10E+00
Figure S2E, light start and stop (s)	2.50E-02	5.00E-02
Figure S2E, cell 0 distance (microns)	0	10	20	30
Figure S2E, cell 0 spike probability	1	1	0.685714286	0.428571429
Figure S2E, cell 1 distance (microns)	0	10	20	30
Figure S2E, cell 1 spike probability	1	0.257142857	0	0
Figure S2E, cell 2 distance (microns)	0	10	20	30
Figure S2E, cell 2 spike probability	1	0.314285714	0.285714286	0.142857143
Figure S2E, cell 3 distance (microns)	0	10	20	30
Figure S2E, cell 3 spike probability	1	0.8	0.6	0.114285714
Figure S2E, cell 4 distance (microns)	0	10	20	30
Figure S2E, cell 4 spike probability	1	0.257142857	0	0
Figure S2E, cell 5 distance (microns)	0	10	20	30
Figure S2E, cell 5 spike probability	1	0.428571429	0.028571429	0
Figure S2E, cell 6 distance (microns)	0	10	20	30
Figure S2E, cell 6 spike probability	1	0.057142857	0	0
Figure S2E, cell 7 distance (microns)	0	10	20	30
Figure S2E, cell 7 spike probability	1	0.514285714	0.142857143	0.114285714
Figure S2E, cell 8 distance (microns)	0	10	20	30
Figure S2E, cell 8 spike probability	1	0.952857143	0.524285714	0.142857143
Figure S2E, cell 9 distance (microns)	0	10	20	30
Figure S2E, cell 9 spike probability	1	0.885714286	0.142857143	0.028571429
Figure S2E, cell 10 distance (microns)	0	10	20	30
Figure S2E, cell 10 spike probability	1	0.342857143	0	0
Figure S2E, cell 11 distance (microns)	0	10	20	30
Figure S2E, cell 11 spike probability	1	1	0.285714286	0.085714286
Figure S2E, average distance (microns)	0	10	20	30
Figure S2E, average spike probability	1	0.5675	0.224642857	0.088095238
Figure S2E, standard error spike probability	0	0.098000909	0.073050657	0.03542451
Figure S2F, sweep 1 (30 microns) time (s)	0.00E+00	0.00004	8.00E-05	0.00012	1.60E-04	0.0002	2.40E-04	0.00028	3.20E-04	0.00036	4.00E-04	4.40E-04	0.00048	5.20E-04	0.00056	6.00E-04	0.00064	6.80E-04	0.00072	7.60E-04	0.0008	8.40E-04	8.80E-04	0.00092	9.60E-04	0.001	1.04E-03	0.00108	1.12E-03	0.00116	1.20E-03	0.00124	1.28E-03	1.32E-03	0.00136	1.40E-03	0.00144	1.48E-03	0.00152	1.56E-03	0.0016	1.64E-03	0.00168	1.72E-03	1.76E-03	0.0018	1.84E-03	0.00188	1.92E-03
Figure S2F, sweep 1 (30 microns) current (pA)	-9.375	-8.125	-5.625	-5.625	-11.25	-6.25	-6.875	-3.75	-6.875	-3.75	-10	-1.25	-9.375	-8.75	-3.125	-8.125	-9.375	-5.625	-11.25	-10	-8.125	-6.25	-4.375	-1.875	-8.75	-7.5	-10	-3.125	-6.875	-2.5	-0.625	-6.875	-10	-1.875	-3.125	-3.75	-9.375	-2.5	-15	-5.625	-6.875	2.5	-8.75	-9.375	-10	-2.5	-3.125	-11.875	-8.125
Figure S2F, sweep 2 (20 microns) time (s)	0.00E+00	0.00004	8.00E-05	0.00012	1.60E-04	0.0002	2.40E-04	0.00028	3.20E-04	0.00036	4.00E-04	4.40E-04	0.00048	5.20E-04	0.00056	6.00E-04	0.00064	6.80E-04	0.00072	7.60E-04	0.0008	8.40E-04	8.80E-04	0.00092	9.60E-04	0.001	1.04E-03	0.00108	1.12E-03	0.00116	1.20E-03	0.00124	1.28E-03	1.32E-03	0.00136	1.40E-03	0.00144	1.48E-03	0.00152	1.56E-03	0.0016	1.64E-03	0.00168	1.72E-03	1.76E-03	0.0018	1.84E-03	0.00188	1.92E-03
Figure S2F, sweep 2 (20 microns) current (pA)	-2.4938118	-1.8688118	1.8811882	-4.3688121	-0.61881191	2.5061882	-3.7438118	2.5061882	-5.6188121	-1.2438118	5.0061879	3.1311882	3.7561882	6.2561879	5.0061879	-2.4938118	1.2561882	3.1311882	0.006188119	2.5061882	3.1311882	0.006188119	3.7561882	3.7561882	1.2561882	3.7561882	0.63118809	-1.8688118	-6.8688121	-0.61881191	1.8811882	1.8811882	1.2561882	3.1311882	1.8811882	-4.9938121	-0.61881191	2.5061882	-1.2438118	1.8811882	-1.8688118	1.8811882	-1.8688118	-0.61881191	4.3811879	-2.4938118	0.63118809	0.63118809	-0.61881191
Figure S2F, sweep 3 (10 microns) time (s)	0.00E+00	0.00004	8.00E-05	0.00012	1.60E-04	0.0002	2.40E-04	0.00028	3.20E-04	0.00036	4.00E-04	4.40E-04	0.00048	5.20E-04	0.00056	6.00E-04	0.00064	6.80E-04	0.00072	7.60E-04	0.0008	8.40E-04	8.80E-04	0.00092	9.60E-04	0.001	1.04E-03	0.00108	1.12E-03	0.00116	1.20E-03	0.00124	1.28E-03	1.32E-03	0.00136	1.40E-03	0.00144	1.48E-03	0.00152	1.56E-03	0.0016	1.64E-03	0.00168	1.72E-03	1.76E-03	0.0018	1.84E-03	0.00188	1.92E-03
Figure S2F, sweep 3 (10 microns) current (pA)	0.34653464	1.5965346	-2.1534653	-2.7784653	0.97153467	0.34653464	-2.1534653	-3.4034653	-1.5284654	-3.4034653	1.5965346	-2.7784653	-1.5284654	-2.1534653	2.8465347	-1.5284654	4.0965347	-1.5284654	-2.1534653	3.4715347	2.2215347	3.4715347	2.8465347	10.346535	-2.1534653	-0.90346533	-3.4034653	-1.5284654	-2.7784653	-0.27846536	7.2215347	-2.1534653	2.2215347	-3.4034653	1.5965346	-3.4034653	4.0965347	4.0965347	0.34653464	1.5965346	3.4715347	-0.90346533	3.4715347	-3.4034653	2.8465347	-2.1534653	-2.7784653	1.5965346	5.9715347
Figure S2F, sweep 4 (0 microns) time (s)	0.00E+00	0.00004	8.00E-05	0.00012	1.60E-04	0.0002	2.40E-04	0.00028	3.20E-04	0.00036	4.00E-04	4.40E-04	0.00048	5.20E-04	0.00056	6.00E-04	0.00064	6.80E-04	0.00072	7.60E-04	0.0008	8.40E-04	8.80E-04	0.00092	9.60E-04	0.001	1.04E-03	0.00108	1.12E-03	0.00116	1.20E-03	0.00124	1.28E-03	1.32E-03	0.00136	1.40E-03	0.00144	1.48E-03	0.00152	1.56E-03	0.0016	1.64E-03	0.00168	1.72E-03	1.76E-03	0.0018	1.84E-03	0.00188	1.92E-03
Figure S2F, sweep 4 (0 microns) current (pA)	-3.2858911	-2.6608911	-0.78589112	-1.4108911	1.7141089	1.0891089	-1.4108911	-0.16089109	-6.4108911	-4.5358911	2.9641089	2.3391089	-0.78589112	1.0891089	1.7141089	2.3391089	-2.0358911	1.0891089	-5.1608911	-5.7858911	-2.6608911	2.3391089	2.3391089	2.9641089	2.9641089	3.5891089	-1.4108911	6.7141089	-3.9108911	-1.4108911	-2.6608911	-2.6608911	-0.78589112	-3.9108911	-1.4108911	-4.5358911	-3.9108911	-5.1608911	6.7141089	-3.9108911	-0.16089109	1.0891089	5.4641089	-5.7858911	-0.78589112	1.7141089	2.9641089	-0.16089109	-2.6608911
Figure S2F, light start and stop (s)	2.50E-02	5.00E-02
Figure S2F, cell 0 distance (microns)	0	5	10	15	20	25	30	35	40	50	60
Figure S2F, cell 0 spike probability	1	1	1	1	1	1	1	1	1	1	0
Figure S2F, cell 1 distance (microns)	0	5	10	15	20	25	30	35	40	50	60
Figure S2F, cell 1 spike probability	1	1	1	1	0.4	0.4	0	0	0	0	0
Figure S2F, cell 2 distance (microns)	0	5	10	15	20	25	30	35	40	50	60
Figure S2F, cell 2 spike probability	1	1	1	1	1	1	0.8	0.8	0	0	0
Figure S2F, cell 3 distance (microns)	0	5	10	15	20	25	30	35	40	50	60
Figure S2F, cell 3 spike probability	1	1	1	1	1	1	0	0	0	0	0
Figure S2F, cell 4 distance (microns)	0	5	10	15	20	25	30	35	40	50	60
Figure S2F, cell 4 spike probability	1	1	0.8	0.8	0.4	0.4	0	0	0	0	0
Figure S2F, cell 5 distance (microns)	0	5	10	15	20	25	30	35	40	50	60
Figure S2F, cell 5 spike probability	1	1	1	1	1	1	0	0	0	0	0
Figure S2F, cell 6 distance (microns)	0	5	10	15	20	25	30	35	40	50	60
Figure S2F, cell 6 spike probability	1	1	1	1	0	0	0	0	0	0	0
Figure S2F, cell 7 distance (microns)	0	5	10	15	20	25	30	35	40	50	60
Figure S2F, cell 7 spike probability	1	1	1	1	1	1	0	0	0	0	0
Figure S2F, cell 8 distance (microns)	0	5	10	15	20	25	30	35	40	50	60
Figure S2F, cell 8 spike probability	1	1	1	1	1	1	0.6	0	0	0	0
Figure S2F, cell 9 distance (microns)	0	5	10	15	20	25	30	35	40	50	60
Figure S2F, cell 9 spike probability	1	1	1	0.4	0	0	0	0	0	0	0
Figure S2F, cell 10 distance (microns)	0	5	10	15	20	25	30	35	40	50	60
Figure S2F, cell 10 spike probability	1	1	1	0	0	0	0	0	0	0	0
Figure S2F, cell 11 distance (microns)	0	5	10	15	20	25	30	35	40	50	60
Figure S2F, cell 11 spike probability	1	1	1	1	1	1	0.2	0	0	0	0
Figure S2F, average distance (microns)	0	5	10	15	20	25	30	35	40	50	60
Figure S2F, average spike probability	1	1	0.983333333	0.85	0.65	0.65	0.216666667	0.15	0.083333333	0.083333333	0
Figure S2F, standard error spike probability	0	0	0.015957118	0.088584548	0.125	0.125	0.101265145	0.097539166	0.079785592	0.079785592	0
[truncated: 1,827 more columns]
