# Supplementary material for: Sparse recurrent excitatory connectivity in the microcircuit of the adult mouse and human cortex
Source: eLife. 2018 Sep 26;7:e37349. doi: 10.7554/eLife.37349 (PMC6158007; doi:10.7554/eLife.37349)
Supplement: Figure 4—figure supplement 3—source data 1. [file elife-37349-fig4-figsupp3-data1.csv]

Figure S3B, sweep 1 time (s)	-0.050000001	-0.049959999	-0.049919996	-0.049880002	-0.04984	-0.049800001	-0.049759999	-0.04972	-0.049680002	-0.04964	-0.049599998	-0.049560003	-0.049520001	-0.049479999	-0.04944	-0.049400002	-0.04936	-0.049320001	-0.049279999	-0.049240001	-0.049200002	-0.04916	-0.049119998	-0.049080003	-0.049040001	-0.048999999	-0.04896	-0.048919998	-0.04888	-0.048840001	-0.048799999	-0.048759997	-0.048720002	-0.04868	-0.048639998	-0.048599999	-0.048560001	-0.048519999	-0.04848	-0.048439998	-0.0484	-0.048360001	-0.048319999	-0.048279997	-0.048240002	-0.0482	-0.048160002	-0.048119999	-0.048080001
Figure S3B, sweep 1 membrane voltage (mV)	-70.568863	-70.569038	-70.569298	-70.569626	-70.569977	-70.570404	-70.570862	-70.571449	-70.57206	-70.572731	-70.573486	-70.57431	-70.575195	-70.576103	-70.57708	-70.578072	-70.57914	-70.580215	-70.581306	-70.582382	-70.583443	-70.584511	-70.585556	-70.586502	-70.587418	-70.588264	-70.588997	-70.589699	-70.59021	-70.59066	-70.590973	-70.591148	-70.591148	-70.591034	-70.590767	-70.59037	-70.589836	-70.589096	-70.588295	-70.587288	-70.586212	-70.584999	-70.583672	-70.582291	-70.580833	-70.5793	-70.577698	-70.576088	-70.574471
Figure S3B, sweep 2 time (s)	-0.050000001	-0.049959999	-0.049919996	-0.049880002	-0.04984	-0.049800001	-0.049759999	-0.04972	-0.049680002	-0.04964	-0.049599998	-0.049560003	-0.049520001	-0.049479999	-0.04944	-0.049400002	-0.04936	-0.049320001	-0.049279999	-0.049240001	-0.049200002	-0.04916	-0.049119998	-0.049080003	-0.049040001	-0.048999999	-0.04896	-0.048919998	-0.04888	-0.048840001	-0.048799999	-0.048759997	-0.048720002	-0.04868	-0.048639998	-0.048599999	-0.048560001	-0.048519999	-0.04848	-0.048439998	-0.0484	-0.048360001	-0.048319999	-0.048279997	-0.048240002	-0.0482	-0.048160002	-0.048119999	-0.048080001
Figure S3B, sweep 2 membrane voltage (mV)	-69.908226	-69.905128	-69.902008	-69.89888	-69.89579	-69.892769	-69.889915	-69.887184	-69.884689	-69.882332	-69.880287	-69.878487	-69.876984	-69.875755	-69.874863	-69.87426	-69.873978	-69.87397	-69.874214	-69.87471	-69.87542	-69.876328	-69.877411	-69.878586	-69.879822	-69.881073	-69.882347	-69.883568	-69.884712	-69.885735	-69.886574	-69.887291	-69.887741	-69.887985	-69.887985	-69.887764	-69.88726	-69.886528	-69.885559	-69.884377	-69.882965	-69.881371	-69.879593	-69.877686	-69.875679	-69.873604	-69.871529	-69.86937	-69.867264
Figure S3B, sweep 3 time (s)	-0.050000001	-0.049959999	-0.049919996	-0.049880002	-0.04984	-0.049800001	-0.049759999	-0.04972	-0.049680002	-0.04964	-0.049599998	-0.049560003	-0.049520001	-0.049479999	-0.04944	-0.049400002	-0.04936	-0.049320001	-0.049279999	-0.049240001	-0.049200002	-0.04916	-0.049119998	-0.049080003	-0.049040001	-0.048999999	-0.04896	-0.048919998	-0.04888	-0.048840001	-0.048799999	-0.048759997	-0.048720002	-0.04868	-0.048639998	-0.048599999	-0.048560001	-0.048519999	-0.04848	-0.048439998	-0.0484	-0.048360001	-0.048319999	-0.048279997	-0.048240002	-0.0482	-0.048160002	-0.048119999	-0.048080001
Figure S3B, sweep 3 membrane voltage (mV)	-70.285133	-70.28611	-70.286873	-70.287453	-70.287827	-70.287918	-70.28788	-70.287621	-70.287155	-70.286514	-70.285706	-70.284737	-70.283638	-70.282448	-70.281128	-70.279755	-70.278374	-70.276932	-70.275551	-70.274147	-70.272804	-70.271515	-70.270378	-70.269287	-70.268333	-70.267479	-70.266785	-70.266266	-70.265823	-70.265564	-70.26545	-70.26545	-70.265602	-70.265907	-70.266281	-70.266792	-70.267372	-70.268036	-70.268799	-70.269562	-70.27034	-70.271172	-70.271957	-70.272758	-70.273445	-70.274132	-70.274742	-70.27523	-70.275589
Figure S3B, sweep 4 time (s)	-0.050000001	-0.049959999	-0.049919996	-0.049880002	-0.04984	-0.049800001	-0.049759999	-0.04972	-0.049680002	-0.04964	-0.049599998	-0.049560003	-0.049520001	-0.049479999	-0.04944	-0.049400002	-0.04936	-0.049320001	-0.049279999	-0.049240001	-0.049200002	-0.04916	-0.049119998	-0.049080003	-0.049040001	-0.048999999	-0.04896	-0.048919998	-0.04888	-0.048840001	-0.048799999	-0.048759997	-0.048720002	-0.04868	-0.048639998	-0.048599999	-0.048560001	-0.048519999	-0.04848	-0.048439998	-0.0484	-0.048360001	-0.048319999	-0.048279997	-0.048240002	-0.0482	-0.048160002	-0.048119999	-0.048080001
Figure S3B, sweep 4 membrane voltage (mV)	-70.443756	-70.444801	-70.445534	-70.445839	-70.44577	-70.445351	-70.444557	-70.443382	-70.441895	-70.440094	-70.438011	-70.435677	-70.433159	-70.430496	-70.427666	-70.424774	-70.42186	-70.41893	-70.416054	-70.413277	-70.410591	-70.408012	-70.405609	-70.403328	-70.401268	-70.399345	-70.39769	-70.396149	-70.394783	-70.393555	-70.392525	-70.391594	-70.3908	-70.39006	-70.389458	-70.388878	-70.388351	-70.387894	-70.387413	-70.386925	-70.38649	-70.38607	-70.385605	-70.385155	-70.384697	-70.384232	-70.383781	-70.383331	-70.382912
Figure S3B, sweep 5 time (s)	-0.050000001	-0.049959999	-0.049919996	-0.049880002	-0.04984	-0.049800001	-0.049759999	-0.04972	-0.049680002	-0.04964	-0.049599998	-0.049560003	-0.049520001	-0.049479999	-0.04944	-0.049400002	-0.04936	-0.049320001	-0.049279999	-0.049240001	-0.049200002	-0.04916	-0.049119998	-0.049080003	-0.049040001	-0.048999999	-0.04896	-0.048919998	-0.04888	-0.048840001	-0.048799999	-0.048759997	-0.048720002	-0.04868	-0.048639998	-0.048599999	-0.048560001	-0.048519999	-0.04848	-0.048439998	-0.0484	-0.048360001	-0.048319999	-0.048279997	-0.048240002	-0.0482	-0.048160002	-0.048119999	-0.048080001
Figure S3B, sweep 5 membrane voltage (mV)	-70.772125	-70.772812	-70.773369	-70.773903	-70.77433	-70.774742	-70.775078	-70.775452	-70.775772	-70.776085	-70.77652	-70.776978	-70.777542	-70.778244	-70.779068	-70.78006	-70.781235	-70.782562	-70.784134	-70.785843	-70.787758	-70.789886	-70.792152	-70.794556	-70.797127	-70.799774	-70.802505	-70.805283	-70.808014	-70.81073	-70.813385	-70.815948	-70.818359	-70.820625	-70.822655	-70.824501	-70.826126	-70.827522	-70.828651	-70.829514	-70.830147	-70.830521	-70.830711	-70.830666	-70.83046	-70.830086	-70.829582	-70.828957	-70.828285
Figure S3B, sweep 6 time (s)	-0.050000001	-0.049959999	-0.049919996	-0.049880002	-0.04984	-0.049800001	-0.049759999	-0.04972	-0.049680002	-0.04964	-0.049599998	-0.049560003	-0.049520001	-0.049479999	-0.04944	-0.049400002	-0.04936	-0.049320001	-0.049279999	-0.049240001	-0.049200002	-0.04916	-0.049119998	-0.049080003	-0.049040001	-0.048999999	-0.04896	-0.048919998	-0.04888	-0.048840001	-0.048799999	-0.048759997	-0.048720002	-0.04868	-0.048639998	-0.048599999	-0.048560001	-0.048519999	-0.04848	-0.048439998	-0.0484	-0.048360001	-0.048319999	-0.048279997	-0.048240002	-0.0482	-0.048160002	-0.048119999	-0.048080001
Figure S3B, sweep 6 membrane voltage (mV)	-70.883942	-70.885078	-70.886284	-70.887543	-70.888771	-70.890091	-70.891335	-70.892609	-70.893829	-70.894928	-70.895958	-70.896851	-70.897629	-70.898285	-70.898766	-70.899101	-70.899223	-70.899239	-70.899071	-70.898743	-70.898308	-70.897675	-70.896965	-70.896149	-70.895256	-70.894379	-70.893456	-70.89254	-70.891647	-70.890808	-70.890038	-70.889412	-70.888893	-70.888512	-70.888306	-70.888275	-70.88842	-70.88884	-70.889359	-70.890182	-70.891136	-70.892365	-70.893707	-70.895309	-70.897057	-70.898956	-70.901047	-70.903229	-70.905495
Figure S3B, sweep 7 time (s)	-0.050000001	-0.049959999	-0.049919996	-0.049880002	-0.04984	-0.049800001	-0.049759999	-0.04972	-0.049680002	-0.04964	-0.049599998	-0.049560003	-0.049520001	-0.049479999	-0.04944	-0.049400002	-0.04936	-0.049320001	-0.049279999	-0.049240001	-0.049200002	-0.04916	-0.049119998	-0.049080003	-0.049040001	-0.048999999	-0.04896	-0.048919998	-0.04888	-0.048840001	-0.048799999	-0.048759997	-0.048720002	-0.04868	-0.048639998	-0.048599999	-0.048560001	-0.048519999	-0.04848	-0.048439998	-0.0484	-0.048360001	-0.048319999	-0.048279997	-0.048240002	-0.0482	-0.048160002	-0.048119999	-0.048080001
Figure S3B, sweep 7 membrane voltage (mV)	-70.821358	-70.820892	-70.820312	-70.819611	-70.81868	-70.817612	-70.81636	-70.814926	-70.813324	-70.811584	-70.809685	-70.807709	-70.805603	-70.803436	-70.801247	-70.799026	-70.796822	-70.794716	-70.792732	-70.790802	-70.789116	-70.787582	-70.786278	-70.785225	-70.784477	-70.784019	-70.78389	-70.784073	-70.784607	-70.785431	-70.786621	-70.788147	-70.789993	-70.79213	-70.79454	-70.797211	-70.800133	-70.80323	-70.806496	-70.809929	-70.813461	-70.817047	-70.820732	-70.824371	-70.827965	-70.831467	-70.834892	-70.838188	-70.84127
Figure S3B, sweep 8 time (s)	-0.050000001	-0.049959999	-0.049919996	-0.049880002	-0.04984	-0.049800001	-0.049759999	-0.04972	-0.049680002	-0.04964	-0.049599998	-0.049560003	-0.049520001	-0.049479999	-0.04944	-0.049400002	-0.04936	-0.049320001	-0.049279999	-0.049240001	-0.049200002	-0.04916	-0.049119998	-0.049080003	-0.049040001	-0.048999999	-0.04896	-0.048919998	-0.04888	-0.048840001	-0.048799999	-0.048759997	-0.048720002	-0.04868	-0.048639998	-0.048599999	-0.048560001	-0.048519999	-0.04848	-0.048439998	-0.0484	-0.048360001	-0.048319999	-0.048279997	-0.048240002	-0.0482	-0.048160002	-0.048119999	-0.048080001
Figure S3B, sweep 8 membrane voltage (mV)	-70.785774	-70.787079	-70.788322	-70.789604	-70.790833	-70.79203	-70.793182	-70.794319	-70.795418	-70.796562	-70.797646	-70.798721	-70.799698	-70.800682	-70.801636	-70.802551	-70.803345	-70.804161	-70.804901	-70.805588	-70.80616	-70.806725	-70.807167	-70.807594	-70.807938	-70.808197	-70.808426	-70.808548	-70.808632	-70.808662	-70.808594	-70.808487	-70.808304	-70.808098	-70.807831	-70.807495	-70.807098	-70.806679	-70.80619	-70.805664	-70.805099	-70.804443	-70.80381	-70.803101	-70.802353	-70.801628	-70.800835	-70.79998	-70.799179
Figure S3B, sweep 9 time (s)	-0.050000001	-0.049959999	-0.049919996	-0.049880002	-0.04984	-0.049800001	-0.049759999	-0.04972	-0.049680002	-0.04964	-0.049599998	-0.049560003	-0.049520001	-0.049479999	-0.04944	-0.049400002	-0.04936	-0.049320001	-0.049279999	-0.049240001	-0.049200002	-0.04916	-0.049119998	-0.049080003	-0.049040001	-0.048999999	-0.04896	-0.048919998	-0.04888	-0.048840001	-0.048799999	-0.048759997	-0.048720002	-0.04868	-0.048639998	-0.048599999	-0.048560001	-0.048519999	-0.04848	-0.048439998	-0.0484	-0.048360001	-0.048319999	-0.048279997	-0.048240002	-0.0482	-0.048160002	-0.048119999	-0.048080001
Figure S3B, sweep 9 membrane voltage (mV)	-71.005325	-71.004478	-71.003754	-71.003212	-71.002815	-71.002625	-71.002632	-71.002884	-71.003349	-71.004021	-71.004875	-71.005981	-71.007256	-71.008698	-71.010239	-71.011932	-71.01368	-71.015472	-71.017273	-71.019051	-71.020767	-71.022423	-71.023949	-71.025352	-71.026573	-71.027679	-71.028587	-71.029312	-71.029823	-71.030182	-71.030357	-71.030357	-71.030182	-71.029892	-71.029472	-71.028931	-71.028328	-71.027664	-71.026909	-71.026154	-71.025429	-71.024727	-71.02404	-71.023422	-71.022865	-71.022385	-71.022034	-71.021767	-71.021667
Figure S3B, sweep 10 time (s)	-0.050000001	-0.049959999	-0.049919996	-0.049880002	-0.04984	-0.049800001	-0.049759999	-0.04972	-0.049680002	-0.04964	-0.049599998	-0.049560003	-0.049520001	-0.049479999	-0.04944	-0.049400002	-0.04936	-0.049320001	-0.049279999	-0.049240001	-0.049200002	-0.04916	-0.049119998	-0.049080003	-0.049040001	-0.048999999	-0.04896	-0.048919998	-0.04888	-0.048840001	-0.048799999	-0.048759997	-0.048720002	-0.04868	-0.048639998	-0.048599999	-0.048560001	-0.048519999	-0.04848	-0.048439998	-0.0484	-0.048360001	-0.048319999	-0.048279997	-0.048240002	-0.0482	-0.048160002	-0.048119999	-0.048080001
Figure S3B, sweep 10 membrane voltage (mV)	-70.379982	-70.380005	-70.380188	-70.380516	-70.381035	-70.381691	-70.382515	-70.383492	-70.384575	-70.385796	-70.387054	-70.388443	-70.389885	-70.391335	-70.392746	-70.39418	-70.395523	-70.396767	-70.398003	-70.399017	-70.399956	-70.400719	-70.401329	-70.401756	-70.402008	-70.402031	-70.401924	-70.401619	-70.401085	-70.400444	-70.399612	-70.398605	-70.397499	-70.396286	-70.394943	-70.393562	-70.392105	-70.390633	-70.389137	-70.387688	-70.386284	-70.384895	-70.383629	-70.382439	-70.381393	-70.380402	-70.379593	-70.378883	-70.378273
Figure S3B, event markers (sweep number)	1	1	2	2	3	4	4	5	5	6	6	6	7	8	9	9	10	10
Figure S3B, event times (s)	0.01004	0.02308	0.01668	0.1106	0.01608	0.0164	0.1006	0.11068	0.0168	-0.02548	0.0672	0.01776	0.01808	0.01664	0.02116	0.14776	0.14588	0.01472
Figure S3B, event histogram time (s)	-0.05	-0.049	-0.048	-0.047	-0.046	-0.045	-0.044	-0.043	-0.042	-0.041	-0.04	-0.039	-0.038	-0.037	-0.036	-0.035	-0.034	-0.033	-0.032	-0.031	-0.03	-0.029	-0.028	-0.027	-0.026	-0.025	-0.024	-0.023	-0.022	-0.021	-0.02	-0.019	-0.018	-0.017	-0.016	-0.015	-0.014	-0.013	-0.012	-0.011	-0.01	-0.009	-0.008	-0.007	-0.006	-0.005	-0.004	-0.003	-0.002
Figure S3B, event histogram count	0	0	0	0	0	0	0	0	0	0	0	0	0	0	0	0	0	0	0	0	0	0	0	0	1	0	0	0	0	0	0	0	0	0	0	0	0	0	0	0	0	0	0	0	0	0	0	0	0
Figure S3B, light start and stop (s)	0.00E+00	2.50E-02
Figure S3C, sweep 1 time (s)	-0.050000001	-0.049959999	-0.04992	-0.049880002	-0.04984	-0.049800001	-0.049759999	-0.04972	-0.049679998	-0.04964	-0.049600001	-0.049559999	-0.049520001	-0.049479999	-0.04944	-0.049400002	-0.04936	-0.049320001	-0.049279999	-0.049240001	-0.049199998	-0.04916	-0.049120001	-0.049079999	-0.049040001	-0.048999999	-0.04896	-0.048920002	-0.04888	-0.048840001	-0.048799999	-0.048760001	-0.048719998	-0.04868	-0.048640002	-0.048599999	-0.048560001	-0.048519999	-0.04848	-0.048439998	-0.0484	-0.048360001	-0.048319999	-0.048280001	-0.048239999	-0.0482	-0.048160002	-0.048119999	-0.048080001
Figure S3C, sweep 1 membrane voltage (mV)	0.12856521	0.12710036	0.12565078	0.12415542	0.12267532	0.12118759	0.11973038	0.1183342	0.1169075	0.11551895	0.11416855	0.11282577	0.11147537	0.11022415	0.10890426	0.10763779	0.10638656	0.10513534	0.10391464	0.10267105	0.10150375	0.10031357	0.099184416	0.098116301	0.097132109	0.096193694	0.095331572	0.094576262	0.093904875	0.093302153	0.092813872	0.092440031	0.092157744	0.091936491	0.091783904	0.091669463	0.091608427	0.091539763	0.091440581	0.091349028	0.091120146	0.090860747	0.090456389	0.089960478	0.08931198	0.088449858	0.087503813	0.086351775	0.085047148
Figure S3C, sweep 2 time (s)	-0.050000001	-0.049959999	-0.04992	-0.049880002	-0.04984	-0.049800001	-0.049759999	-0.04972	-0.049679998	-0.04964	-0.049600001	-0.049559999	-0.049520001	-0.049479999	-0.04944	-0.049400002	-0.04936	-0.049320001	-0.049279999	-0.049240001	-0.049199998	-0.04916	-0.049120001	-0.049079999	-0.049040001	-0.048999999	-0.04896	-0.048920002	-0.04888	-0.048840001	-0.048799999	-0.048760001	-0.048719998	-0.04868	-0.048640002	-0.048599999	-0.048560001	-0.048519999	-0.04848	-0.048439998	-0.0484	-0.048360001	-0.048319999	-0.048280001	-0.048239999	-0.0482	-0.048160002	-0.048119999	-0.048080001
Figure S3C, sweep 2 membrane voltage (mV)	-0.10153113	-0.098540403	-0.095503904	-0.092475034	-0.089446165	-0.086508848	-0.083663084	-0.080977537	-0.078444578	-0.076125242	-0.0740119	-0.072127439	-0.07047949	-0.069121458	-0.067992307	-0.067145444	-0.066542722	-0.066115476	-0.065955259	-0.065993406	-0.066222288	-0.066634275	-0.067183591	-0.067870237	-0.068656065	-0.069556333	-0.070532896	-0.071555234	-0.072630979	-0.073721983	-0.074881651	-0.076041318	-0.07715521	-0.078269102	-0.079398252	-0.080451109	-0.081481077	-0.082457639	-0.08333502	-0.084174253	-0.084960081	-0.085623838	-0.086196043	-0.086653806	-0.086997129	-0.08723364	-0.087340452	-0.087340452	-0.087195493
Figure S3C, sweep 3 time (s)	-0.050000001	-0.049959999	-0.04992	-0.049880002	-0.04984	-0.049800001	-0.049759999	-0.04972	-0.049679998	-0.04964	-0.049600001	-0.049559999	-0.049520001	-0.049479999	-0.04944	-0.049400002	-0.04936	-0.049320001	-0.049279999	-0.049240001	-0.049199998	-0.04916	-0.049120001	-0.049079999	-0.049040001	-0.048999999	-0.04896	-0.048920002	-0.04888	-0.048840001	-0.048799999	-0.048760001	-0.048719998	-0.04868	-0.048640002	-0.048599999	-0.048560001	-0.048519999	-0.04848	-0.048439998	-0.0484	-0.048360001	-0.048319999	-0.048280001	-0.048239999	-0.0482	-0.048160002	-0.048119999	-0.048080001
Figure S3C, sweep 3 membrane voltage (mV)	-0.086967543	-0.089988783	-0.093109205	-0.096305922	-0.099540785	-0.10279091	-0.10602577	-0.10913856	-0.11213692	-0.11495979	-0.11761482	-0.12001808	-0.12215431	-0.12400825	-0.1255265	-0.12671669	-0.12755592	-0.12799843	-0.12811287	-0.12777717	-0.12709816	-0.12599953	-0.12458046	-0.1227494	-0.12064369	-0.11818703	-0.11543281	-0.11239631	-0.1091233	-0.10569008	-0.10210426	-0.098327711	-0.094467238	-0.090622023	-0.086715773	-0.082832411	-0.079071119	-0.075347975	-0.071792677	-0.068389967	-0.065155104	-0.06217964	-0.059417799	-0.05689247	-0.054649428	-0.052642897	-0.050903395	-0.049446184	-0.04824074
Figure S3C, sweep 4 time (s)	-0.050000001	-0.049959999	-0.04992	-0.049880002	-0.04984	-0.049800001	-0.049759999	-0.04972	-0.049679998	-0.04964	-0.049600001	-0.049559999	-0.049520001	-0.049479999	-0.04944	-0.049400002	-0.04936	-0.049320001	-0.049279999	-0.049240001	-0.049199998	-0.04916	-0.049120001	-0.049079999	-0.049040001	-0.048999999	-0.04896	-0.048920002	-0.04888	-0.048840001	-0.048799999	-0.048760001	-0.048719998	-0.04868	-0.048640002	-0.048599999	-0.048560001	-0.048519999	-0.04848	-0.048439998	-0.0484	-0.048360001	-0.048319999	-0.048280001	-0.048239999	-0.0482	-0.048160002	-0.048119999	-0.048080001
Figure S3C, sweep 4 membrane voltage (mV)	0.20782833	0.20688991	0.20576076	0.2043951	0.20284633	0.20116024	0.19929866	0.19733028	0.19530086	0.19317989	0.19104366	0.18887691	0.18673305	0.18463497	0.18255214	0.18053035	0.17860775	0.17673855	0.17498378	0.17332821	0.17178707	0.17034511	0.1690176	0.16779689	0.16666012	0.16560726	0.16466121	0.16379909	0.16295986	0.16218929	0.16148739	0.160816	0.16013698	0.15952663	0.1588705	0.15820675	0.15753536	0.15684871	0.1560934	0.15534572	0.15452938	0.15365963	0.15275936	0.1517828	0.15076809	0.14969234	0.14855556	0.14738826	0.14617519
Figure S3C, sweep 5 time (s)	-0.050000001	-0.049959999	-0.04992	-0.049880002	-0.04984	-0.049800001	-0.049759999	-0.04972	-0.049679998	-0.04964	-0.049600001	-0.049559999	-0.049520001	-0.049479999	-0.04944	-0.049400002	-0.04936	-0.049320001	-0.049279999	-0.049240001	-0.049199998	-0.04916	-0.049120001	-0.049079999	-0.049040001	-0.048999999	-0.04896	-0.048920002	-0.04888	-0.048840001	-0.048799999	-0.048760001	-0.048719998	-0.04868	-0.048640002	-0.048599999	-0.048560001	-0.048519999	-0.04848	-0.048439998	-0.0484	-0.048360001	-0.048319999	-0.048280001	-0.048239999	-0.0482	-0.048160002	-0.048119999	-0.048080001
Figure S3C, sweep 5 membrane voltage (mV)	-0.081723109	-0.082753077	-0.083844081	-0.084996119	-0.086132899	-0.087262049	-0.088368312	-0.089421168	-0.090321437	-0.091145411	-0.091801539	-0.092251673	-0.092556849	-0.092602625	-0.09241952	-0.091992274	-0.091359034	-0.090474024	-0.089329615	-0.087971583	-0.086392298	-0.084614649	-0.082669154	-0.080632105	-0.078480616	-0.076260462	-0.074009784	-0.071736224	-0.069546588	-0.067494281	-0.065533526	-0.063755877	-0.062161338	-0.060757529	-0.059620749	-0.058804404	-0.058239829	-0.057934653	-0.057896506	-0.0581025	-0.05859841	-0.059269797	-0.060162436	-0.061215293	-0.062397849	-0.063664325	-0.064938433	-0.06624306	-0.067440875
Figure S3C, sweep 6 time (s)	-0.050000001	-0.049959999	-0.04992	-0.049880002	-0.04984	-0.049800001	-0.049759999	-0.04972	-0.049679998	-0.04964	-0.049600001	-0.049559999	-0.049520001	-0.049479999	-0.04944	-0.049400002	-0.04936	-0.049320001	-0.049279999	-0.049240001	-0.049199998	-0.04916	-0.049120001	-0.049079999	-0.049040001	-0.048999999	-0.04896	-0.048920002	-0.04888	-0.048840001	-0.048799999	-0.048760001	-0.048719998	-0.04868	-0.048640002	-0.048599999	-0.048560001	-0.048519999	-0.04848	-0.048439998	-0.0484	-0.048360001	-0.048319999	-0.048280001	-0.048239999	-0.0482	-0.048160002	-0.048119999	-0.048080001
Figure S3C, sweep 6 membrane voltage (mV)	-0.20279533	-0.20165092	-0.20055228	-0.19950706	-0.19860679	-0.19779807	-0.19708854	-0.19651634	-0.19611961	-0.19589072	-0.19582969	-0.1958831	-0.19614249	-0.19650871	-0.19705039	-0.19763786	-0.19840842	-0.19922477	-0.20011741	-0.20104057	-0.20202476	-0.2029708	-0.20394737	-0.20483238	-0.20574027	-0.20650321	-0.20722038	-0.2078231	-0.20831138	-0.20866996	-0.20892173	-0.20902854	-0.20896751	-0.20879966	-0.20846397	-0.20793754	-0.20731956	-0.20653373	-0.20559531	-0.20451194	-0.20327598	-0.20188743	-0.20039207	-0.19872886	-0.19698936	-0.19505912	-0.19307548	-0.19096214	-0.18878013
Figure S3C, sweep 7 time (s)	-0.050000001	-0.049959999	-0.04992	-0.049880002	-0.04984	-0.049800001	-0.049759999	-0.04972	-0.049679998	-0.04964	-0.049600001	-0.049559999	-0.049520001	-0.049479999	-0.04944	-0.049400002	-0.04936	-0.049320001	-0.049279999	-0.049240001	-0.049199998	-0.04916	-0.049120001	-0.049079999	-0.049040001	-0.048999999	-0.04896	-0.048920002	-0.04888	-0.048840001	-0.048799999	-0.048760001	-0.048719998	-0.04868	-0.048640002	-0.048599999	-0.048560001	-0.048519999	-0.04848	-0.048439998	-0.0484	-0.048360001	-0.048319999	-0.048280001	-0.048239999	-0.0482	-0.048160002	-0.048119999	-0.048080001
Figure S3C, sweep 7 membrane voltage (mV)	0.1919857	0.19132957	0.19033775	0.18904838	0.18744621	0.18553123	0.18337211	0.181007	0.17844352	0.1757656	0.17290458	0.17007408	0.16717491	0.16432914	0.16152915	0.15885124	0.15631065	0.15399131	0.15183219	0.1499401	0.14829215	0.14696464	0.14587364	0.14514121	0.14471397	0.14461479	0.14475212	0.14524803	0.14599571	0.14706382	0.14836082	0.14984092	0.15154228	0.153442	0.15543327	0.15758476	0.15981254	0.16207084	0.16432151	0.16659507	0.16879997	0.17091331	0.17291221	0.17475852	0.17645225	0.17797813	0.1793209	0.18046531	0.18140373
Figure S3C, sweep 8 time (s)	-0.050000001	-0.049959999	-0.04992	-0.049880002	-0.04984	-0.049800001	-0.049759999	-0.04972	-0.049679998	-0.04964	-0.049600001	-0.049559999	-0.049520001	-0.049479999	-0.04944	-0.049400002	-0.04936	-0.049320001	-0.049279999	-0.049240001	-0.049199998	-0.04916	-0.049120001	-0.049079999	-0.049040001	-0.048999999	-0.04896	-0.048920002	-0.04888	-0.048840001	-0.048799999	-0.048760001	-0.048719998	-0.04868	-0.048640002	-0.048599999	-0.048560001	-0.048519999	-0.04848	-0.048439998	-0.0484	-0.048360001	-0.048319999	-0.048280001	-0.048239999	-0.0482	-0.048160002	-0.048119999	-0.048080001
Figure S3C, sweep 8 membrane voltage (mV)	0.10361103	0.10271839	0.10205463	0.1016045	0.1013451	0.10124592	0.10122303	0.10130695	0.10145191	0.10157398	0.10170368	0.1017342	0.10169605	0.1015282	0.10123829	0.10074238	0.10009388	0.099277534	0.098224677	0.096935309	0.095478095	0.09377674	0.091854133	0.08974079	0.087444343	0.084911384	0.082279243	0.079425849	0.076465644	0.07336048	0.070133246	0.066844977	0.063488044	0.060031928	0.056583442	0.053089179	0.049640693	0.04614643	0.042766608	0.039371528	0.036144294	0.03291706	0.029850043	0.026897468	0.024105109	0.021411933	0.018901862	0.016544379	0.014408149
Figure S3C, sweep 9 time (s)	-0.050000001	-0.049959999	-0.04992	-0.049880002	-0.04984	-0.049800001	-0.049759999	-0.04972	-0.049679998	-0.04964	-0.049600001	-0.049559999	-0.049520001	-0.049479999	-0.04944	-0.049400002	-0.04936	-0.049320001	-0.049279999	-0.049240001	-0.049199998	-0.04916	-0.049120001	-0.049079999	-0.049040001	-0.048999999	-0.04896	-0.048920002	-0.04888	-0.048840001	-0.048799999	-0.048760001	-0.048719998	-0.04868	-0.048640002	-0.048599999	-0.048560001	-0.048519999	-0.04848	-0.048439998	-0.0484	-0.048360001	-0.048319999	-0.048280001	-0.048239999	-0.0482	-0.048160002	-0.048119999	-0.048080001
Figure S3C, sweep 9 membrane voltage (mV)	0.004177908	0.00099645	-0.002215525	-0.005381723	-0.008471628	-0.011439462	-0.014262338	-0.016856333	-0.019259593	-0.021411082	-0.023295542	-0.024897715	-0.02622523	-0.027209422	-0.027888438	-0.028262278	-0.028391978	-0.028224131	-0.027827403	-0.027201792	-0.026370188	-0.025439402	-0.024348399	-0.023219248	-0.022006175	-0.020823618	-0.01967158	-0.018641612	-0.017703196	-0.016924998	-0.016291758	-0.015864512	-0.015696665	-0.015742442	-0.016024729	-0.01652064	-0.017321726	-0.018290659	-0.01954951	-0.020983836	-0.022601267	-0.024363657	-0.026232859	-0.028193614	-0.030161997	-0.032199044	-0.034152169	-0.036029	-0.03779139
Figure S3C, sweep 10 time (s)	-0.050000001	-0.049959999	-0.04992	-0.049880002	-0.04984	-0.049800001	-0.049759999	-0.04972	-0.049679998	-0.04964	-0.049600001	-0.049559999	-0.049520001	-0.049479999	-0.04944	-0.049400002	-0.04936	-0.049320001	-0.049279999	-0.049240001	-0.049199998	-0.04916	-0.049120001	-0.049079999	-0.049040001	-0.048999999	-0.04896	-0.048920002	-0.04888	-0.048840001	-0.048799999	-0.048760001	-0.048719998	-0.04868	-0.048640002	-0.048599999	-0.048560001	-0.048519999	-0.04848	-0.048439998	-0.0484	-0.048360001	-0.048319999	-0.048280001	-0.048239999	-0.0482	-0.048160002	-0.048119999	-0.048080001
Figure S3C, sweep 10 membrane voltage (mV)	0.11278858	0.11284199	0.11293354	0.11307087	0.11325397	0.11345234	0.11366596	0.11393299	0.11416187	0.11435261	0.11453571	0.11462726	0.11473408	0.11473408	0.11471119	0.11458149	0.11442127	0.1141695	0.11390247	0.11356678	0.11323109	0.11283436	0.1124834	0.11210956	0.1117815	0.1114687	0.1112627	0.11111774	0.11104145	0.11107197	0.1112093	0.11145344	0.11181202	0.11229267	0.11284199	0.11349048	0.11430683	0.11513843	0.1160387	0.11703052	0.1179842	0.11899891	0.12005176	0.12109699	0.12208118	0.12302723	0.12393513	0.12472095	0.12549916
Figure S3C, average time (s)	-0.050000001	-0.049959999	-0.04992	-0.049880002	-0.04984	-0.049800001	-0.049759999	-0.04972	-0.049679998	-0.04964	-0.049600001	-0.049559999	-0.049520001	-0.049479999	-0.04944	-0.049400002	-0.04936	-0.049320001	-0.049279999	-0.049240001	-0.049199998	-0.04916	-0.049120001	-0.049079999	-0.049040001	-0.048999999	-0.04896	-0.048920002	-0.04888	-0.048840001	-0.048799999	-0.048760001	-0.048719998	-0.04868	-0.048640002	-0.048599999	-0.048560001	-0.048519999	-0.04848	-0.048439998	-0.0484	-0.048360001	-0.048319999	-0.048280001	-0.048239999	-0.0482	-0.048160002	-0.048119999	-0.048080001
Figure S3C, average membrane voltage (mV)	0.027593965	0.026894349	0.026151246	0.025360842	0.024536867	0.023677797	0.02278821	0.021900148	0.020998354	0.020085878	0.019180269	0.018296022	0.017425508	0.016600008	0.015805788	0.01505887	0.014356203	0.013727541	0.013151521	0.012645693	0.012218446	0.011857576	0.011568422	0.01136014	0.011220522	0.011146517	0.01114194	0.011201449	0.011305209	0.011448641	0.011627169	0.01183774	0.012068911	0.012303896	0.012528963	0.012749453	0.012947054	0.013117952	0.013249178	0.013352938	0.013398714	0.013402529	0.013362856	0.013281222	0.013152285	0.012976046	0.012780734	0.012544985	0.012308475
Figure S3D connection noise (mV)	0.479215499	0.567658192	0.417162021	0.432729357	0.354129978	0.406004858	0.35310901	0.652648056	0.598369859	0.5447747	0.801452184	0.907538819	1.065494105	1.347050426	1.1368411	0.903344777	1.001981956	1.044819898
Figure S3D connection signal (mV)	0.961513095	0.85730955	1.672668443	1.429422332	2.892463177	0.661488772	0.488633501	1.203845135	1.44985099	1.548046135	1.591229747	1.874361551	2.035470078	1.667190368	3.285720435	1.837067914	1.292835444	2.160542544
Figure S3D direct noise (mV)	0.517176115	0.479949906	0.510033461	0.512016257	0.434546418	0.48181648	0.416265611	0.507940133	0.517971571	0.488406627	0.563695627	0.582328155	0.523574624	1.004481534	1.31282014	0.97067617	1.17119114	1.558209618	1.123155322	1.519828202	1.178718413	1.090823546	1.308523857	1.391743787	1.297026468	1.213607337	1.233227525	0.826649282	0.948105404	1.112820723	0.958153507	1.319987526	1.269412718	0.445462727	0.449700402	0.597758705	0.391360962	0.61772167	0.440470199	0.542281764	0.42280145	0.428324182	0.431737702	0.381626797	0.474438266	0.363879751	0.429456533	0.345464935	0.299121051
Figure S3D direct signal (mV)	0.543378672	1.304047614	0.531198566	1.059756823	1.523773803	0.754474746	0.491850569	1.02351698	0.563799021	1.130361333	0.55301917	0.835812433	0.591546832	1.116093387	1.273692845	1.30406634	1.176843925	1.869855232	1.300748402	1.500125458	2.991943052	1.749878424	1.324601556	1.252987741	1.159233894	1.452003291	2.665226699	1.407728916	1.036362841	1.29138917	1.956383016	1.62782727	1.878871382	0.922982279	0.623917	0.828531561	0.376341453	0.596650276	0.598604935	0.442191884	0.507080411	1.342766449	0.737093038	0.448291606	0.405410727	0.401769194	0.756857036	450.2812563	0.610662991
Figure S3D no connection noise (mV)	0.436311215	0.407319624	0.489183566	0.438220488	0.33372633	0.415311117	0.545277142	0.495773581	0.486958897	0.474155018	0.399724123	0.634791385	0.492402709	0.519566658	0.420232657	0.411733849	0.425206532	0.481961527	0.490035778	0.605343835	0.522302891	0.648130152	0.606361885	0.514275041	0.669559729	0.604820505	0.605500593	0.836425344	0.718511614	0.637737258	0.775335805	0.581899817	1.229485783	1.018286394	1.088971118	0.992112302	1.066655969	1.132350013	1.117629735	1.09365603	1.325479171	1.353093958	1.303083717	1.348641088	1.648825627	1.151430328	2.038798039	1.280258751	1.79100212
Figure S3D no connection signal (mV)	0.447880239	0.541525166	0.399550989	0.493353886	0.56705066	0.502357468	0.486749532	0.515049047	0.461385327	0.492767389	0.687404518	0.53929609	0.572201336	0.400179994	0.473642871	0.46173449	0.49686719	0.533517288	0.501023671	0.593483714	0.606460306	0.606481494	0.555555093	0.626708451	0.622140796	0.732000689	0.65619975	0.588495633	0.578473971	0.549394868	1.200949504	0.570297342	1.040685037	0.994756803	1.197993995	1.417266881	1.081016919	1.394599302	1.212172979	1.243853988	1.233334037	2.525145396	2.142502843	0.923008675	1.371650588	1.147231157	1.635712767	1.305474377	1.48496906
Figure S3E connection signal-to-noise-ratio	0.25	0.5	0.75	1	1.25	1.5	1.75	2	2.25	2.5	2.75	3	3.25	3.5	3.75	4	4.25	4.5	4.75	5	5.25	5.5	5.75	6	6.25	6.5	6.75	7	7.25	7.5	7.75	8
Figure S3E connection cumulative probability	0	0	0	0	0.055555556	0.111111111	0.277777778	0.555555556	0.666666667	0.777777778	0.777777778	0.777777778	0.888888889	0.888888889	0.944444444	0.944444444	0.944444444	0.944444444	0.944444444	0.944444444	0.944444444	0.944444444	0.944444444	0.944444444	0.944444444	0.944444444	0.944444444	1	1	1	1	1
Figure S3E direct signal-to-noise-ratio	0.25	0.5	0.75	1	1.25	1.5	1.75	2	2.25	2.5	2.75	3	3.25	3.5	3.75	4	4.25	4.5	4.75	5	5.25	5.5	5.75	6	6.25	6.5	6.75	7	7.25	7.5	7.75	8
Figure S3E direct cumulative probability	0	0	0.02484472	0.198757764	0.47826087	0.664596273	0.763975155	0.850931677	0.900621118	0.919254658	0.919254658	0.956521739	0.956521739	0.968944099	0.968944099	0.97515528	0.97515528	0.98136646	0.98757764	0.99378882	0.99378882	0.99378882	0.99378882	0.99378882	1	1	1	1	1	1	1	1
Figure S3E no connection signal-to-noise-ratio	0.25	0.5	0.75	1	1.25	1.5	1.75	2	2.25	2.5	2.75	3	3.25	3.5	3.75	4	4.25	4.5	4.75	5	5.25	5.5	5.75	6	6.25	6.5	6.75	7	7.25	7.5	7.75	8
Figure S3E no connection cumulative probability	0	0.000581395	0.069767442	0.538953488	0.910465116	0.981976744	0.99244186	0.997674419	0.998255814	1	1	1	1	1	1	1	1	1	1	1	1	1	1	1	1	1	1	1	1	1	1	1
[truncated: 3,702 more columns]
