# Supplementary material for: Sparse recurrent excitatory connectivity in the microcircuit of the adult mouse and human cortex
Source: eLife. 2018 Sep 26;7:e37349. doi: 10.7554/eLife.37349 (PMC6158007; doi:10.7554/eLife.37349)
Supplement: Figure 5—source data 1. [file elife-37349-fig5-data1.csv]

Figure5B sim1 connection 0 time(s)	0.0	2e-05	4e-05	6.000000000000001e-05	8e-05	0.0001	0.00012000000000000002	0.00014000000000000001	0.00016	0.00018	0.0002	0.00022	0.00024000000000000003	0.00026000000000000003	0.00028000000000000003	0.00030000000000000003	0.00032	0.00034	0.00036	0.00038	0.0004	0.00042	0.00044	0.00046	0.00048000000000000007	0.0005	0.0005200000000000001	0.00054	0.0005600000000000001	0.00058	0.0006000000000000001	0.00062	0.00064	0.0006600000000000001	0.00068	0.0007000000000000001	0.00072	0.0007400000000000001	0.00076	0.0007800000000000001	0.0008	0.0008200000000000001	0.00084	0.0008600000000000001	0.00088	0.0009000000000000001	0.00092	0.0009400000000000001	0.0009600000000000001
Figure5B sim1 connection 0 membrane voltage(V)	-3.6284328e-06	-3.6358833e-06	2.6151538e-06	-6.131828e-06	-8.627772e-06	-1.8633902e-05	-1.1324883e-06	-1.1324883e-06	-1.98856e-05	-9.87947e-06	-9.88692e-06	-4.8801303e-06	-9.87947e-06	-1.98856e-05	-7.376075e-06	1.1920929e-07	1.1175871e-07	1.1920929e-07	-1.4878809e-05	-1.36345625e-05	-6.1243773e-06	-6.131828e-06	-2.3841858e-06	-9.88692e-06	-1.8633902e-05	-9.87947e-06	-2.8632581e-05	-2.1137297e-05	-2.2388995e-05	-1.2382865e-05	-8.635223e-06	-1.36345625e-05	-7.376075e-06	1.1920929e-07	-7.368624e-06	-6.1169267e-06	-1.6130507e-05	-8.635223e-06	-1.6137958e-05	1.1920929e-07	1.3709068e-06	5.1259995e-06	-8.627772e-06	-1.2382865e-05	-2.3767352e-06	-4.8726797e-06	-1.1324883e-06	-9.87947e-06	-7.390976e-06
Figure5B sim1 connection 1 time(s)	0.0	2e-05	4e-05	6.000000000000001e-05	8e-05	0.0001	0.00012000000000000002	0.00014000000000000001	0.00016	0.00018	0.0002	0.00022	0.00024000000000000003	0.00026000000000000003	0.00028000000000000003	0.00030000000000000003	0.00032	0.00034	0.00036	0.00038	0.0004	0.00042	0.00044	0.00046	0.00048000000000000007	0.0005	0.0005200000000000001	0.00054	0.0005600000000000001	0.00058	0.0006000000000000001	0.00062	0.00064	0.0006600000000000001	0.00068	0.0007000000000000001	0.00072	0.0007400000000000001	0.00076	0.0007800000000000001	0.0008	0.0008200000000000001	0.00084	0.0008600000000000001	0.00088	0.0009000000000000001	0.00092	0.0009400000000000001	0.0009600000000000001
Figure5B sim1 connection 1 membrane voltage(V)	3.3006072e-06	1.4543533e-05	2.4542212e-05	1.3299286e-05	9.551644e-06	2.2046268e-05	1.4543533e-05	2.2053719e-05	2.3290515e-05	2.4542212e-05	3.954023e-05	1.7046928e-05	2.3290515e-05	3.578514e-05	2.579391e-05	1.3299286e-05	1.2055039e-05	2.4542212e-05	2.7045608e-05	1.0795891e-05	1.3299286e-05	1.7046928e-05	1.9542873e-05	4.5523047e-06	8.299947e-06	2.0802021e-05	7.0482492e-06	1.2055039e-05	9.551644e-06	1.3299286e-05	2.079457e-05	2.2046268e-05	8.292496e-06	9.544194e-06	1.2047589e-05	1.7046928e-05	1.2040138e-05	1.3299286e-05	1.8291175e-05	8.299947e-06	9.544194e-06	7.0482492e-06	1.8306077e-05	1.0803342e-05	4.5523047e-06	1.0795891e-05	1.0803342e-05	2.079457e-05	1.5802681e-05
Figure5B sim1 connection 2 time(s)	0.0	2e-05	4e-05	6.000000000000001e-05	8e-05	0.0001	0.00012000000000000002	0.00014000000000000001	0.00016	0.00018	0.0002	0.00022	0.00024000000000000003	0.00026000000000000003	0.00028000000000000003	0.00030000000000000003	0.00032	0.00034	0.00036	0.00038	0.0004	0.00042	0.00044	0.00046	0.00048000000000000007	0.0005	0.0005200000000000001	0.00054	0.0005600000000000001	0.00058	0.0006000000000000001	0.00062	0.00064	0.0006600000000000001	0.00068	0.0007000000000000001	0.00072	0.0007400000000000001	0.00076	0.0007800000000000001	0.0008	0.0008200000000000001	0.00084	0.0008600000000000001	0.00088	0.0009000000000000001	0.00092	0.0009400000000000001	0.0009600000000000001
Figure5B sim1 connection 2 membrane voltage(V)	8.061528e-06	3.0621886e-06	1.0564923e-05	-3.181398e-06	-3.196299e-06	4.3064356e-06	4.3064356e-06	5.662441e-07	5.5134296e-07	4.3064356e-06	1.8104911e-06	-8.188188e-06	5.662441e-07	-5.684793e-06	-9.447336e-06	-6.92904e-06	1.8104911e-06	-2.193451e-05	-1.3180077e-05	-6.92904e-07	-1.694262e-05	-4.440546e-06	-1.0691583e-05	-1.19283795e-05	-3.1888485e-06	-1.693517e-05	-2.193451e-05	-1.9438565e-05	-2.3193657e-05	-8.188188e-06	-9.432435e-06	-1.193583e-05	5.662441e-07	-8.188188e-06	3.0621886e-06	-5.684793e-06	-3.1888485e-06	-1.693517e-05	-1.0684133e-05	5.5879354e-07	-3.181398e-06	-8.188188e-06	-1.4439225e-05	-6.9364905e-06	3.054738e-06	-5.684793e-06	-5.684793e-06	3.0621886e-06	-9.432435e-06
Figure5B sim1 connection 3 time(s)	0.0	1e-05	2e-05	3.0000000000000004e-05	4e-05	5e-05	6.000000000000001e-05	7.000000000000001e-05	8e-05	9e-05	0.0001	0.00011	0.00012000000000000002	0.00013000000000000002	0.00014000000000000001	0.00015000000000000001	0.00016	0.00017	0.00018	0.00019	0.0002	0.00021	0.00022	0.00023	0.00024000000000000003	0.00025	0.00026000000000000003	0.00027	0.00028000000000000003	0.00029	0.00030000000000000003	0.00031	0.00032	0.00033000000000000005	0.00034	0.00035000000000000005	0.00036	0.00037000000000000005	0.00038	0.00039000000000000005	0.0004	0.00041000000000000005	0.00042	0.00043000000000000004	0.00044	0.00045000000000000004	0.00046	0.00047000000000000004	0.00048000000000000007
Figure5B sim1 connection 3 membrane voltage(V)	1.5482306e-05	4.23193e-06	1.7359853e-06	7.979572e-06	1.7285347e-06	-1.2010336e-05	-4.5225024e-06	4.23193e-06	1.7359853e-06	-9.514391e-06	4.23193e-06	6.735325e-06	4.7683716e-07	4.23193e-06	-4.515052e-06	7.979572e-06	7.987022e-06	-9.521842e-06	9.223819e-06	-7.748604e-07	-7.748604e-07	-2.026558e-06	4.23193e-06	1.7285347e-06	-2.0191073e-06	-2.0191073e-06	-3.2559037e-06	4.23193e-06	-7.018447e-06	-1.32620335e-05	1.7359853e-06	-5.7667494e-06	-7.018447e-06	-5.7667494e-06	1.7285347e-06	4.7683716e-07	-3.2633543e-06	-5.7742e-06	-8.2701445e-06	-5.7667494e-06	-1.5765429e-05	-7.674098e-07	-1.577288e-05	-1.577288e-05	-1.20177865e-05	-9.529293e-06	-1.5765429e-05	-1.32620335e-05	-7.748604e-07
Figure5B sim1 connection 4 time(s)	0.0	2e-05	4e-05	6.000000000000001e-05	8e-05	0.0001	0.00012000000000000002	0.00014000000000000001	0.00016	0.00018	0.0002	0.00022	0.00024000000000000003	0.00026000000000000003	0.00028000000000000003	0.00030000000000000003	0.00032	0.00034	0.00036	0.00038	0.0004	0.00042	0.00044	0.00046	0.00048000000000000007	0.0005	0.0005200000000000001	0.00054	0.0005600000000000001	0.00058	0.0006000000000000001	0.00062	0.00064	0.0006600000000000001	0.00068	0.0007000000000000001	0.00072	0.0007400000000000001	0.00076	0.0007800000000000001	0.0008	0.0008200000000000001	0.00084	0.0008600000000000001	0.00088	0.0009000000000000001	0.00092	0.0009400000000000001	0.0009600000000000001
Figure5B sim1 connection 4 membrane voltage(V)	1.0706484e-05	6.9513917e-06	6.9588423e-06	3.2112002e-06	1.9520521e-06	7.0780516e-07	-3.0398369e-06	1.9669533e-06	-1.3038516e-05	-6.787479e-06	5.7071447e-06	-3.0398369e-06	6.9513917e-06	1.9520521e-06	6.9588423e-06	8.21799e-06	5.7145953e-06	3.2112002e-06	8.21054e-06	-6.7949295e-06	1.3202429e-05	-1.7955899e-06	6.9513917e-06	-4.298985e-06	6.9588423e-06	3.2112002e-06	1.1950731e-05	-4.2915344e-06	1.4454126e-05	3.2037497e-06	5.699694e-06	5.6922436e-06	9.447336e-06	-6.80238e-06	3.2037497e-06	2.194941e-05	1.5705824e-05	3.2112002e-06	6.9588423e-06	1.9453466e-05	1.5698373e-05	1.9669533e-06	1.1950731e-05	5.699694e-06	1.5705824e-05	3.0711293e-05	1.3202429e-05	1.1958182e-05	3.2037497e-06
Figure5B sim1 connection 5 time(s)	0.0	2e-05	4e-05	6.000000000000001e-05	8e-05	0.0001	0.00012000000000000002	0.00014000000000000001	0.00016	0.00018	0.0002	0.00022	0.00024000000000000003	0.00026000000000000003	0.00028000000000000003	0.00030000000000000003	0.00032	0.00034	0.00036	0.00038	0.0004	0.00042	0.00044	0.00046	0.00048000000000000007	0.0005	0.0005200000000000001	0.00054	0.0005600000000000001	0.00058	0.0006000000000000001	0.00062	0.00064	0.0006600000000000001	0.00068	0.0007000000000000001	0.00072	0.0007400000000000001	0.00076	0.0007800000000000001	0.0008	0.0008200000000000001	0.00084	0.0008600000000000001	0.00088	0.0009000000000000001	0.00092	0.0009400000000000001	0.0009600000000000001
Figure5B sim1 connection 5 membrane voltage(V)	1.6078353e-05	2.1077693e-05	2.4832785e-05	2.233684e-05	1.3582408e-05	1.8574297e-05	1.232326e-05	9.819865e-06	1.6078353e-05	-1.4230609e-06	4.827976e-06	1.1079013e-05	6.072223e-06	2.1077693e-05	1.232326e-05	1.733005e-05	9.827316e-06	-1.4156103e-06	1.8574297e-05	1.73226e-05	9.834766e-06	1.3582408e-05	1.0803342e-06	9.827316e-06	6.072223e-06	1.6070902e-05	1.4826655e-05	1.6070902e-05	-2.682209e-06	1.23381615e-05	1.1071563e-05	1.1086464e-05	1.232326e-05	1.232326e-05	1.6085804e-05	1.1079013e-05	1.6085804e-05	1.6070902e-05	-1.7136335e-07	-1.7881393e-07	1.733005e-05	1.73226e-05	1.9833446e-05	2.9824674e-05	1.3582408e-05	1.6070902e-05	1.73226e-05	1.733005e-05	9.834766e-06
Figure5B sim1 connection 6 time(s)	0.0	2e-05	4e-05	6.000000000000001e-05	8e-05	0.0001	0.00012000000000000002	0.00014000000000000001	0.00016	0.00018	0.0002	0.00022	0.00024000000000000003	0.00026000000000000003	0.00028000000000000003	0.00030000000000000003	0.00032	0.00034	0.00036	0.00038	0.0004	0.00042	0.00044	0.00046	0.00048000000000000007	0.0005	0.0005200000000000001	0.00054	0.0005600000000000001	0.00058	0.0006000000000000001	0.00062	0.00064	0.0006600000000000001	0.00068	0.0007000000000000001	0.00072	0.0007400000000000001	0.00076	0.0007800000000000001	0.0008	0.0008200000000000001	0.00084	0.0008600000000000001	0.00088	0.0009000000000000001	0.00092	0.0009400000000000001	0.0009600000000000001
Figure5B sim1 connection 6 membrane voltage(V)	-4.120171e-06	3.7118793e-05	8.7171793e-07	4.0873885e-05	2.8386712e-05	2.1234155e-06	3.33786e-05	-2.875924e-06	1.8373132e-05	-5.3718686e-06	-1.6242266e-06	1.0877848e-05	-1.411885e-05	4.0873885e-05	-1.616776e-06	2.963841e-05	3.33786e-05	-3.78713e-05	3.0875206e-05	-3.0368567e-05	-2.7872622e-05	2.5868416e-05	-4.287809e-05	3.5874546e-05	1.963228e-05	-2.8684735e-06	4.0873885e-05	1.3373792e-05	5.8710575e-06	3.2126904e-05	-7.867813e-06	-1.6622245e-05	4.2118132e-05	-3.787875e-05	2.463162e-05	2.3379922e-05	2.130866e-06	4.7132373e-05	-6.6161156e-06	-5.3718686e-06	2.3379922e-05	-4.5366585e-05	-6.623566e-06	-1.2874603e-05	-3.6619604e-05	2.8379261e-05	-4.5366585e-05	1.7128885e-05	2.5868416e-05
Figure5B sim1 grand average time(s)	0.0	2e-05	4e-05	6.000000000000001e-05	8e-05	0.0001	0.00012000000000000002	0.00014000000000000001	0.00016	0.00018	0.0002	0.00022	0.00024000000000000003	0.00026000000000000003	0.00028000000000000003	0.00030000000000000003	0.00032	0.00034	0.00036	0.00038	0.0004	0.00042	0.00044	0.00046	0.00048000000000000007	0.0005	0.0005200000000000001	0.00054	0.0005600000000000001	0.00058	0.0006000000000000001	0.00062	0.00064	0.0006600000000000001	0.00068	0.0007000000000000001	0.00072	0.0007400000000000001	0.00076	0.0007800000000000001	0.0008	0.0008200000000000001	0.00084	0.0008600000000000001	0.00088	0.0009000000000000001	0.00092	0.0009400000000000001	0.0009600000000000001
Figure5B sim1 grand average membrane voltage(V)	5.7353286844289886e-06	1.199033233617525e-05	9.957844038216497e-06	9.512169017871133e-06	5.866371751556948e-06	4.302945912889844e-06	9.071936796916778e-06	4.587464649509207e-06	4.067193922441257e-06	9.598399027133498e-07	5.713185316899903e-06	3.502574883536078e-06	1.708072971113662e-06	1.0450382851752957e-05	3.0513461816023603e-06	8.108602909542362e-06	8.179670231040417e-06	-4.8931046574879825e-06	7.693958005778118e-06	-4.3905584201315615e-06	-3.366771459058518e-06	4.6026666161812295e-06	-5.891561266660855e-06	1.6086619150181754e-06	1.965879257671552e-06	1.8629802089561477e-09	1.8014489118939697e-06	-1.1067470917955363e-06	-3.4529043175916113e-06	5.834901829656098e-06	1.4375944999395534e-06	-2.391845294769674e-06	9.191987092786966e-06	-5.429462454979382e-06	5.714018326925241e-06	8.167645932238286e-06	3.3790935829160278e-06	6.698010250953259e-06	-2.6640383347303836e-06	2.579021547554984e-06	7.625336919204728e-06	-4.836152438594406e-06	8.614538994529373e-07	3.200428849669833e-07	-1.5741892442606761e-06	9.07922873632954e-06	-1.3806667345276215e-06	9.034596541101871e-06	6.177674014212688e-06
Figure5B sim1 connection 0 time(s)	0.0	2e-05	4e-05	6.000000000000001e-05	8e-05	0.0001	0.00012000000000000002	0.00014000000000000001	0.00016	0.00018	0.0002	0.00022	0.00024000000000000003	0.00026000000000000003	0.00028000000000000003	0.00030000000000000003	0.00032	0.00034	0.00036	0.00038	0.0004	0.00042	0.00044	0.00046	0.00048000000000000007	0.0005	0.0005200000000000001	0.00054	0.0005600000000000001	0.00058	0.0006000000000000001	0.00062	0.00064	0.0006600000000000001	0.00068	0.0007000000000000001	0.00072	0.0007400000000000001	0.00076	0.0007800000000000001	0.0008	0.0008200000000000001	0.00084	0.0008600000000000001	0.00088	0.0009000000000000001	0.00092	0.0009400000000000001	0.0009600000000000001
Figure5B sim1 connection 0 deconvolved membrane voltage(V)	-0.0001725875551757395	-0.00017152732334220418	-0.00017132821226337365	-0.0001687536511013562	-0.00016194525954990529	-0.00015435948157855637	-0.00015154217352763452	-0.00014863732659494347	-0.00014078236634891385	-0.00013328560277993685	-0.00012868481593710692	-0.0001251294770172146	-0.00011891379692540772	-0.00011049001360750632	-0.00010632821897781601	-0.00010735263491667686	-0.00010986754466980695	-0.00010971582589704989	-0.00010434737603417604	-9.814573989621434e-05	-9.503880299217255e-05	-9.409921810664614e-05	-9.324465751618797e-05	-8.877351789156961e-05	-8.137301075035974e-05	-7.218908190325291e-05	-5.912464262982595e-05	-4.5168496916519805e-05	-3.401052110126184e-05	-2.7033770018661325e-05	-2.2384464074294446e-05	-1.774795388562778e-05	-1.5897644108253205e-05	-1.6603685336673022e-05	-1.6169415648202713e-05	-1.2969391429966759e-05	-7.685039130275993e-06	-1.9290753998863837e-06	2.2178725652770813e-06	1.5149235470685085e-06	-3.351293877164697e-06	-7.2986373157961515e-06	-6.161421575614067e-06	-2.9400635026171838e-06	-2.260410567569329e-06	-3.198275405930692e-06	-3.4394621411666377e-06	-1.5942897851215433e-06	1.8770083577095622e-06
Figure5B sim1 connection 1 time(s)	0.0	2e-05	4e-05	6.000000000000001e-05	8e-05	0.0001	0.00012000000000000002	0.00014000000000000001	0.00016	0.00018	0.0002	0.00022	0.00024000000000000003	0.00026000000000000003	0.00028000000000000003	0.00030000000000000003	0.00032	0.00034	0.00036	0.00038	0.0004	0.00042	0.00044	0.00046	0.00048000000000000007	0.0005	0.0005200000000000001	0.00054	0.0005600000000000001	0.00058	0.0006000000000000001	0.00062	0.00064	0.0006600000000000001	0.00068	0.0007000000000000001	0.00072	0.0007400000000000001	0.00076	0.0007800000000000001	0.0008	0.0008200000000000001	0.00084	0.0008600000000000001	0.00088	0.0009000000000000001	0.00092	0.0009400000000000001	0.0009600000000000001
Figure5B sim1 connection 1 deconvolved membrane voltage(V)	0.0001495621404947021	0.00014811661102460933	0.00014310113904368317	0.00014121354251550643	0.00014060627684284478	0.0001375809070574453	0.00013374901467619042	0.00012841039731662169	0.0001210983042836065	0.0001104137521030612	9.818987477695132e-05	9.042910130294671e-05	8.227299156583956e-05	7.024109196096753e-05	6.194814000493317e-05	6.039783038331132e-05	5.935332445902511e-05	5.349549114775628e-05	4.743836079500513e-05	4.649574087359455e-05	4.697135177901084e-05	4.5166757375046496e-05	4.454749860900943e-05	4.83518063779907e-05	5.12678217959209e-05	5.144749987872797e-05	5.351498492624899e-05	5.6779601538739365e-05	5.939642599045394e-05	5.974915698145615e-05	5.644607005688813e-05	5.387491026011561e-05	5.596792933395521e-05	5.972365688345186e-05	6.14444457505902e-05	6.182578027464379e-05	6.294898272036526e-05	6.36574475878099e-05	6.418298473444721e-05	6.730240550315608e-05	7.232837754931353e-05	7.60268941179603e-05	7.747284003366098e-05	8.083290372629343e-05	8.680943509059161e-05	9.170821743907347e-05	9.36800995423797e-05	9.295474554962673e-05	9.253468750161909e-05
Figure5B sim1 connection 2 time(s)	0.0	2e-05	4e-05	6.000000000000001e-05	8e-05	0.0001	0.00012000000000000002	0.00014000000000000001	0.00016	0.00018	0.0002	0.00022	0.00024000000000000003	0.00026000000000000003	0.00028000000000000003	0.00030000000000000003	0.00032	0.00034	0.00036	0.00038	0.0004	0.00042	0.00044	0.00046	0.00048000000000000007	0.0005	0.0005200000000000001	0.00054	0.0005600000000000001	0.00058	0.0006000000000000001	0.00062	0.00064	0.0006600000000000001	0.00068	0.0007000000000000001	0.00072	0.0007400000000000001	0.00076	0.0007800000000000001	0.0008	0.0008200000000000001	0.00084	0.0008600000000000001	0.00088	0.0009000000000000001	0.00092	0.0009400000000000001	0.0009600000000000001
Figure5B sim1 connection 2 deconvolved membrane voltage(V)	-0.00017943502612834412	-0.00018144702392356482	-0.00018295185977644147	-0.00018093900790519925	-0.00017794365732897452	-0.00017789792418228918	-0.00017872680571508456	-0.00017834787385853857	-0.00017814375669049303	-0.00017904254146972206	-0.00017804077864004805	-0.00017467124914126046	-0.0001717038361040028	-0.00016751244308352314	-0.00016139727229230765	-0.00015728750842717543	-0.00015263393361232116	-0.00014257163067791172	-0.00013379372509575812	-0.00012837175076308574	-0.00012167837907227597	-0.00011555897366707864	-0.0001093156842085942	-0.00010317376927440676	-9.758648678696752e-05	-8.768953884179792e-05	-7.393074700107286e-05	-5.952858045997476e-05	-4.701414271594173e-05	-3.915828310499234e-05	-3.318281750214989e-05	-2.8387753511039654e-05	-2.615751070292324e-05	-2.5104289799398894e-05	-2.499824311238935e-05	-2.4221160654352374e-05	-2.0225097620002373e-05	-1.2771439403280532e-05	-7.169673849931693e-06	-6.1933394707654585e-06	-4.989624514299509e-06	-8.386773429699115e-08	6.682645057649063e-06	9.99621093642052e-06	9.855474396627826e-06	1.111230791246879e-05	1.2382189707593573e-05	1.2742217311241304e-05	1.589226804404821e-05
Figure5B sim1 connection 3 time(s)	0.0	1e-05	2e-05	3.0000000000000004e-05	4e-05	5e-05	6.000000000000001e-05	7.000000000000001e-05	8e-05	9e-05	0.0001	0.00011	0.00012000000000000002	0.00013000000000000002	0.00014000000000000001	0.00015000000000000001	0.00016	0.00017	0.00018	0.00019	0.0002	0.00021	0.00022	0.00023	0.00024000000000000003	0.00025	0.00026000000000000003	0.00027	0.00028000000000000003	0.00029	0.00030000000000000003	0.00031	0.00032	0.00033000000000000005	0.00034	0.00035000000000000005	0.00036	0.00037000000000000005	0.00038	0.00039000000000000005	0.0004	0.00041000000000000005	0.00042	0.00043000000000000004	0.00044	0.00045000000000000004	0.00046	0.00047000000000000004	0.00048000000000000007
Figure5B sim1 connection 3 deconvolved membrane voltage(V)	-0.00018142035713037004	-0.0001822010736593783	-0.0001821030871691248	-0.00018239711127152573	-0.00018088684631363135	-0.00017699292283980173	-0.00017406557974448527	-0.00017326230561730158	-0.00017180923483000351	-0.00016935737221367543	-0.00016868116364712055	-0.00016920314614616108	-0.0001691888616342897	-0.00016852347099756767	-0.00016778480021095246	-0.00016859143007222246	-0.0001689782370497963	-0.00016790255254303148	-0.0001677920569316724	-0.000167607641046154	-0.00016642393383839665	-0.00016562851109646232	-0.00016568472180990423	-0.00016555135420177823	-0.00016453394041468267	-0.00016309561562420698	-0.00016216096572627966	-0.0001614963442447854	-0.00015890444829241615	-0.0001555416109747725	-0.00015371889465543725	-0.00015181663327310245	-0.0001491406882228941	-0.00014730938839134744	-0.0001469005846001144	-0.00014664374613540266	-0.00014538267116258726	-0.00014311497599081368	-0.00014041854853993327	-0.00013706213711038625	-0.00013350638622704018	-0.0001304431665341622	-0.00012602084399322285	-0.00012058557582658501	-0.00011610165179378631	-0.00011187430128073256	-0.00010697945514416882	-0.00010314942281461993	-0.00010153810099344699
Figure5B sim1 connection 4 time(s)	0.0	2e-05	4e-05	6.000000000000001e-05	8e-05	0.0001	0.00012000000000000002	0.00014000000000000001	0.00016	0.00018	0.0002	0.00022	0.00024000000000000003	0.00026000000000000003	0.00028000000000000003	0.00030000000000000003	0.00032	0.00034	0.00036	0.00038	0.0004	0.00042	0.00044	0.00046	0.00048000000000000007	0.0005	0.0005200000000000001	0.00054	0.0005600000000000001	0.00058	0.0006000000000000001	0.00062	0.00064	0.0006600000000000001	0.00068	0.0007000000000000001	0.00072	0.0007400000000000001	0.00076	0.0007800000000000001	0.0008	0.0008200000000000001	0.00084	0.0008600000000000001	0.00088	0.0009000000000000001	0.00092	0.0009400000000000001	0.0009600000000000001
Figure5B sim1 connection 4 deconvolved membrane voltage(V)	-0.0002720146380550456	-0.00026555134791938747	-0.00025797181489969467	-0.00024903359929009684	-0.0002389546862921043	-0.00022772602916870546	-0.00021603125516259607	-0.00020293098270977863	-0.00018655629347960357	-0.0001722078651517635	-0.0001621885210011901	-0.0001532538625602747	-0.0001456266492028484	-0.00013907191979699974	-0.00013382030275793514	-0.0001296364330634104	-0.00012443048536219705	-0.00011888820264520081	-0.00011207795906168024	-0.00010445325381433757	-9.878330155273113e-05	-9.298355364626952e-05	-8.565898427166551e-05	-7.795884186198961e-05	-7.17287337326372e-05	-6.78871392844323e-05	-6.365399140182338e-05	-5.856379273515469e-05	-5.538688476400753e-05	-5.203842357519444e-05	-4.758787905981786e-05	-4.434383438607052e-05	-3.9530783084789046e-05	-3.12921255156316e-05	-2.7251100462400403e-05	-3.0879680850388574e-05	-3.339975110529399e-05	-3.087839661544571e-05	-2.9782321358374668e-05	-3.334959257048771e-05	-3.534564932037152e-05	-3.345853781751463e-05	-3.160949948470844e-05	-3.118569534086497e-05	-3.612793609170277e-05	-4.528956093125963e-05	-5.058295773376984e-05	-5.062049499074786e-05	-4.8404821663014354e-05
Figure5B sim1 connection 5 time(s)	0.0	2e-05	4e-05	6.000000000000001e-05	8e-05	0.0001	0.00012000000000000002	0.00014000000000000001	0.00016	0.00018	0.0002	0.00022	0.00024000000000000003	0.00026000000000000003	0.00028000000000000003	0.00030000000000000003	0.00032	0.00034	0.00036	0.00038	0.0004	0.00042	0.00044	0.00046	0.00048000000000000007	0.0005	0.0005200000000000001	0.00054	0.0005600000000000001	0.00058	0.0006000000000000001	0.00062	0.00064	0.0006600000000000001	0.00068	0.0007000000000000001	0.00072	0.0007400000000000001	0.00076	0.0007800000000000001	0.0008	0.0008200000000000001	0.00084	0.0008600000000000001	0.00088	0.0009000000000000001	0.00092	0.0009400000000000001	0.0009600000000000001
Figure5B sim1 connection 5 deconvolved membrane voltage(V)	-0.00015074024076495478	-0.00015303660938850215	-0.0001573584117853418	-0.00016000887237005809	-0.00016005847005705958	-0.0001593532362797384	-0.00015696708068113394	-0.00015382346795828072	-0.00014945736226814547	-0.00014108462360420932	-0.00013308737346358059	-0.0001277711694465873	-0.0001246706991055778	-0.00012471258950258308	-0.00012535601997398378	-0.00012498290443787685	-0.0001208147318993175	-0.00011492356009310508	-0.00011424053872142584	-0.00011553447856479742	-0.00011464767151951538	-0.00011157340279707212	-0.0001063027941044094	-0.00010137242667891166	-9.86288053446745e-05	-9.876855871528679e-05	-0.00010063964415829983	-9.938391409685578e-05	-9.430475989853952e-05	-9.11796130520468e-05	-9.04671800647604e-05	-8.985531935548784e-05	-8.980412469362664e-05	-9.077899570039078e-05	-9.232281041068459e-05	-9.374115056537119e-05	-9.61896128744677e-05	-9.666213803723091e-05	-9.122392769811435e-05	-8.611135532157584e-05	-8.756806958374674e-05	-9.282754753391637e-05	-0.0001009743864183051	-0.0001103996154661307	-0.00011625330720160946	-0.00012038599162005005	-0.0001255786375133485	-0.00012975894808025555	-0.00013038188151937442
Figure5B sim1 connection 6 time(s)	0.0	2e-05	4e-05	6.000000000000001e-05	8e-05	0.0001	0.00012000000000000002	0.00014000000000000001	0.00016	0.00018	0.0002	0.00022	0.00024000000000000003	0.00026000000000000003	0.00028000000000000003	0.00030000000000000003	0.00032	0.00034	0.00036	0.00038	0.0004	0.00042	0.00044	0.00046	0.00048000000000000007	0.0005	0.0005200000000000001	0.00054	0.0005600000000000001	0.00058	0.0006000000000000001	0.00062	0.00064	0.0006600000000000001	0.00068	0.0007000000000000001	0.00072	0.0007400000000000001	0.00076	0.0007800000000000001	0.0008	0.0008200000000000001	0.00084	0.0008600000000000001	0.00088	0.0009000000000000001	0.00092	0.0009400000000000001	0.0009600000000000001
Figure5B sim1 connection 6 deconvolved membrane voltage(V)	-4.5576012921671124e-05	-4.8986924055758284e-05	-5.408306563423529e-05	-6.504135833240135e-05	-7.401123441156258e-05	-7.682904724681481e-05	-7.9737633717032e-05	-7.903772860231423e-05	-7.51871593906168e-05	-6.725364961131968e-05	-5.869422063601774e-05	-5.0888486473072916e-05	-4.637454004646725e-05	-4.977991354109105e-05	-5.348521955309614e-05	-6.16586416834233e-05	-6.389599754311137e-05	-5.324927712363335e-05	-4.3577831147733543e-05	-2.446074425459082e-05	-4.888721885487357e-06	7.060104536111568e-06	1.9946129090953186e-05	1.943270739661243e-05	1.4526421531066118e-05	1.2856697153780294e-05	4.246713187953363e-06	-9.086840109300363e-07	-3.0747897269903043e-06	-6.186353770843233e-06	2.2490892554841275e-06	1.0457840354610624e-05	1.3357953017224592e-05	2.3436457131342708e-05	2.543673180206232e-05	2.027823971791078e-05	1.4889893031936398e-05	6.719810034131074e-06	9.87371392011176e-06	1.719729594188016e-05	2.6387439604281332e-05	4.856347203690394e-05	7.0345017070231e-05	9.175158747268939e-05	0.00011118160527551035	0.0001247176126198998	0.00014208512441318211	0.00014849906338335037	0.00014996761513948076
Figure5B sim1 grand average time(s)	0.29997	0.29999000000000003	0.30001	0.30003	0.30005000000000004	0.30007	0.30009	0.30011	0.30013	0.30015000000000003	0.30017	0.30019	0.30021000000000003	0.30023	0.30025	0.30027000000000004	0.30029	0.30031	0.30033000000000004	0.30035	0.30037	0.30039	0.30041	0.30043000000000003	0.30045	0.30047	0.30049000000000003	0.30051	0.30053	0.30055000000000004	0.30057	0.30059	0.30061	0.30063	0.30065000000000003	0.30067	0.30069	0.30071000000000003	0.30073	0.30075	0.30077000000000004	0.30079	0.30081	0.30083000000000004	0.30085	0.30087	0.30089	0.30091	0.30093000000000003
Figure5B sim1 grand average deconvolved membrane voltage (V)	-7.956792740602388e-06	4.880495251727322e-06	-2.812585449095245e-06	-8.404532987110443e-06	-9.36032841967125e-06	-1.3287604480937437e-05	-1.6492001910039856e-05	-1.6590534882803317e-05	-1.8187178010104663e-05	-1.7170744091937595e-05	-1.4384998157255995e-05	-1.1490019464310702e-05	-7.96970979780029e-06	-5.951766636890745e-06	-4.9241188341752565e-06	-2.313772396737829e-06	1.1210916018703036e-06	2.169708657560103e-06	5.655472739903146e-07	-8.612152503997567e-08	4.246307019583637e-06	1.2032436145175025e-05	1.8348844461953938e-05	2.2452119197764057e-05	2.6858896003511372e-05	3.2790573855055525e-05	3.763949245456319e-05	3.987330545190727e-05	4.2956604057641235e-05	4.213329856408869e-05	3.8746396758122726e-05	3.981650314528055e-05	4.092391872585209e-05	4.370966289319654e-05	4.6083493238826104e-05	4.5238130625416526e-05	5.0113762253055e-05	5.681888534860839e-05	6.066055529923035e-05	6.524894034093748e-05	6.797269378948869e-05	7.15198944849349e-05	7.517399556483023e-05	7.709430287840753e-05	7.779443806643341e-05	7.829159791220247e-05	7.811363383663124e-05	7.581450354085906e-05	7.555094413855818e-05
Figure5C sim1 normalized amp 10Hz	1.0	0.7339000211383965	0.5082721405119102	0.6976036615341507	0.6224287051990516	0.6727824543416829	0.5710176506705467	0.6912831832292456	0.33985577169395215	0.3517913090171209	0.3754981395412001	0.3505662115904776
Figure5C sim1 normalized amp 20Hz	1.0	0.8646055283298145	0.859236074867962	0.7525890905584428	0.6030877125004486	0.5755971550317494	0.6658260250304857	0.5965828553778655	0.4569817992804386	0.3714720694284133	0.3599554952098161	0.4221717352220552
Figure5C sim1 normalized amp 50Hz	1.0	0.7347578991247847	0.5999003284539464	0.55498971953451	0.5108724555541663	0.45889006032771645	0.3960716671972068	0.3764216857299881	0.4555573956799545	0.33452414255669566	0.41840445458880376	0.2664162936422556
Figure5C sim1 normalized amp 100Hz	1.0	0.6661488218440025	0.5584523577991706	0.40456001917809753	0.30416477291033783	0.39369638046289424	0.31537979679498224	0.267223445166062	0.466190315489024	0.34344848910138787	0.2972379281828519	0.23735491650222337
Figure5C STP 50Hz tlx3	1.0	0.8711352107852802	0.6704334433654159	0.6284250015433659	0.5632287470732071	0.5816765448571684	0.4566837647048807	0.5300276113754726	0.7237417286826159	0.6435680003064586	0.86919001674014	0.991553761100403	0.8984810367998772
Figure5C STP 50Hz rorb	1.0	0.677876141692766	0.6141235178383224	0.49321319994800045	0.47148188869756924	0.45674157653940783	0.47926971648085576	0.4139151573028966	0.5539795152867015	0.7316550412099823	0.6091887821254054	0.8055920787860607	0.9243108542200099
Figure5C STP 50Hz L2/3	1.0	1.2361725276412732	1.2206446308111008	1.102260441487692	1.1522039540746833	1.0578806478051817	1.0108258270013917	0.9644800437486414	0.7596843939944823	0.9229339230510968	0.9124949382425113	1.1079504486051432	1.1274538129885228
Figure5C STP 50Hz sim1	1.0	0.731379478026071	0.5924215210448395	0.5494780167258414	0.5010448195637205	0.4556311557799725	0.39693164988366775	0.36731019541661797	0.4555573956799545	0.6002929280285364	0.7180584441221006	0.7116350888029825	0.7723921959150483
Figure5D STP 50Hz 8:1 ratio tlx3	0.2284535601699447	0.9706673339170137	0.26429860360318086	0.30977482974432974	0.6153213391627642
Figure5D STP 50Hz 8:1 ratio rorb	0.3781931349367843	0.31574663325128427	0.25986076078140286	0.4107844065672101	0.4077987371340799	0.33954282503684335	0.7550081393773928	0.35529279227916327	0.36883370060785853
Figure5D STP 50Hz 8:1 ratio L2/3	0.6693824350702943	0.5796596661497971	1.2107954175382167	1.4163164771958683	2.120300899000382	0.33394579493938215	1.023500834923508	0.4529839122856914	0.5522629671113839
Figure5D STP 50Hz 8:1 ratio sim1	0.22777902794935456	0.3681626650400035	0.3921016777567054	0.13468981541724617	0.46948362196172266	0.7036677280812391	0.33906726390364517
Figure5D Recovery 250ms 9:1 ratio tlx3	0.7342634643740908	0.5976792841871106	0.6458254871496233	0.5052789690178603	1.1356614386843944
Figure5D Recovery 250ms 9:1 ratio rorb	0.3411064100014669	0.6087108646784681	0.8562246905385181	0.435838107857462	0.2958668407513756	0.9058799422016492	0.12762859600534848	0.7557877940759924	0.6587723914700329
Figure5D Recovery 250ms 9:1 ratio L2/3	0.832585274655799	1.3881699098251379	1.149524779090356	0.877010413084712	0.0210198581162451	1.0060213482402591	1.084662728564082	0.14984605349746574	0.32831918087628403
Figure5D Recovery 250ms 9:1 ratio sim1	0.6824966013134348	0.09654013902089012	0.10611420644423247	0.6532634804097919	0.6106992561526196	0.38429107784648886	0.6554970085722237
[truncated: 5,000 more columns]
