# Supplementary material for: Sparse recurrent excitatory connectivity in the microcircuit of the adult mouse and human cortex
Source: eLife. 2018 Sep 26;7:e37349. doi: 10.7554/eLife.37349 (PMC6158007; doi:10.7554/eLife.37349)
Supplement: Figure 5—figure supplement 1—source data 1. [file elife-37349-fig5-figsupp1-data1.csv]

FigureS5A Tlx3 STP 50Hz - 0.3 EGTA	1	0.871135211	0.670433443	0.628425002	0.563228747	0.581676545	0.456683765	0.530027611	0.723741729	0.643568	0.869190017	0.991553761
FigureS5A Tlx3 STP 50Hz - 0 EGTA	1	1.152843697	0.848260107	0.760319488	0.645979076	0.673684055	0.55702468	0.508405555	1.062834658	0.859360926	0.773606197	0.756606724
FigureS5A Sim1 STP 50Hz - 0.3 EGTA	1	0.731379478	0.592421521	0.549478017	0.50104482	0.455631156	0.39693165	0.367310195	0.455557396	0.600292928	0.718058444	0.711635089
FigureS5A Sim1 STP 50Hz - 0 EGTA	1	0.681267663	0.64212021	0.507607974	0.441627382	0.335753405	0.363302645	0.32234127	0.51465948	0.472585375	0.377553337	0.342628531
FigureS5B Tlx3 8:1 ratio - 0.3 EGTA	0.22845356	0.970667334	0.264298604	0.30977483	0.615321339
FigureS5B Tlx3 8:1 ratio - 0 EGTA	0.62753746	0.38927365
FigureS5B Sim1 8:1 ratio - 0.3 EGTA	0.227779028	0.274547628	0.392101678	0.368162665	0.134689815	0.469483622	0.703667728	0.339067264
FigureS5B Sim1 8:1 ratio - 0 EGTA	0.272879512	0.33704361	0.187235526	0.174752723	0.688766575	0.273369675
FigureS5C Tlx3 2:1 ratio - 0.3 EGTA	0.807295821	0.811976205	0.670235163	1.082777888	0.659327647
FigureS5C Tlx3 2:1 ratio - 0 EGTA	1.179986869	1.125700525
FigureS5C Sim1 2:1 ratio - 0.3 EGTA	0.687052797	0.730695361	0.697690713	0.729348126	0.493917878	0.828250043	1.1046373	0.602408436
FigureS5C Sim1 2:1 ratio - 0 EGTA	0.68894949	0.679296556	0.504664333	0.545745013	1.141689503	0.527261084
